# Supplementary material for: Increased genital mucosal cytokines in Canadian women associate with higher antigen-presenting cells, inflammatory metabolites, epithelial barrier disruption, and the depletion of L. crispatus
Source: Microbiome. 2023 Jul 25;11:159. doi: 10.1186/s40168-023-01594-y (PMC10367425; doi:10.1186/s40168-023-01594-y)
Supplement: Supplementary file 4 — Additional file 3. Datasets. [file 40168_2023_1594_MOESM3_ESM.xlsx]

## Sheet: Cytokines
Branch	INF A2 (22)	IL1 ALPHA (44)	IL1BETA (46)	IL6 (57)	IL8 (63)	IP10 (65)	MCP1 (67)	MIP1A (72)	MIP1B (73)	RANTES (74)
high_inf	14.79	330.82	51.94	4.14	1383.93	91.7	10.69	19.85	46.21	6.41
high_inf	19.77	1698.58	278.1	10.93	3385.23	121.09	57.33	25.73	18.13	58.34
high_inf	10.98	376.96	9.07	9.48	9389.92	976.96	546.37	4.28	3.93	4.11
high_inf	10.98	138.25	12.4	6.42	2943.6	80.74	16.51	10.91	15.42	8.63
high_inf	19.06	339.9	21.55	3.24	3170.91	74.36	24.66	13.06	13.05	18.21
high_inf	11.64	491.76	1321.85	145.6	4336	190.53	341.21	268.68	737.16	22.49
high_inf	8.24	357.12	15.96	2.41	1029.61	1533.91	30.16	7.25	13.91	264.53
high_inf	3.47	300.99	78.14	3.39	1243.59	162.52	17.58	11.53	23.8	2.33
high_inf	2.51	162.85	2.15	0.8	996.56	58.37	10.87	18.16	31.19	17.58
high_inf	10.82	2659.48	13.19	2.36	1278.93	85.75	13.02	15.03	31.61	41.85
high_inf	8.94	222.47	22.88	3.61	1872.4	73.11	26.98	11.1	11.49	4.98
high_inf	10.15	176.48	2.02	0.69	1418.62	59.75	12.78	43.25	54.99	29.08
low_inf	1.45	15.28	0.4	1.08	96.49	19.87	3.92	1.45	0.55	0.6
low_inf	1.45	30.32	0.4	0.58	172.93	17.32	1.34	1.45	1.51	0.6
low_inf	1.45	18.29	0.4	0.06	56.45	16.34	15.47	1.45	1.18	1.06
low_inf	1.45	2.2	0.4	0.97	41.16	7.15	13.09	1.45	0.91	0.25
low_inf	1.45	8.76	0.4	0.8	6.03	10.47	10.87	1.45	0.44	3.98
low_inf	1.45	113.58	0.4	0.35	55.37	66.18	33.87	1.45	0.55	0.6
med_inf	8.59	140.65	0.7	2.46	253.22	24.13	2.83	1.6	2.28	0.48
med_inf	5.99	484.84	1.37	0.25	536.5	96.03	6.54	4.28	2	17.99
med_inf	3	197.9	6.68	3.15	336.56	60.77	27.13	11.29	19.22	1.23
med_inf	1.45	112.63	0.11	1.08	390.69	30.64	5.26	6.12	8.61	44.11
med_inf	1.45	19.07	0.23	2.11	80.82	100.23	36.16	1.27	1.24	6.75
med_inf	2.51	65.14	4.04	3.47	389.79	36.21	3.92	2.25	2.29	2.91
med_inf	17.76	35.82	0.4	2.7	136.54	52.15	16.65	5.49	1.88	384.47
med_inf	1.45	24.78	0.4	2.16	157.09	28.98	154.86	1.45	1.42	14.82
med_inf	1.45	34.95	12.85	7.81	251.27	30.09	45.41	8.86	6.91	11.02
med_inf	5.99	187.29	3.17	0.83	467.29	35.88	7.12	6.51	2.66	2.03
med_inf	5.99	336.94	8.78	1.08	812.3	63.68	6.89	3.39	1.09	2.62
med_inf	6.38	91.11	0.4	0.86	229.3	121.65	114.57	3.05	5.11	55.37
med_inf	1.45	93.02	1.08	5.16	368.77	119.3	85.97	2.47	4.05	1.8
med_inf	6.76	30.48	0.19	2.83	316.73	115.9	610.27	2.87	3.48	1.65
med_inf	6.76	66.59	1.08	1.43	124.97	25.63	44.55	4.28	4.67	0.25
med_inf	1.45	93.11	1.42	0.11	1295.61	312.43	5.12	2.25	0.82	3.04
med_inf	1.45	131.21	1.35	0.74	612.66	112.47	54.19	1.45	0.93	92.59
med_inf	1.45	4.7	0.4	0.36	18.44	9.91	12.05	1.45	0.88	390.57
med_inf	3.47	15.1	0.11	1.21	1089.21	129.31	21.64	9.72	13.32	141.83
med_inf	1.99	3.89	0.4	0.27	285.92	20.98	4.39	5.03	2.31	14.53
med_inf	1.45	10.8	0.4	0.21	129.38	19.31	7.86	1.45	2.12	10.03
med_inf	2.51	22.43	4.46	2.96	889.75	38.21	14.09	6.7	14.99	297.9
med_inf	1.45	75.84	2.21	0.71	414.59	125.77	10.87	2.25	1.57	0.88
med_inf	5.4	27.34	14.73	17.18	742.5	65.62	25.14	5.15	3.29	1.23
med_inf	1.42	98.63	1.14	3.1	401.67	46.24	298.51	3.39	1.42	2.03

## Sheet: Imm Cells_%live
Branch	CD3+	CD4+	CD8+	B cells	NK cells	Total Neutrophils	APCs
high_inf	0	0.816724	0.607481	0.430058	3.22543	58.4117	1.39624
high_inf	11.9642	0.530466	5.48387	0.0215054	8.09319	8.51613	0.308244
high_inf	54.3623	37.158	0.130895	0.575358	4.84371	34.7164	0.0040723
high_inf	67.242	9.01704	0.417936	0.66296	2.34737	14.5567	0.0036185
high_inf	27.2081	11.4416	0.208546	0.43842	20.3308	48.5627	0.00710951
high_inf	3.75585	0.48637	0.208659	1.74583	22.4766	47.7078	1.80137
high_inf	7.61895	0.937894	0.31853	21.9886	4.34671	17.6046	0.218893
high_inf	18.3065	0.26231	1.26093	1.39439	4.48228	38.8633	2.55867
high_inf	13.2929	3.74017	1.38356	2.67501	2.17439	51.3262	1.55586
high_inf	80.4478	1.62731	0.972715	0.520005	5.29181	0.648477	0.23859
high_inf	0.37118	0.00871315	0.0188785	0.0775471	7.36668	70.3398	2.4603
high_inf	80.6834	0.243164	50.9364	0.255962	0.575914	8.26757	0.669767
low_inf	10.7581	0.679031	0.357251	0.696767	ND	75.9375	0.0025337
low_inf	91.23	3.43484	46.4328	1.90896	ND	0.497148	0.0236737
low_inf	69.3239	3.64828	5.61165	0.102844	15.8867	0.125549	0.00467471
low_inf	44.5447	0.164069	33.1419	1.64069	5.49631	19.5242	0.246103
low_inf	57.7035	0.405449	0.194616	0.713591	0.583847	0.308141	0.535193
low_inf	9.9798	0.242424	0	25.8182	10.1818	2.0202	0.323232
med_inf	3.4979	0.254768	0.26854	1.21187	ND	39.8471	3.02968
med_inf	27.1455	0.486914	0.608643	9.31223	ND	11.9294	0.42605
med_inf	6.25368	1.07822	0.401882	0.0326733	1.57322	10.1222	4.79318
med_inf	41.1947	22.9167	13.5173	1.22884	12.2803	22.4935	5.2653
med_inf	27.5328	1.54946	1.31108	12.7533	0.595948	0.238379	0.11919
med_inf	50.7785	1.13169	0.70307	0.951277	1.79649	26.8621	0.829907
med_inf	75.4455	28.8585	19.138	5.24752	9.1555	2.74316	2.31217
med_inf	3.33184	0.328127	0.766378	0.00337117	0.83043	0.7911	0.0292168
med_inf	5.05257	0.568245	0.125729	1.25112	1.19319	7.18257	0.207083
med_inf	27.9772	0.0366493	0.836063	2.27226	ND	21.1444	0.00229058
med_inf	51.0591	0.993563	6.72318	0.914156	2.46099	36.4558	0.502915
med_inf	9.80733	2.35163	2.67034	2.27437	3.96929	55.6908	7.17562
med_inf	63.4944	0.245187	0.195242	0.217944	0.136215	1.55285	0.045405
med_inf	7.33265	0.678073	3.43767	2.54277	1.94355	21.4579	5.67689
med_inf	12.8367	1.13254	2.60943	1.28176	7.64845	43.7825	7.07071
med_inf	52.6167	0.573504	0.247253	0.0933611	16.173	0.317017	0.0307784
med_inf	2.35186	0.13795	0.091631	6.9747	17.3585	65.1141	1.38991
med_inf	12.6494	0.312331	0.921977	2.58274	20.752	49.2162	2.13526
med_inf	10.5195	1.60013	1.3779	0.814576	5.41142	71.408	0.380056
med_inf	40.3719	9.48723	5.79792	1.46505	3.16142	20.2675	0.821495
med_inf	1.3698	0.271003	0.00985464	5.9867	30.6775	52.7421	3.8778
med_inf	1.10155	0.555401	0.00231417	0.860872	26.2358	53.0778	11.1844
med_inf	5.03225	0.0119436	1.17446	0.497651	2.57186	83.1714	0.732542
med_inf	5.73469	2.2506	0.378706	1.87189	0.519368	37.0158	43.324
med_inf	9.26233	0.644173	0.115701	0.444041	4.67182	70.0428	0.956878

## Sheet: Host proteome p<0.05
	variables	epi	test.used	Pvalue	adj.method	adj.Pvalue
191	CLTB	Inflammation	Kruscal	1.64264e-05	BH	0.00578206
417	HSPB1	Inflammation	Kruscal	2.01543e-05	BH	0.00578206
877	TPM3	Inflammation	Kruscal	2.48729e-05	BH	0.00578206
545	GAA	Inflammation	Kruscal	2.49765e-05	BH	0.00578206
804	SERPINB3	Inflammation	Kruscal	3.22875e-05	BH	0.00597964
531	LMNA	Inflammation	Kruscal	4.69819e-05	BH	0.00617975
554	MARCKS	Inflammation	Kruscal	5.60173e-05	BH	0.00617975
564	MMP9	Inflammation	Kruscal	5.66957e-05	BH	0.00617975
661	LCP1	Inflammation	Kruscal	6.13803e-05	BH	0.00617975
870	TMPRSS11D	Inflammation	Kruscal	6.67359e-05	BH	0.00617975
146	CTSB	Inflammation	Kruscal	0.000104383	BH	0.00785347
878	TPM4	Inflammation	Kruscal	0.000111421	BH	0.00785347
501	KLK11	Inflammation	Kruscal	0.00011554	BH	0.00785347
903	HRSP12	Inflammation	Kruscal	0.000118735	BH	0.00785347
819	CTTN	Inflammation	Kruscal	0.000138039	BH	0.00810837
526	LGALS7	Inflammation	Kruscal	0.000152355	BH	0.00810837
631	PDLIM5	Inflammation	Kruscal	0.000152355	BH	0.00810837
166	CD59	Inflammation	Kruscal	0.000157614	BH	0.00810837
779	SBDS	Inflammation	Kruscal	0.000203131	BH	0.00989995
173	C6orf132	Inflammation	Kruscal	0.000217796	BH	0.010084
811	SPRR1A	Inflammation	Kruscal	0.000249694	BH	0.0109736
97	ARPC3	Inflammation	Kruscal	0.000260713	BH	0.0109736
467	SPINK7	Inflammation	Kruscal	0.000314942	BH	0.0122589
801	SERPINB10	Inflammation	Kruscal	0.000325008	BH	0.0122589
368	GRB2	Inflammation	Kruscal	0.000333841	BH	0.0122589
777	SARG	Inflammation	Kruscal	0.000344203	BH	0.0122589
814	SPRR3	Inflammation	Kruscal	0.000362119	BH	0.0124193
68	ANXA2	Inflammation	Kruscal	0.000445519	BH	0.0147339
316	FLG	Inflammation	Kruscal	0.00046413	BH	0.0148201
607	DLST	Inflammation	Kruscal	0.000493135	BH	0.0148893
384	PDAP1	Inflammation	Kruscal	0.000498454	BH	0.0148893
744	RPL7A	Inflammation	Kruscal	0.000593527	BH	0.016853
787	PHGDH	Inflammation	Kruscal	0.000642959	BH	0.016853
214	CORO1A	Inflammation	Kruscal	0.000650188	BH	0.016853
228	CRYAB	Inflammation	Kruscal	0.000655572	BH	0.016853
134	CALR	Inflammation	Kruscal	0.000669063	BH	0.016853
461	IMPA1	Inflammation	Kruscal	0.000673392	BH	0.016853
653	PKP3	Inflammation	Kruscal	0.000714734	BH	0.0174169
563	MMP8	Inflammation	Kruscal	0.000779821	BH	0.0185157
304	FABP5	Inflammation	Kruscal	0.000805539	BH	0.0186482
745	RPLP2	Inflammation	Kruscal	0.000872468	BH	0.0196706
783	SCEL	Inflammation	Kruscal	0.000911999	BH	0.0196706
101	PYCARD	Inflammation	Kruscal	0.000913427	BH	0.0196706
781	SBSN	Inflammation	Kruscal	0.00101372	BH	0.021013
548	LYPD3	Inflammation	Kruscal	0.00104112	BH	0.021013
672	ACP1	Inflammation	Kruscal	0.00104384	BH	0.021013
184	CHMP4B	Inflammation	Kruscal	0.00108382	BH	0.0213535
657	PLEK	Inflammation	Kruscal	0.00111463	BH	0.021503
179	HS1	Inflammation	Kruscal	0.00117646	BH	0.0222327
536	LRRC20	Inflammation	Kruscal	0.00127643	BH	0.0236395
314	FGB	Inflammation	Kruscal	0.00134823	BH	0.0241636
860	TXN	Inflammation	Kruscal	0.00135692	BH	0.0241636
553	MAP4	Inflammation	Kruscal	0.0014051	BH	0.0241925
42	AHNAK	Inflammation	Kruscal	0.00141079	BH	0.0241925
183	CHMP4A	Inflammation	Kruscal	0.00150986	BH	0.0254205
165	CD44	Inflammation	Kruscal	0.00162357	BH	0.0268469
837	TACSTD2	Inflammation	Kruscal	0.00173367	BH	0.0281645
566	MSN	Inflammation	Kruscal	0.00183204	BH	0.0291147
240	DBNL	Inflammation	Kruscal	0.00185504	BH	0.0291147
323	FAM25A	Inflammation	Kruscal	0.0020784	BH	0.031835
468	ITGAM	Inflammation	Kruscal	0.00209712	BH	0.031835
734	RAD23A	Inflammation	Kruscal	0.00214311	BH	0.0320084
835	WARS	Inflammation	Kruscal	0.00224142	BH	0.0329453
772	S100A14	Inflammation	Kruscal	0.00232939	BH	0.0335623
635	PPL	Inflammation	Kruscal	0.00235911	BH	0.0335623
830	GARS	Inflammation	Kruscal	0.00239213	BH	0.0335623
764	S100A4	Inflammation	Kruscal	0.00256079	BH	0.0353924
621	SERBP1	Inflammation	Kruscal	0.00276176	BH	0.0371471
367	GCA	Inflammation	Kruscal	0.00276798	BH	0.0371471
812	SPRR1B	Inflammation	Kruscal	0.00286863	BH	0.0379479
462	IVL	Inflammation	Kruscal	0.00293501	BH	0.0382791
684	PFN1	Inflammation	Kruscal	0.00317886	BH	0.0408836
544	LY6D	Inflammation	Kruscal	0.00326054	BH	0.0413597
142	CAPZB	Inflammation	Kruscal	0.00339617	BH	0.042498
752	RPTN	Inflammation	Kruscal	0.00364542	BH	0.0450088
714	PTPRC	Inflammation	Kruscal	0.00369443	BH	0.0450137
257	DSC2	Inflammation	Kruscal	0.00376574	BH	0.0452867
31	ACTN1	Inflammation	Kruscal	0.00396	BH	0.0470123
720	UQCRH	Inflammation	Kruscal	0.00403407	BH	0.0472855
283	ENSA	Inflammation	Kruscal	0.00430407	BH	0.0496845
418	HSPB8	Inflammation	Kruscal	0.00434605	BH	0.0496845
91	ARF4	Inflammation	Kruscal	0.00454124	BH	0.0509185
499	KIF5B	Inflammation	Kruscal	0.00456397	BH	0.0509185
770	S100A12	Inflammation	Kruscal	0.00467933	BH	0.051584
813	SPRR2F	Inflammation	Kruscal	0.00503727	BH	0.0543143
882	LTF	Inflammation	Kruscal	0.00507592	BH	0.0543143
219	CPNE3	Inflammation	Kruscal	0.00510296	BH	0.0543143
488	KRT6A	Inflammation	Kruscal	0.00518574	BH	0.0545681
475	KRT13	Inflammation	Kruscal	0.00543685	BH	0.055668
675	CTSA	Inflammation	Kruscal	0.00544869	BH	0.055668
757	RPS27A	Inflammation	Kruscal	0.00547062	BH	0.055668
539	LSP1	Inflammation	Kruscal	0.0055548	BH	0.0559102
111	BAX	Inflammation	Kruscal	0.00571572	BH	0.0569114
127	CAB39	Inflammation	Kruscal	0.00581037	BH	0.0572384
178	CGNL1	Inflammation	Kruscal	0.00591048	BH	0.0576116
740	RPL10A	Inflammation	Kruscal	0.00604469	BH	0.0583061
486	KRT4	Inflammation	Kruscal	0.00612121	BH	0.0584355
255	DPP3	Inflammation	Kruscal	0.00620131	BH	0.0585961
735	RAD23B	Inflammation	Kruscal	0.00649185	BH	0.0602917
239	DIABLO	Inflammation	Kruscal	0.00651099	BH	0.0602917
511	IGKV1-6	Inflammation	Kruscal	0.00665548	BH	0.0610196
490	KRT6C	Inflammation	Kruscal	0.00680442	BH	0.0617735
347	GGCT	Inflammation	Kruscal	0.00691978	BH	0.0620449
171	CEACAM7	Inflammation	Kruscal	0.00700811	BH	0.0620449
713	PTPN6	Inflammation	Kruscal	0.00703533	BH	0.0620449
690	PSMC2	Inflammation	Kruscal	0.00714649	BH	0.0622975
359	GNPNAT1	Inflammation	Kruscal	0.00723925	BH	0.0622975
518	LAMP1	Inflammation	Kruscal	0.00730125	BH	0.0622975
261	DYNC1H1	Inflammation	Kruscal	0.00733307	BH	0.0622975
892	TYMP	Inflammation	Kruscal	0.00741307	BH	0.0624046
230	CTNNA1	Inflammation	Kruscal	0.0075324	BH	0.0624319
315	FGG	Inflammation	Kruscal	0.00763755	BH	0.0624319
578	MYH9	Inflammation	Kruscal	0.00771589	BH	0.0624319
803	SERPINB13	Inflammation	Kruscal	0.00775795	BH	0.0624319
172	CP	Inflammation	Kruscal	0.00778141	BH	0.0624319
216	COTL1	Inflammation	Kruscal	0.00786951	BH	0.0624319
447	IGHG2	Inflammation	Kruscal	0.0079306	BH	0.0624319
743	RPL6	Inflammation	Kruscal	0.00795568	BH	0.0624319
218	CPN2	Inflammation	Kruscal	0.00814328	BH	0.063367
407	HOPX	Inflammation	Kruscal	0.00833437	BH	0.0636548
923	ZNF185	Inflammation	Kruscal	0.0083448	BH	0.0636548
169	CDA	Inflammation	Kruscal	0.00838649	BH	0.0636548
800	SRI	Inflammation	Kruscal	0.00846829	BH	0.0637532
128	CDH1	Inflammation	Kruscal	0.00867545	BH	0.0642988
43	AHNAK2	Inflammation	Kruscal	0.00867964	BH	0.0642988
651	PITHD1	Inflammation	Kruscal	0.00892349	BH	0.0652589
466	SPINK5	Inflammation	Kruscal	0.0089502	BH	0.0652589
163	CD14	Inflammation	Kruscal	0.00943411	BH	0.0682499
584	NCF2	Inflammation	Kruscal	0.00959426	BH	0.0688704
836	TACC2	Inflammation	Kruscal	0.0103096	BH	0.0734362
711	PTBP1	Inflammation	Kruscal	0.0105166	BH	0.074339
479	KRT17	Inflammation	Kruscal	0.0106362	BH	0.074481
546	SELL	Inflammation	Kruscal	0.0107033	BH	0.074481
885	TTC9	Inflammation	Kruscal	0.0108347	BH	0.074481
396	HEXB	Inflammation	Kruscal	0.0109181	BH	0.074481
605	NUDT5	Inflammation	Kruscal	0.0109579	BH	0.074481
44	AIM1	Inflammation	Kruscal	0.0110193	BH	0.074481
758	RPS28	Inflammation	Kruscal	0.0113103	BH	0.0757706
399	HMGA1	Inflammation	Kruscal	0.0113738	BH	0.0757706
517	LAD1	Inflammation	Kruscal	0.0115642	BH	0.0764052
234	CSTA	Inflammation	Kruscal	0.0116341	BH	0.0764052
478	KRT16	Inflammation	Kruscal	0.0118579	BH	0.0773267
926	ZYX	Inflammation	Kruscal	0.0121762	BH	0.0788472
118	BPI	Inflammation	Kruscal	0.0122734	BH	0.0789245
72	ANXA6	Inflammation	Kruscal	0.0128717	BH	0.0814735
491	KRT78	Inflammation	Kruscal	0.0129219	BH	0.0814735
755	RPS18	Inflammation	Kruscal	0.0129337	BH	0.0814735
150	CTSV	Inflammation	Kruscal	0.0131282	BH	0.0821399
798	SOD1	Inflammation	Kruscal	0.0135829	BH	0.0842438
474	KRT10	Inflammation	Kruscal	0.0136987	BH	0.0842438
140	AZU1	Inflammation	Kruscal	0.0137374	BH	0.0842438
648	PCBD1	Inflammation	Kruscal	0.0138918	BH	0.0846305
96	ARPC2	Inflammation	Kruscal	0.0145028	BH	0.0877751
224	CRCT1	Inflammation	Kruscal	0.0146841	BH	0.0878438
667	PNP	Inflammation	Kruscal	0.0147039	BH	0.0878438
902	UGP2	Inflammation	Kruscal	0.0152316	BH	0.0902996
483	KRT2	Inflammation	Kruscal	0.01531	BH	0.0902996
643	PGM1	Inflammation	Kruscal	0.0154132	BH	0.0903333
910	VIM	Inflammation	Kruscal	0.0156565	BH	0.0911819
879	TPP2	Inflammation	Kruscal	0.0162402	BH	0.0939903
233	CYCS	Inflammation	Kruscal	0.0163775	BH	0.0941958
623	PCBP1	Inflammation	Kruscal	0.0165165	BH	0.0944094
66	ANXA11	Inflammation	Kruscal	0.0169806	BH	0.0964663
397	MST1	Inflammation	Kruscal	0.0172091	BH	0.0971684
334	H6PD	Inflammation	Kruscal	0.0174739	BH	0.0980656
727	RAB7A	Inflammation	Kruscal	0.0179361	BH	0.100053
288	ERP29	Inflammation	Kruscal	0.0183506	BH	0.101614
266	ECM1	Inflammation	Kruscal	0.0184353	BH	0.101614
788	PSPH	Inflammation	Kruscal	0.0189809	BH	0.103231
485	KRT1	Inflammation	Kruscal	0.0190548	BH	0.103231
164	CD177	Inflammation	Kruscal	0.019208	BH	0.103231
593	FAM129B	Inflammation	Kruscal	0.0193098	BH	0.103231
890	TXNDC17	Inflammation	Kruscal	0.0193104	BH	0.103231
839	TALDO1	Inflammation	Kruscal	0.0193976	BH	0.103231
131	CALML3	Inflammation	Kruscal	0.0195572	BH	0.103486
580	NACA	Inflammation	Kruscal	0.0201798	BH	0.105819
481	KRT19	Inflammation	Kruscal	0.0202267	BH	0.105819
242	DDI2	Inflammation	Kruscal	0.0208828	BH	0.107672
687	PROS1	Inflammation	Kruscal	0.0209322	BH	0.107672
656	PLEC	Inflammation	Kruscal	0.0209607	BH	0.107672
487	KRT5	Inflammation	Kruscal	0.0211285	BH	0.107672
145	CAT	Inflammation	Kruscal	0.0211624	BH	0.107672
619	PAEP	Inflammation	Kruscal	0.0215548	BH	0.108338
394	HPX	Inflammation	Kruscal	0.0216884	BH	0.108338
428	PPP1R13L	Inflammation	Kruscal	0.0216884	BH	0.108338
331	FUCA1	Inflammation	Kruscal	0.0217613	BH	0.108338
26	ACIN1	Inflammation	Kruscal	0.0218926	BH	0.108409
505	KLK7	Inflammation	Kruscal	0.0224726	BH	0.110457
840	TNKS1BP1	Inflammation	Kruscal	0.0226328	BH	0.110457
109	BAG3	Inflammation	Kruscal	0.0226641	BH	0.110457
530	LTA4H	Inflammation	Kruscal	0.0228026	BH	0.110551
663	PLXNB2	Inflammation	Kruscal	0.0231211	BH	0.111012
818	SPTBN2	Inflammation	Kruscal	0.0231375	BH	0.111012
67	ANXA1	Inflammation	Kruscal	0.0232649	BH	0.111048
762	S100P	Inflammation	Kruscal	0.0234961	BH	0.111577
796	SLPI	Inflammation	Kruscal	0.0237958	BH	0.11164
888	TUFT1	Inflammation	Kruscal	0.0238854	BH	0.11164
489	KRT6B	Inflammation	Kruscal	0.0239617	BH	0.11164
227	CRNN	Inflammation	Kruscal	0.0239917	BH	0.11164
696	PSMA5	Inflammation	Kruscal	0.0241372	BH	0.111755
258	DSG1	Inflammation	Kruscal	0.0244069	BH	0.112442
188	CS	Inflammation	Kruscal	0.0245687	BH	0.112542
436	IDH2	Inflammation	Kruscal	0.0246718	BH	0.112542
335	GPI	Inflammation	Kruscal	0.0247955	BH	0.112552
57	AMBP	Inflammation	Kruscal	0.0253542	BH	0.114527
100	ASAH1	Inflammation	Kruscal	0.0257704	BH	0.115842
597	NPC2	Inflammation	Kruscal	0.0261774	BH	0.116934
298	ST13	Inflammation	Kruscal	0.0262659	BH	0.116934
506	KLK8	Inflammation	Kruscal	0.0266494	BH	0.118074
337	GANAB	Inflammation	Kruscal	0.0271512	BH	0.119724
507	KLKB1	Inflammation	Kruscal	0.0274125	BH	0.120303
503	KLK13	Inflammation	Kruscal	0.0282533	BH	0.121897
274	EFHD2	Inflammation	Kruscal	0.0284446	BH	0.121897
115	BLVRA	Inflammation	Kruscal	0.0285449	BH	0.121897
112	BCAS1	Inflammation	Kruscal	0.0285662	BH	0.121897
252	DNAJB1	Inflammation	Kruscal	0.0285989	BH	0.121897
522	LDHA	Inflammation	Kruscal	0.0287282	BH	0.121897
673	ACPP	Inflammation	Kruscal	0.0288374	BH	0.121897
313	FGA	Inflammation	Kruscal	0.0289289	BH	0.121897
679	PRDX2	Inflammation	Kruscal	0.0289603	BH	0.121897
516	IGLC2	Inflammation	Kruscal	0.0291853	BH	0.122057
260	DSG3	Inflammation	Kruscal	0.0293172	BH	0.122057
477	KRT15	Inflammation	Kruscal	0.0293939	BH	0.122057
738	ARHGAP25	Inflammation	Kruscal	0.0299883	BH	0.12397
358	GMPR2	Inflammation	Kruscal	0.0311572	BH	0.128229
776	GM2A	Inflammation	Kruscal	0.0319136	BH	0.130393
22	GOT2	Inflammation	Kruscal	0.0319646	BH	0.130393
92	ARG1	Inflammation	Kruscal	0.0325281	BH	0.13211
282	HSP90B1	Inflammation	Kruscal	0.0334543	BH	0.134796
223	CRYGS	Inflammation	Kruscal	0.0334807	BH	0.134796
322	FLNB	Inflammation	Kruscal	0.0337953	BH	0.135419
205	C6	Inflammation	Kruscal	0.0339278	BH	0.135419
689	PRSS27	Inflammation	Kruscal	0.0345483	BH	0.13719
630	PDLIM1	Inflammation	Kruscal	0.0346678	BH	0.13719
540	LUM	Inflammation	Kruscal	0.0350908	BH	0.138273
897	UBE2I	Inflammation	Kruscal	0.0354599	BH	0.139135
129	CA1	Inflammation	Kruscal	0.0359097	BH	0.140305
108	B2M	Inflammation	Kruscal	0.036314	BH	0.141289
911	VCL	Inflammation	Kruscal	0.0371374	BH	0.142629
1	pH	Inflammation	Kruscal	0.0371439	BH	0.142629
742	RPL5	Inflammation	Kruscal	0.0372579	BH	0.142629
568	MTAP	Inflammation	Kruscal	0.0373733	BH	0.142629
415	HSPA4	Inflammation	Kruscal	0.0374286	BH	0.142629
494	AK2	Inflammation	Kruscal	0.0380619	BH	0.144448
655	PLBD1	Inflammation	Kruscal	0.03847	BH	0.144944
269	EEF1A1	Inflammation	Kruscal	0.0385742	BH	0.144944
748	HNRNPA1	Inflammation	Kruscal	0.0386621	BH	0.144944
907	VASP	Inflammation	Kruscal	0.0391794	BH	0.146291
94	ACTR2	Inflammation	Kruscal	0.0394854	BH	0.146841
917	VTN	Inflammation	Kruscal	0.0398939	BH	0.147767
904	FERMT3	Inflammation	Kruscal	0.0400774	BH	0.147855
600	NQO2	Inflammation	Kruscal	0.0407352	BH	0.149167
372	HSPA5	Inflammation	Kruscal	0.0408653	BH	0.149167
378	GSTO1	Inflammation	Kruscal	0.0410633	BH	0.149167
392	HEBP2	Inflammation	Kruscal	0.0410774	BH	0.149167
17	LRG1	Inflammation	Kruscal	0.0420454	BH	0.152086
702	PSMB5	Inflammation	Kruscal	0.0425408	BH	0.153279
343	GDI2	Inflammation	Kruscal	0.0437133	BH	0.156797
180	CHI3L1	Inflammation	Kruscal	0.0438558	BH	0.156797
560	MAPK1	Inflammation	Kruscal	0.0452654	BH	0.160958
430	IGFBP4	Inflammation	Kruscal	0.0454209	BH	0.160958
463	PPA1	Inflammation	Kruscal	0.0455411	BH	0.160958
291	EPS8L2	Inflammation	Kruscal	0.0461225	BH	0.16211
27	ACLY	Inflammation	Kruscal	0.0463362	BH	0.16211
504	KLK6	Inflammation	Kruscal	0.0463922	BH	0.16211
300	F12	Inflammation	Kruscal	0.0466451	BH	0.162381
161	CCDC6	Inflammation	Kruscal	0.0468597	BH	0.162517
659	PLG	Inflammation	Kruscal	0.0481489	BH	0.166015
408	HPRT1	Inflammation	Kruscal	0.0483658	BH	0.166015
810	SPINT1	Inflammation	Kruscal	0.0486817	BH	0.166015
202	C3	Inflammation	Kruscal	0.0487648	BH	0.166015
773	S100A16	Inflammation	Kruscal	0.0487648	BH	0.166015
41	AGRN	Inflammation	Kruscal	0.0492665	BH	0.166471
132	CALML5	Inflammation	Kruscal	0.0493742	BH	0.166471
114	CCDC64B	Inflammation	Kruscal	0.0505084	BH	0.166471

## Sheet: Bacterial proteome_proptaxa
Inflammation	Atopobium	Bifidobacterium	Dialister	Escherichia	Fusobacterium	Gardnerella	Lactobacillus	Lactobacillus crispatus	Lactobacillus iners	Megasphaera	Mobiluncus	Other	Peptoniphilus	Peptostreptococcus	Porphyromonas	Prevotella	Pseudomonas	Ruegeria	Ruminococcus	Sneathia	Streptococcus	undistinguishable
high_inf	0	0.0234582	0	0	0.00382064	0.926339	0	0	0.0234583	0	0	0.00764137	0	0	0	0	0	0	0.00382064	0	0.00764137	0.00382064
high_inf	0	0	0	0	0	0	0.0953359	0.182556	0.047668	0	0	0	0	0	0	0	0	0	0.67444	0	0	0
high_inf	0	0.00318284	0	0	0	0.0675467	0.249155	0.610393	0.048096	0	0.00106094	0.00353647	0	0	0	0.00141463	0.0117241	0	0.00106093	0	0	0.00282915
high_inf	0	0	0	0	0	0.011901	0.174873	0.764873	0.0204825	0	0	0	0	0	0	0.0147306	0.0115033	0	0	0	0.00163674	0
high_inf	0	0.00187922	0	0.00187922	0	0.00555736	0.201862	0.652843	0.115588	0.00371829	0	0	0	0	0	0.00563767	0.00551721	0	0.00183907	0	0.00367814	0
high_inf	0	0	0.00528168	0	0	0.015845	0.353189	0.37588	0.126761	0	0	0	0	0	0	0	0	0	0.0596629	0.0633806	0	0
high_inf	0	0	0.0154186	0	0	0.262113	0.0925105	0	0.0616738	0	0	0.123349	0.154183	0	0.0308367	0.154183	0.0308367	0	0.0286409	0	0.0154186	0.0308367
high_inf	0	0.0228806	0	0.00572021	0	0.869997	0	0.00104002	0.00156004	0	0	0.0145604	0	0	0	0.0722815	0	0	0.00312015	0	0	0.00884012
high_inf	0	0	0	0	0	0.0218024	0.0944769	0.00726745	0.869186	0	0	0	0	0	0	0.00726745	0	0	0	0	0	0
high_inf	0	0.0241234	0	0.309422	0	0.444516	0.00482477	0	0.0289482	0	0	0.00964967	0.120619	0	0.0144745	0.0289482	0	0	0	0	0	0.0144744
high_inf	0	0	0	0	0	0.0162226	0.0131288	0.0183803	0.952268	0	0	0	0	0	0	0	0	0	0	0	0	0
high_inf	0	0	0	0	0	0.03744	0.60336	0.0998422	0.2496	0	0	0	0	0	0	0	0	0	0.00975735	0	0	0
low_inf	0	0	0	0	0	0.00406292	0.168396	0.815353	0	0	0	0	0	0	0	0.0121884	0	0	0	0	0	0
low_inf	0	0	0	0	0	0.0120695	0.180708	0.757123	0.0315781	0	0	0.000926078	0	0	0	0	0.00463031	0	0.00185222	0	0.0111128	0
low_inf	0	0	0	0.00854711	0.00854711	0	0.153848	0.752135	0.034188	0	0	0	0	0	0	0	0.00854711	0	0	0	0.0341876	0
low_inf	0	0	0	0	0	0.00612141	0.243318	0.709865	0.0253601	0.00349788	0.000874487	0	0	0	0	0.00174897	0.00174894	0.00174894	0.00484165	0	0	0.000874487
low_inf	0	0	0	0	0	0.00694223	0.0958574	0.875215	0.0185148	0	0	0	0	0	0	0.00173556	0	0	0	0	0.00173556	0
low_inf	0	0	0	0	0	0.128872	0.039138	0.821193	0.0107967	0	0	0	0	0	0	0	0	0	0	0	0	0
med_inf	0	0.00669392	0	0	0	0.125406	0.605479	0.167661	0.00669392	0.00669392	0	0	0	0.00669392	0	0.0200816	0.00669392	0	0.0345152	0	0.0133876	0
med_inf	0.00890621	0.029296	0	0	0	0.873215	0.00310856	0.00205531	0.00479577	0	0.00137018	0.0082211	0.000685089	0	0	0.00137018	0.000685089	0.000685089	0.010011	0	0	0.0555954
med_inf	0.0448444	0.0163072	0	0.00156849	0	0.732964	0.00713442	0.00878227	0.0387295	0	0.00305761	0.0142687	0.0010192	0	0.0010192	0.0010192	0.00941082	0	0.00768361	0.0010192	0.00313697	0.108035
med_inf	0	0	0	0	0	0.0118275	0.087909	0.0199038	0.860584	0.00131417	0	0	0	0	0	0.00657072	0	0	0.0118911	0	0	0
med_inf	0.00142675	0.00142675	0	0	0	0.0171211	0.190603	0.714414	0.0285352	0.0028535	0.017121	0.00428025	0.0028535	0	0	0.00713379	0.00142675	0.00142675	0.00937763	0	0	0
med_inf	0	0.0208262	0	0.00254342	0	0.917716	0.002314	0	0.00231407	0.000771334	0.00231407	0.00771347	0	0	0	0.002314	0.0101734	0	0.00917274	0	0.00254342	0.0192836
med_inf	0	0	0	0.00191251	0.00205718	0.00573751	0.240108	0.707241	0.0298608	0	0.00102858	0.00205718	0	0	0	0.00191251	0.00308577	0	0	0.00191251	0.00308577	0
med_inf	0	0	0	0	0.003642	0.00509767	0.0779324	0.82593	0.018935	0	0	0	0	0	0	0.0305867	0.007284	0	0	0	0.025494	0.00509767
med_inf	0	0.00218746	0.00109367	0	0.00076413	0.10543	0.1293	0.0349841	0.699453	0	0.00109367	0.00328113	0	0	0	0.00404526	0.0015283	0	0.00656226	0	0.00076413	0.00951374
med_inf	0	0	0	0	0	0.00419845	0	0.773284	0.00419845	0	0	0	0	0	0	0.16374	0	0	0.0461825	0	0.00839711	0
med_inf	0.0116017	0.00261973	0.00449097	0	0.00149699	0.128494	0.00606147	0.0106193	0.0317242	0.116131	0.289816	0.011976	0.0650392	0	0.00711071	0.210949	0.00253961	0	0.00613503	0.0740355	0.00381599	0.0153442
med_inf	0	0	0	0.00234274	0.00373707	0.0140565	0.792112	0.0640884	0.104475	0.00234274	0	0	0	0	0	0.00937105	0.00186849	0	0.00186849	0	0.00373707	0
med_inf	0	0	0	0	0	0.00166333	0.836942	0.14517	0.00811238	0	0	0.00378774	0	0	0	0.00232861	0.00133063	0	0	0	0.000665318	0
med_inf	0	0	0	0	0.00119173	0.00860021	0.141497	0.804248	0.0218322	0.00172004	0	0.00172004	0	0	0	0.00172004	0	0	0.0127038	0	0.00476692	0
med_inf	0	0	0	0	0	0.288356	0.126104	0.0405632	0	0	0	0	0	0	0	0.378311	0.126104	0	0.0405632	0	0	0
med_inf	0.000870179	0.00991757	0.000435074	0	0	0.575206	0.0359666	0.0278339	0.311617	0.000435074	0.000435074	0.00565597	0.00130525	0	0	0.0156628	0.000435074	0.000435074	0.00334685	0	0	0.0104419
med_inf	0	0	0	0	0	0.00659723	0.18337	0.0708816	0.727839	0.00119949	0	0	0	0	0.000599743	0.00179923	0.00119951	0	0.00411457	0.000599743	0	0.00179925
med_inf	0	0.5	0	0	0	0	0	0	0	0	0	0	0	0	0	0	0	0	0.5	0	0	0
med_inf	0	0	0	0	0	0.162047	0	0	0.139659	0	0	0	0	0	0	0	0	0	0.698294	0	0	0
med_inf	0	0	0	0	0	0	0	0	0.967714	0	0	0	0	0	0	0	0	0	0.0322864	0	0	0
med_inf	0	0	0.000735396	0	0	0.00956005	0.175114	0.0220264	0.783004	0	0	0	0	0	0	0.00588316	0.00294152	0	0	0	0	0.000735396
med_inf	0	0	0	0	0	0.0227411	0.108765	0.161828	0.650964	0	0	0	0	0	0	0.0379018	0.0151607	0	0.00263957	0	0	0
med_inf	0	0	0	0	0	0.0144756	0.168598	0.769579	0.0348013	0	0	0	0	0	0	0.00377976	0.00283482	0	0.00593085	0	0	0
med_inf	0	0	0	0	0	0.128269	0.128269	0	0.0855128	0	0	0	0.0213782	0	0	0.0213782	0	0	0.0593616	0	0.555831	0
med_inf	0.000642751	0.000642751	0	0	0.00257103	0.00578471	0.112694	0.0317085	0.828067	0.0012855	0	0	0.0012855	0	0	0.00257096	0.00128545	0	0.00760571	0	0	0.00385655

## Sheet: Bacterial proteome_propbevel
Branch	Amino acid metabolism	Carbohydrate metabolism	Cellular community - prokaryotes	Energy metabolism	Folding, sorting and degradation	Membrane transport	Metabolism of cofactors and vitamins	Nucleotide metabolism	Replication and repair	Signal transduction	Transcription	Translation
high_inf	0.00480821	0.29811	0.00715751	0.177905	0.235602	0.00234931	0	0.0144244	0	0.182713	0	0.076931
high_inf	0	0	0	0	1	0	0	0	0	0	0	0
high_inf	0.0269153	0.297511	0.0119624	0.115843	0.0525492	0.0350326	0.00341775	0.0555717	0.0089718	0.107234	0.0269149	0.258076
high_inf	0	0.42966	0	0.209127	0.0313423	0.0182976	0	0.0888341	0	0.157398	0	0.0653415
high_inf	0.0312839	0.436916	0	0.188349	0.0165711	0.018178	0	0.082676	0.00503589	0.1236	0.0131421	0.0842471
high_inf	0.0106362	0.383001	0	0.150482	0.0531815	0.0319091	0	0.114733	0	0.144376	0.0106362	0.101044
high_inf	0.290325	0.161289	0	0.225805	0	0	0	0.0322587	0	0.161289	0	0.129034
high_inf	0.0179857	0.523666	0.0376871	0.0953975	0.0520479	0.0819912	0.000461173	0.0336655	0	0.0511257	0.0106069	0.0953658
high_inf	0	0.199999	0	0.0999996	0.199999	0.0999996	0	0	0	0.0999996	0	0.300003
high_inf	0.104478	0.298509	0	0.164179	0.134327	0.119403	0.0149255	0.0149255	0	0.149254	0	0
high_inf	0.130435	0.478261	0	0.0869565	0	0	0	0	0	0.217391	0	0.0869565
high_inf	0	0.583242	0	0.0334425	0.0299891	0.0299891	0	0.259905	0	0.0234463	0	0.0399853
low_inf	0.0178724	0.43543	0	0.180742	0.058086	0.0134043	0.00547708	0.0491507	0	0.176274	0	0.0635628
low_inf	0.0367249	0.385277	0	0.20761	0.0228288	0.0178661	0.0029777	0.0466499	0.00595557	0.181802	0.00397022	0.0883377
low_inf	0.0258621	0.413795	0	0.224137	0.0344826	0.0172413	0	0.060346	0	0.181032	0.00862085	0.0344834
low_inf	0.0451054	0.366443	0.00459338	0.179726	0.0635014	0.0232809	0.00208387	0.0460907	0.00367476	0.16207	0.00943332	0.0939969
low_inf	0.0198873	0.43832	0	0.175494	0.0421927	0.00376272	0	0.091368	0	0.178183	0	0.0507919
low_inf	0.0241377	0.351724	0	0.193104	0.0758618	0.0172412	0	0.0517241	0	0.210345	0.00344829	0.0724133
med_inf	0	0.558987	0	0.277161	0.00806662	0.00806662	0	0.0415931	0	0.0738591	0	0.0322662
med_inf	0.0148128	0.3679	0.0403235	0.0964675	0.116146	0.0430388	0.00867161	0.0510832	0.00246878	0.0524104	0.0271561	0.179522
med_inf	0.019385	0.439898	0.0332749	0.0834936	0.0794473	0.0447234	0.00694497	0.0406774	0.00595283	0.05869	0.0208345	0.166678
med_inf	0.0825689	0.297756	0.0117958	0.120822	0.0713473	0.0235907	0	0.0471824	0	0.109026	0.0117958	0.224115
med_inf	0.0292558	0.318271	0.001812	0.142424	0.0621355	0.0365041	0.001812	0.0437688	0.00543601	0.157958	0.0126842	0.18794
med_inf	0.0297802	0.38135	0.07053	0.0889962	0.0467972	0.0393928	0.0093596	0.0476489	0.00850875	0.0623663	0.012763	0.202507
med_inf	0.0351119	0.429881	0	0.201725	0.0456366	0.00728617	0.000835687	0.0611752	0.0050142	0.121226	0.0025071	0.0896014
med_inf	0.0223981	0.455767	0	0.193728	0.0492722	0.00559951	0	0.0627099	0	0.182529	0	0.0279976
med_inf	0.0553604	0.405277	0.0239331	0.127443	0.0799946	0.0410276	0	0.0239331	0	0.109691	0	0.133341
med_inf	0.153846	0.423078	0	0.307692	0.0576917	0	0	0	0	0.0576917	0	0
med_inf	0.0780558	0.437051	0.0121726	0.137286	0.0628966	0.0461659	0.00187921	0.0191495	0.00117799	0.109007	0.0109946	0.0841636
med_inf	0.0249617	0.28484	0	0.20932	0.152439	0.0199521	0	0.0242398	0	0.165172	0.00356592	0.11551
med_inf	0.029194	0.52061	0	0.221209	0.026296	0.00257598	0.00171732	0.0461244	0	0.121578	0.00343464	0.0272607
med_inf	0.0265291	0.393745	0	0.167031	0.0270478	0.0252984	0.00226749	0.0422405	0.00471309	0.146947	0.00383852	0.160342
med_inf	0	0.37229	0	0.286145	0.0554198	0	0	0	0	0.286145	0	0
med_inf	0.0348398	0.419849	0.0465604	0.0960752	0.0549871	0.0634649	0.00829211	0.0478093	0.00131729	0.0579426	0.00987945	0.158983
med_inf	0.0746407	0.438401	0.00178905	0.102767	0.0733513	0.0125233	0	0.031704	0	0.104057	0.00357816	0.157188
med_inf	0	1	0	0	0	0	0	0	0	0	0	0
med_inf	0.0827772	0.476121	0	0.103509	0.0589334	0.0223063	0	0.0127468	0	0.144859	0.0159331	0.0828144
med_inf	0.0873337	0.402834	0	0.140833	0	0	0	0	0	0.228167	0	0.140833
med_inf	0.0272792	0.403842	0	0.151491	0.0542483	0.0141251	0	0.0677966	0	0.16099	0.0118741	0.108354
med_inf	0	0.275	0	0.275	0.1375	0.0125	0	0	0	0.275	0	0.0250001
med_inf	0.106757	0.424599	0.00223966	0.0953709	0.04218	0.0335945	0	0.0335949	0.00447916	0.125979	0.00895882	0.122247

## Sheet: Bacterial proteome_propkolevel
Branch	ko00010 Glycolysis / Gluconeogenesis	ko00030 Pentose phosphate pathway	ko00051 Fructose and mannose metabolism	ko00052 Galactose metabolism	ko00190 Oxidative phosphorylation	ko00230 Purine metabolism	ko00240 Pyrimidine metabolism	ko00250 Alanine, aspartate and glutamate metabolism	ko00260 Glycine, serine and threonine metabolism	ko00270 Cysteine and methionine metabolism	ko00500 Starch and sucrose metabolism	ko00520 Amino sugar and nucleotide sugar metabolism	ko00562 Inositol phosphate metabolism	ko00620 Pyruvate metabolism	ko00630 Glyoxylate and dicarboxylate metabolism	ko00640 Propanoate metabolism	ko00650 Butanoate metabolism	ko00680 Methane metabolism	ko00710 Carbon fixation in photosynthetic organisms	ko00730 Thiamine metabolism	ko00970 Aminoacyl-tRNA biosynthesis	ko02010 ABC transporters	ko02020 Two-component system	ko02024 Quorum sensing	ko02060 Phosphotransferase system	ko03010 Ribosome	ko03018 RNA degradation	ko03020 RNA polymerase	ko03030 DNA replication	ko03430 Mismatch repair	ko03440 Homologous recombination	ko04066 HIF-1 signaling pathway	ko04152 AMPK signaling pathway	Blank
high_inf	0.197138	0.0480821	0	0	0	0.0144244	0	0	0	0.00480821	0.0288489	0	0	0.0192327	0	0.00480821	0	0.173097	0.00480821	0	0	0.00234931	0	0.00715751	0	0.076931	0.235602	0	0	0	0	0.182713	0	0
high_inf	0	0	0	0	0	0	0	0	0	0	0	0	0	0	0	0	0	0	0	0	0	0	0	0	0	0	1	0	0	0	0	0	0	0
high_inf	0.11328	0.0419002	0.0209664	0.0119621	0.00256338	0.0342103	0.0213614	0.0149529	0.00341782	0.00854452	0.0140984	0.0128168	0.00384504	0.0504456	0.0128168	0.0106806	0.00469948	0.0290838	0.0841963	0.00341775	0.0380229	0.0247792	0.0102535	0.0119624	0.0102535	0.220053	0.0525492	0.0269149	0.00256338	0.00384504	0.00256338	0.0880088	0.00897157	0
high_inf	0.273395	0.030327	0.0266557	0.00208949	0	0.0888341	0	0	0	0	0	0	0	0.0971922	0	0	0	0.0266557	0.182472	0	0	0.0182976	0.00367133	0	0	0.0653415	0.0313423	0	0	0	0	0.151637	0.00208949	0
high_inf	0.218206	0.044749	0.049749	0.00660692	0	0.0678913	0.0147847	0.0164634	0.00985644	0.00496416	0.0164635	0.00671452	0.00164276	0.0729991	0.0115351	0.00660692	0.00164276	0.0529268	0.135423	0	0.0345696	0.00492829	0.0181061	0	0.0132497	0.0496774	0.0165711	0.0131421	0.00167863	0.00167863	0.00167863	0.0988874	0.00660692	0
high_inf	0.246208	0.00305286	0.00305286	0	0	0.104097	0.0106362	0	0	0.0106362	0	0	0	0.114733	0	0.0106362	0.0053181	0.0190072	0.131475	0	0.0053181	0.0319091	0	0	0	0.0957263	0.0531815	0.0106362	0	0	0	0.144376	0	0
high_inf	0.161289	0	0	0	0	0	0.0322587	0.161292	0.0645165	0.0645165	0	0	0	0	0	0	0	0.0645165	0.161289	0	0.0645174	0	0	0	0	0.0645165	0	0	0	0	0	0.161289	0	0
high_inf	0.112891	0.0986579	0	0.00461177	0.00230587	0.0318208	0.00184469	0.0129127	0.00230587	0.00276704	0.0894026	0.0317887	0	0.0793217	0.00461166	0.0447338	0.0576467	0.0271447	0.065947	0.000461173	0.0133739	0.0806076	0.00322814	0.0376871	0.00138352	0.0819918	0.0520479	0.0106069	0	0	0	0.0478976	0	0
high_inf	0.0999996	0	0	0	0	0	0	0	0	0	0.0999996	0	0	0	0	0	0	0	0.0999996	0	0	0.0999996	0	0	0	0.300003	0.199999	0	0	0	0	0.0999996	0	0
high_inf	0.164179	0.0298509	0.0149255	0	0	0.0149255	0	0.104478	0	0	0.0149255	0	0	0.0447768	0	0.0149255	0.0149255	0.0895515	0.0746273	0.0149255	0	0.119403	0	0	0	0	0.134327	0	0	0	0	0.119402	0.0298514	0
high_inf	0.217391	0	0	0	0	0	0	0	0	0.130435	0	0	0	0.130435	0	0.130435	0	0	0.0869565	0	0	0	0	0	0	0.0869565	0	0	0	0	0	0.217391	0	0
high_inf	0.293348	0	0	0	0	0.259905	0	0	0	0	0	0	0	0.269902	0.0199929	0	0	0	0.0334425	0	0	0.0299891	0	0	0	0.0399853	0.0299891	0	0	0	0	0.0234463	0	0
low_inf	0.238829	0	0.0178724	0	0	0.0491507	0	0.0089362	0	0.0089362	0.0714923	0	0.0178724	0.0714912	0.0089362	0.0089362	0	0	0.180742	0.00547708	0.0089362	0.0134043	0.0134043	0	0	0.0546266	0.058086	0	0	0	0	0.16287	0	0
low_inf	0.234408	0.0267998	0.0337476	0.00496273	0	0.036724	0.00992588	0.0129035	0.0109181	0.0129033	0.00397026	0	0.00893294	0.0486346	0.0109181	0.0129033	0	0.0357327	0.171877	0.0029777	0.0307693	0.00893311	0.0208438	0	0.00893299	0.0575685	0.0228288	0.00397022	0.00198519	0.00198519	0.00198519	0.155996	0.00496273	0
low_inf	0.241378	0.0431043	0.0431043	0	0	0.0431043	0.0172417	0.00862085	0	0.0172413	0	0	0	0.0603455	0.00862085	0.0172413	0	0.0431043	0.181033	0	0	0.0172413	0.0258621	0	0	0.0344834	0.0344826	0.00862085	0	0	0	0.15517	0	0
low_inf	0.192005	0.0164242	0.0278295	0.00950057	0.00483987	0.0327362	0.0133545	0.0170965	0.0180826	0.00992632	0.0168501	0.00416766	0.0174103	0.0515581	0.0166037	0.0131753	0.00091869	0.0335881	0.141298	0.00208387	0.0185081	0.0205249	0.0175897	0.00459338	0.00275607	0.0754888	0.0635014	0.00943332	0.00091869	0.00183738	0.00091869	0.13498	0.00950057	0
low_inf	0.269551	0.00752528	0.0188134	0.00752528	0	0.091368	0	0.00376272	0.00483656	0.011288	0.00483647	0	0.0112881	0.102656	0.00483656	0.011288	0	0.0123618	0.163133	0	0	0.00376272	0.00376272	0	0	0.0507919	0.0421927	0	0	0	0	0.166895	0.00752528	0
low_inf	0.237932	0.0103447	0.0241377	0.0103447	0	0.0517241	0	0.0172413	0	0.00689648	0	0	0.013793	0.0448276	0.00344829	0.00689648	0	0.0103447	0.182759	0	0.0103448	0.0172412	0.013793	0	0	0.0620686	0.0758618	0.00344829	0	0	0	0.186208	0.0103447	0
med_inf	0.227502	0.140913	0.112049	0	0	0.0415931	0	0	0	0	0.0161332	0	0.0207966	0.0415931	0	0	0	0.0912529	0.185909	0	0.0161332	0.00806662	0	0	0	0.016133	0.00806662	0	0	0	0	0.0738591	0	0
med_inf	0.100582	0.0919108	0.00246878	0.00493773	0.00411458	0.0477915	0.00329168	0.0065835	0	0.00822927	0.0614003	0.0213964	0	0.0580471	0.00493759	0.0139898	0.00822927	0.0284835	0.0638694	0.00867161	0.0320941	0.0422159	0.00576052	0.0403235	0.000822927	0.147428	0.116146	0.0271561	0.000822927	0.000822927	0.000822927	0.0466498	0	0
med_inf	0.108297	0.0874615	0.00992129	0.00198428	0.00496069	0.0367088	0.00396855	0.0109133	0	0.0084717	0.0416691	0.0307559	0.00396855	0.07296	0.00992119	0.0402197	0.0327402	0.0248804	0.0536525	0.00694497	0.0238113	0.041747	0.0109133	0.0332749	0.00297641	0.142867	0.0794473	0.0208345	0.00198428	0.00198428	0.00198428	0.0477767	0	0
med_inf	0.109026	0.0117958	0	0	0.0117958	0.0353865	0.0117958	0.0353865	0.0117958	0.0353865	0.0117958	0.0235907	0	0.070774	0	0.0589782	0.0117958	0.0117958	0.0972308	0	0.0943637	0	0	0.0117958	0.0235907	0.129751	0.0713473	0.0117958	0	0	0	0.109026	0	0
med_inf	0.162636	0.0126841	0.0147597	0.00543608	0	0.0365208	0.00724808	0.0147596	0.00543608	0.00906009	0.0404067	0.00362405	0.00569953	0.0437689	0.0165717	0.0108721	0.001812	0.0144962	0.127927	0.001812	0.0144961	0.0292561	0.0212336	0.001812	0.00724806	0.173443	0.0621355	0.0126842	0.001812	0.001812	0.001812	0.131288	0.00543608	0
med_inf	0.0904455	0.0853399	0	0.0068069	0.00425426	0.0433947	0.00425426	0.0195698	0	0.0102104	0.0804876	0.0246752	0	0.045947	0.0144646	0.0187188	0.0144646	0.023824	0.060918	0.0093596	0.0561574	0.0368402	0.0170173	0.07053	0.00255263	0.146349	0.0467972	0.012763	0.00255263	0.00340348	0.00255263	0.045349	0	0
med_inf	0.206636	0.059725	0.0587588	0.00967563	0	0.0532884	0.00788681	0.00979317	0.0177975	0.00752116	0.00884004	0.00932312	0.00835687	0.0481437	0.0129009	0.00752116	0	0.0681995	0.133526	0.000835687	0.0130185	0.00322523	0.0114646	0	0.00406094	0.0765829	0.0456366	0.0025071	0.0016714	0.0016714	0.0016714	0.100086	0.00967563	0
med_inf	0.256437	0.0223981	0.0279976	0.011199	0	0.0627099	0	0	0.011199	0.011199	0.0470271	0	0.00559951	0.0739089	0	0.011199	0	0.0335971	0.16013	0	0	0.00559951	0.00559951	0	0	0.0279976	0.0492722	0	0	0	0	0.16573	0.011199	0
med_inf	0.150674	0.0505838	0.0187817	0.00341891	0.0102571	0.013676	0.0102571	0.00683783	0.0047776	0.043745	0.0321299	0.0321299	0.0105851	0.0598097	0	0.0471639	0	0.0290388	0.0881468	0	0.0205138	0.0273517	0	0.0239331	0.013676	0.112828	0.0799946	0	0	0	0	0.106272	0.00341891	0
med_inf	0.153846	0.0192309	0	0	0	0	0	0.0769231	0	0.0769231	0	0	0	0.173078	0.0769231	0	0	0.134615	0.173078	0	0	0	0	0	0	0	0.0576917	0	0	0	0	0.0576917	0	0
med_inf	0.123395	0.0326546	0.0158539	0.0056516	0.0115416	0.0161694	0.00298008	0.0453876	0.0146057	0.0180626	0.0199418	0.0131122	0.00274865	0.0933559	0.0149212	0.0489919	0.0664236	0.0496935	0.0760512	0.00187921	0.00525894	0.0427159	0.0303547	0.0121726	0.00344991	0.0789047	0.0628966	0.0109946	0.000392664	0.000392664	0.000392664	0.0645167	0.0141358	0
med_inf	0.189368	0.0120979	0.0249181	0	0.0106979	0.0171079	0.00713191	0.0106979	0.0142638	0	0.00713191	0.00713191	0.00568824	0.0135419	0.0213957	0	0.00356592	0.108247	0.0903745	0	0.0106978	0.0128202	0.0106979	0	0.00713191	0.104812	0.152439	0.00356592	0	0	0	0.154474	0	0
med_inf	0.250671	0.0728252	0.0539342	0	0.00257598	0.0461244	0	0.0042933	0.0120211	0.0128796	0.0360642	0.0247405	0.00257598	0.0614188	0.0042933	0.0137383	0.000348754	0.0599447	0.158688	0.00171732	0.00120741	0	0.0042933	0	0.00257598	0.0260532	0.026296	0.00343464	0	0	0	0.117285	0	0
med_inf	0.194435	0.0195488	0.0298495	0.00157103	0	0.0352599	0.00698058	0.0092479	0.00942617	0.00785502	0.0732867	0	0.0125682	0.043115	0.0092479	0.00785502	0.00226749	0.0267075	0.140323	0.00226749	0.0223345	0.0214598	0.0239053	0	0.00383852	0.138008	0.0270478	0.00383852	0.00157103	0.00157103	0.00157103	0.121471	0.00157103	0
med_inf	0.286145	0.0861451	0	0	0	0	0	0	0	0	0	0	0	0	0	0	0	0	0.286145	0	0	0	0	0	0	0	0.0554198	0	0	0	0	0.286145	0	0
med_inf	0.104705	0.074948	0.0032931	0.00526901	0.010538	0.0405645	0.00724486	0.0158071	0.00329321	0.0157395	0.0638201	0.0270037	0.00263447	0.0664533	0.00790353	0.0348397	0.0289797	0.0228496	0.0626875	0.00829211	0.0382004	0.0601718	0.00724486	0.0465604	0.0032931	0.120782	0.0549871	0.00987945	0	0.00131729	0	0.0500391	0.000658624	0
med_inf	0.150073	0.00715633	0.0214687	0.00178905	0.0178905	0.0191806	0.0125234	0.0161016	0.00178905	0.0567501	0.00715616	0.0304141	0.0214687	0.111712	0	0.0639063	0.0232577	0.0304141	0.0544626	0	0.0357815	0.00715616	0	0.00178905	0.00536711	0.121407	0.0733513	0.00357816	0	0	0	0.104057	0	0
med_inf	0	0	0	0	0	0	0	0	0	0	1	0	0	0	0	0	0	0	0	0	0	0	0	0	0	0	0	0	0	0	0	0	0	0
med_inf	0	0	0	0	0	0	0	0	0	0	0	0	0	0	0	0	0	0	0	0	0	0	0	0	0	0	0	0	0	0	0	0	0	1
med_inf	0	0	0	0	0	0	0	0	0	0	0	0	0	0	0	0	0	0	0	0	0	0	0	0	0	0	0	0	0	0	0	0	0	1
med_inf	0.189473	0.0223066	0.01912	0.00318666	0	0.0127468	0	0.0127468	0	0.0700304	0.00318666	0.0382402	0	0.101897	0	0.0700304	0.0286803	0.0318664	0.0716423	0	0.0223063	0.00955986	0	0	0.0127464	0.0605081	0.0589334	0.0159331	0	0	0	0.141672	0.00318666	0
med_inf	0.228167	0	0	0	0	0	0	0	0	0.0873337	0	0	0	0.0873337	0	0.0873337	0	0	0.140833	0	0.0323887	0	0	0	0	0.108444	0	0	0	0	0	0.228167	0	0
med_inf	0.219824	0.0192877	0.0244091	0.0144347	0	0.0639141	0.00388242	0.00931339	0.00388242	0.0140834	0.00388242	0.00388242	0.00512133	0.0905326	0.00838429	0.0140834	0	0.0221996	0.129291	0	0.0230872	0.0102427	0.0131545	0	0.00388242	0.0852669	0.0542483	0.0118741	0	0	0	0.133401	0.0144347	0
med_inf	0.275	0	0	0	0	0	0	0	0	0	0	0	0	0	0	0	0	0.0750002	0.2	0	0	0.0125	0	0	0	0.0250001	0.1375	0	0	0	0	0.275	0	0
med_inf	0.161814	0.00223966	0.0201567	0.00223966	0.020157	0.0268758	0.00671916	0.0313551	0	0.0754014	0	0.013438	0.0179171	0.104517	0	0.0798807	0.0223967	0.020157	0.0550568	0	0.0313551	0.0179171	0	0.00223966	0.0156775	0.0908919	0.04218	0.00895882	0	0.00447916	0	0.12374	0.00223966	0

## Sheet: Bacterial proteome_propenzymes
Branch	14-alpha-glucan branching enzyme	14-alpha-glucan branching enzyme GlgB	2-amino-3-ketobutyrate coenzyme A ligase	23-bisphosphoglycerate-dependent phosphoglycerate mutase	3-hydroxybutyryl-CoA dehydratase	3-hydroxybutyryl-CoA dehydrogenase	3-phosphoglycerate dehydrogenase	30S ribosomal protein S1	30S ribosomal protein S10	30S ribosomal protein S11	30S ribosomal protein S12	30S ribosomal protein S13	30S ribosomal protein S16	30S ribosomal protein S18	30S ribosomal protein S19	30S ribosomal protein S2	30S ribosomal protein S21	30S ribosomal protein S3	30S ribosomal protein S4	30S ribosomal protein S5	30S ribosomal protein S6	30S ribosomal protein S7	30S ribosomal protein S8	30S ribosomal protein S9	4-alpha-glucanotransferase	4-hydroxy-3-methylbut-2-enyl diphosphate reductase	4-phosphoerythronate dehydrogenase	50S ribosomal protein L1	50S ribosomal protein L10	50S ribosomal protein L11	50S ribosomal protein L13	50S ribosomal protein L14	50S ribosomal protein L15	50S ribosomal protein L16	50S ribosomal protein L17	50S ribosomal protein L18	50S ribosomal protein L19	50S ribosomal protein L2	50S ribosomal protein L20	50S ribosomal protein L21	50S ribosomal protein L22	50S ribosomal protein L23	50S ribosomal protein L24	50S ribosomal protein L25	50S ribosomal protein L27	50S ribosomal protein L29	50S ribosomal protein L3	50S ribosomal protein L30	50S ribosomal protein L31 type B
high_inf	0	0	0	0	0	0	0	0	0	0	0	0	0	0	0	0	0	0	0	0.022733	0	0	0	0	0	0	0	0	0	0	0	0	0	0	0	0.125033	0	0	0	0	0	0	0	0	0	0	0	0	0
high_inf	0	0	0	0	0	0	0	0	0	0	0	0	0	0	0	0	0	0	0	0	0	0	0	0	0	0	0	0	0	0	0	0	0	0	0	0	0	0	0	0	0	0	0	0	0	0	0	0	0
high_inf	0	0	0	0	0	0	0	0.0315368	0.0172012	0.00143343	0.0129009	0.007884	0	0.000716728	0.00215015	0.0114677	0.0035837	0.0150514	0.0100343	0.0186346	0.00573385	0.0129009	0.000716728	0.00286687	0.000716728	0	0	0.0286686	0.00645058	0.00931755	0	0.007884	0.00286699	0	0.007884	0.00860072	0	0.0287233	0.00931757	0.00286699	0.00358372	0.0129012	0.00143343	0.000716728	0	0.00430029	0.0193513	0	0
high_inf	0	0	0	0	0	0	0	0.030848	0	0	0	0	0	0	0	0	0	0.0147729	0	0	0	0.0107166	0	0	0	0	0	0	0	0	0	0	0	0	0.0107166	0.00535823	0	0.00941468	0	0	0	0.00535823	0	0	0	0.0321499	0.0107166	0	0
high_inf	0	0	0	0.0253925	0	0	0	0.0128812	0	0	0	0	0	0	0	0.0169286	0	0.00846428	0.00846428	0.00432454	0.00423214	0.00432454	0	0.00846428	0	0	0	0	0	0	0	0.00432454	0	0	0	0	0	0.0169286	0.00432454	0	0	0.00423214	0	0	0	0	0	0	0
high_inf	0	0	0	0	0	0	0	0	0	0	0	0	0	0	0	0	0	0	0.0118629	0	0.0118629	0	0	0.0118629	0	0	0	0	0	0	0	0	0	0	0	0.0118629	0	0.0830412	0.0118629	0	0.0118629	0	0	0	0	0.0118629	0	0	0
high_inf	0	0	0	0	0	0	0	0	0	0	0	0	0	0	0	0	0	0	0	0	0.117647	0	0	0	0	0	0	0	0	0	0	0	0	0	0	0	0	0	0	0	0	0	0	0	0	0	0	0	0
high_inf	0	0.0155607	0	0	0	0	0	0.0139228	0.000818992	0.00245698	0	0.00900904	0.00409496	0	0	0.0303026	0	0.0073708	0	0.0139228	0	0	0	0.000818992	0.00491408	0	0	0.0114659	0.00163798	0	0	0.000818992	0	0	0	0.0147419	0	0.00491382	0.00245698	0	0.00409496	0.000818992	0	0.000818992	0	0.00158064	0	0	0
high_inf	0	0	0	0	0	0	0	0	0	0	0	0	0	0	0	0	0	0	0	0	0	0	0	0	0	0	0	0	0	0.124999	0	0	0	0	0	0	0	0	0	0	0	0	0	0	0	0.250004	0	0	0
high_inf	0	0	0	0	0	0	0	0	0	0	0	0	0	0	0	0	0	0	0	0	0	0	0	0	0	0	0	0	0	0	0	0	0	0	0	0	0	0	0	0	0	0	0	0	0	0	0	0	0
high_inf	0	0	0	0	0	0	0	0	0	0	0	0	0	0	0	0	0	0	0	0	0	0	0	0	0	0	0	0	0	0	0	0	0	0	0	0	0	0	0	0	0	0	0	0	0	0.142857	0	0	0
high_inf	0	0	0	0	0	0	0	0	0	0	0	0	0	0	0	0	0	0	0	0	0	0	0	0	0	0	0	0.0241861	0	0	0	0	0	0	0.0483732	0	0	0	0	0	0	0	0	0	0	0.0241861	0	0	0
low_inf	0	0	0	0	0	0	0	0.0384969	0.00962431	0	0	0	0	0	0	0	0	0	0	0	0.0117975	0	0	0	0	0	0	0	0	0.00962431	0	0	0	0	0	0	0	0	0	0	0	0	0	0	0	0	0	0	0.00962431
low_inf	0	0	0	0.027284	0	0	0	0.0198429	0.00496092	0	0	0	0	0	0	0.0124017	0	0.00496092	0	0	0.0124017	0	0	0.00496092	0	0	0	0	0	0	0	0	0	0	0	0	0	0.00744118	0	0.00248038	0	0.00744118	0	0	0.00744118	0.00248038	0	0	0.00744118
low_inf	0	0	0	0	0	0	0	0.02381	0	0	0	0	0	0	0	0	0	0	0	0	0.02381	0	0	0	0	0	0	0	0	0	0	0	0	0	0	0	0	0	0	0.02381	0	0	0	0	0	0	0	0	0
low_inf	0	0	0	0.0254606	0	0	0	0.018214	0.00709942	0	0	0	0	0	0	0.0120445	0.00401483	0.00401483	0.00401483	0.00200745	0.00200745	0.00200745	0	0.0091068	0	0	0	0.00401483	0.0136604	0.00401483	0	0.00200745	0	0	0	0.00802967	0	0.0151292	0.00200745	0.00709942	0.00200745	0.00200745	0	0	0	0.00200745	0.00401483	0	0.00509197
low_inf	0	0.00649699	0	0	0	0	0	0.00649699	0	0	0	0	0	0	0	0	0	0	0	0	0.0368244	0	0	0	0	0	0	0	0	0	0	0	0	0	0.00649699	0.0129942	0	0	0	0	0.00649699	0.0101092	0	0	0	0.0101092	0	0	0
low_inf	0	0	0	0	0	0	0	0.0249998	0	0	0	0	0	0	0	0	0	0	0	0	0.00833336	0	0	0	0	0	0	0	0	0	0	0	0	0	0	0	0	0	0	0	0	0.00833336	0	0	0	0.00833336	0.00833336	0	0.00833336
med_inf	0	0	0	0	0	0	0	0	0	0	0	0	0	0	0	0	0	0	0	0	0.0472147	0	0	0	0	0	0	0	0	0	0	0	0	0	0	0	0	0	0	0	0	0	0	0	0	0	0	0	0
med_inf	0.00826433	0.00126417	0	0	0	0	0	0.00884924	0.00505662	0.00505662	0	0.012057	0.00379241	0.00505662	0	0.0139059	0	0.0088492	0	0.00884924	0	0	0.0113774	0.00379258	0.00126417	0	0	0.0101134	0.00379241	0.00379258	0.00126417	0.00632083	0	0	0	0.0113774	0	0.0139058	0.00126417	0.00252842	0.00505662	0.00379241	0.00505683	0.00952854	0.00126417	0.0107927	0.00252833	0	0
med_inf	0	0.00340181	0	0	0	0	0	0.015308	0.00510272	0.00510272	0	0.0119062	0	0.00340181	0.00170091	0.0170087	0	0.00850436	0.00170091	0.00680346	0	0	0.00680346	0.00510272	0	0	0	0.00680362	0.00340181	0.00850453	0.00340181	0.0170089	0	0	0	0.0187096	0	0.0187096	0	0	0.00680346	0.00340181	0.00680362	0.00170091	0.00340181	0.0102053	0.00510272	0	0
med_inf	0	0	0.0194968	0	0	0	0	0	0	0	0	0	0	0	0	0	0.0194968	0.0194968	0	0	0	0	0	0	0	0	0	0	0	0	0	0.0389919	0	0	0	0	0	0	0	0	0	0.0194968	0	0	0	0.0584887	0	0	0
med_inf	0	0	0	0	0	0	0	0.016537	0.0132296	0	0.00992221	0	0	0	0.0066148	0.0132296	0.00330736	0.0132296	0.00992221	0.00992221	0.00992221	0.0066148	0	0.0132296	0	0	0	0.0231514	0.0066148	0.00992221	0	0.0066148	0.00330736	0	0.00992221	0.00330736	0	0.0132296	0.0066148	0.0118166	0.0066148	0.00992221	0	0	0	0.00992216	0.00992221	0	0
med_inf	0.02468	0	0	0	0	0	0	0.0188839	0.00269763	0.00539537	0	0.008093	0.00134881	0.00269763	0.00134881	0.0256279	0	0.00539537	0	0.008093	0	0	0.00674419	0.00674419	0.00539537	0	0	0.00944193	0.00539537	0.00539537	0.00269763	0.008093	0	0	0	0.0107907	0	0.0148371	0.00134881	0	0.00539537	0.00404656	0.00404656	0.00404656	0.00269763	0.00404656	0.00269763	0	0
med_inf	0	0	0	0.0317422	0	0	0	0.0292585	0.00435485	0	0	0	0	0	0	0.00217739	0	0.0143231	0	0.00809716	0.00217739	0.00404858	0	0.00217739	0	0	0	0	0.00435485	0	0.00809716	0.00404858	0	0	0.0121457	0.00809716	0	0.00435485	0.00809716	0.00435485	0.00404858	0.0146294	0	0	0.00217739	0.00404858	0.0121457	0	0.00435485
med_inf	0	0	0	0.0298533	0	0	0	0.0298533	0	0	0	0	0	0	0	0	0	0	0	0	0.0149267	0	0	0	0	0	0	0	0	0	0	0	0	0	0	0	0	0	0	0	0	0	0	0	0	0	0	0	0
med_inf	0	0	0	0.00939291	0	0	0	0.0134441	0.0134441	0	0	0	0	0.0067217	0.0067217	0.0067217	0	0.0268875	0	0	0	0	0	0	0	0	0	0	0.0067217	0	0.0067217	0.0067217	0	0	0	0.0134441	0	0.0134441	0	0	0	0.0268875	0	0	0	0.0336098	0	0	0
med_inf	0	0	0	0	0	0	0	0	0	0	0	0	0	0	0	0	0	0	0	0	0	0	0	0	0	0	0	0	0	0	0	0	0	0	0	0	0	0	0	0	0	0	0	0	0	0	0	0	0
med_inf	0	0.00455037	0.00303358	0.000907359	0.00530876	0.00484838	0.00682555	0.0159263	0.000758395	0.000758395	0	0.00606716	0.00151679	0.00227518	0	0.00910074	0	0.00379197	0.00151679	0.00455037	0	0.00455037	0.00862687	0.00227518	0.00227518	0.00151679	0.00303358	0.0219935	0.00379197	0.00227518	0.000758395	0.000758395	0	0	0	0.00530876	0.00151679	0.00455037	0	0	0.00303358	0	0	0.000758395	0	0.00530876	0.00379197	0.0018148	0
med_inf	0	0	0	0.00800778	0	0	0	0.00800778	0	0	0	0	0	0	0	0	0	0.00800778	0	0.0160157	0	0.0160157	0	0	0	0	0	0	0	0.0240236	0	0.0160157	0	0	0.0240236	0	0	0	0	0	0.0240236	0.0224024	0	0	0	0.0480463	0	0	0.00638671
med_inf	0	0	0	0.0357944	0	0	0	0.0107858	0.00255678	0	0	0	0	0	0	0	0	0.0041539	0	0.00103846	0.00103846	0.00103846	0	0.00255678	0	0	0	0	0.00255678	0.00615202	0	0.00615202	0	0	0.00311544	0.00103846	0	0	0	0.00255678	0	0.0020769	0	0	0	0	0	0	0
med_inf	0	0	0	0.0187494	0	0	0	0.0260301	0.0121452	0	0	0	0	0	0.00451022	0.00937447	0.00451022	0.00451022	0.00902035	0.00451022	0.00451022	0.00902035	0	0.0031249	0	0	0	0.00902035	0.0124996	0.00902035	0	0	0	0	0.00902035	0.00902035	0	0.01076	0.00902035	0.0197803	0.00451022	0.0152701	0	0	0	0.00451022	0.00451022	0	0.0124996
med_inf	0	0	0	0	0	0	0	0	0	0	0	0	0	0	0	0	0	0	0	0	0	0	0	0	0	0	0	0	0	0	0	0	0	0	0	0	0	0	0	0	0	0	0	0	0	0	0	0	0
med_inf	0.00666305	0.00777349	0	0	0	0	0	0.015547	0.00333152	0.0011105	0	0.00333152	0	0.0011105	0.0011105	0.011105	0	0.00888399	0	0.00555261	0	0.00222108	0.00555261	0.00222108	0.00333152	0	0	0.00888413	0.00444197	0.00222108	0.0011105	0.011105	0	0	0	0.00777355	0	0.00888413	0.0011105	0.0011105	0.00333152	0.00555261	0.00888393	0.00754576	0.0011105	0.0174266	0.0011105	0	0
med_inf	0	0	0	0	0	0	0	0.00717513	0.0179375	0	0	0.00717513	0	0	0.0107624	0	0.00717513	0.00717513	0.00358751	0	0	0.0107624	0	0.00717513	0	0	0	0.00358751	0.00717513	0.00358751	0	0.0143499	0	0	0.00717513	0.0107624	0	0.0251127	0.00717513	0.00358751	0.00358751	0.0143503	0	0	0	0.021525	0.00717513	0	0
med_inf	0	0	0	0	0	0	0	0	0	0	0	0	0	0	0	0	0	0	0	0	0	0	0	0	0	0	0	0	0	0	0	0	0	0	0	0	0	0	0	0	0	0	0	0	0	0	0	0	0
med_inf	0	0	0	0	0	0	0	0.00781618	0.0116773	0	0	0	0	0	0	0	0	0	0	0	0	0	0	0	0	0	0	0.0156321	0	0.00781618	0	0.0234489	0	0	0	0	0	0	0	0	0.00781618	0.0234489	0	0	0	0.0156321	0	0	0
med_inf	0	0	0	0	0	0	0	0.0877743	0.0305641	0	0	0	0	0	0	0	0	0	0	0	0	0	0	0	0	0	0	0	0	0	0	0	0	0	0	0	0	0.0877743	0	0	0	0	0	0	0	0.0877743	0	0	0
med_inf	0	0	0	0.00234456	0	0	0	0.0139671	0.00927801	0	0	0	0	0	0	0	0	0.00937825	0	0.00234456	0.0154635	0.00468912	0	0	0	0	0	0	0	0.00468912	0	0.0117228	0	0	0.00234456	0.00937825	0	0	0.00937825	0	0.00468912	0.0108746	0	0	0	0.0186564	0.0132192	0	0.00618547
med_inf	0	0	0	0	0	0	0	0	0	0	0	0	0	0	0	0	0	0	0	0	0	0	0	0	0	0	0	0.0333335	0	0.0333335	0	0	0	0	0	0	0	0	0	0	0	0	0	0	0	0	0	0	0
med_inf	0	0	0	0	0	0	0	0.00505907	0.0198133	0	0	0	0	0	0.00505907	0	0	0.0101181	0	0	0.00969556	0	0	0	0	0.00505907	0	0.0151776	0	0	0	0.0202366	0	0	0	0	0	0	0	0.00505907	0	0.0151776	0	0	0	0.0446876	0.00505907	0	0
[truncated: 272 more columns]

## Sheet: Metabolites_
Inflammation	Trimethylamine	Urea	Glycine(precursor)	Trimethylamine-N-oxide	Alanine(precursor)	GammaAminobutyrate	Choline-2	2-Aminoisobutyrate	Serine	Cytosine	Histamine	Creatinine	Proline	5-Aminovalerate	Betaine	Valine	Threonine	Taurine	Pyroglutamate-1	Pyroglutamate-2	Pyroglutamate-3	Pipecolate	N-Acetylputrescine	Hydroxyproline(precursor)	Creatine	Leucine-Isoleucine	Asparagine	Ornithine	Aspartate	Adenine	Xanthine	2-Methylnicotinamide(precursor)	Tyramine	ImidazolepropionicAcid	Glutamine	Lysine	Glutamate	Methionine	Guanine	HeavyGlutamate	Histidine	2-AminooctanoicAcid(precursor)	Carnitine	MethionineSulfoxide	Phenylalanine	Arginine	Citrulline	Tyrosine	N6-AcetylLysine
high_inf	18.0769	13.9188	24.7848	16.5151	25.9428	14.3362	21.9612	19.8904	23.3637	20.1704	13.9885	19.0475	24.9525	16.8927	21.3581	23.1951	24.7094	24.1016	22.6434	25.0678	23.9224	21.723	13.8509	20.3739	23.2488	27.4888	22.7237	20.6313	21.5071	19.4344	19.4977	16.8206	14.1858	13.9441	26.4953	23.6066	26.2765	22.5564	20.9915	27.2603	22.7236	18.2031	21.5283	21.4973	27.4154	23.6155	21.6599	25.0869	19.1897
high_inf	18.9127	17.6425	25.3234	20.1442	26.3247	14.3362	23.1499	21.8964	23.3293	20.8742	13.9885	20.7552	25.6362	16.095	21.8545	24.034	25.6514	25.1516	22.5418	25.9979	24.8658	16.5549	13.8509	21.4847	25.7056	27.8588	23.8357	21.3176	22.8105	21.6605	20.09	18.3293	18.0724	15.8695	27.1667	25.3577	27.3486	23.4621	21.5208	27.7003	24.1055	20.7435	22.5224	22.2196	27.8849	25.227	22.4216	26.455	19.2189
high_inf	18.7088	18.0623	24.4143	19.2534	26.4192	14.3362	22.9795	21.8876	22.6562	20.6438	13.9885	19.905	25.3621	17.0168	21.6752	22.9053	24.7345	25.9053	22.6323	25.5809	24.107	22.6424	13.8509	21.8812	25.1395	26.7121	22.1973	21.0972	21.0693	20.4273	21.4996	18.5824	14.1858	13.9441	26.7289	24.3087	26.4533	21.6753	22.1569	27.4734	23.5212	22.6727	23.0675	20.2837	26.7619	23.7572	23.2404	25.1114	18.4865
high_inf	16.5684	17.6049	22.4837	18.191	24.1851	14.8576	20.9463	18.6907	19.8864	15.0582	20.9851	15.4701	22.4571	15.5274	20.6679	19.8773	21.3375	23.348	19.9837	23.5838	21.1091	17.9523	14.5734	19.7859	23.7515	24.2845	18.1752	11.0949	16.4461	16.2334	19.0768	14.2141	14.9066	14.7556	24.6052	20.2276	23.812	18.5272	18.5951	26.7868	20.3414	19.8417	21.8837	17.6631	24.6513	21.1501	19.0846	22.4905	15.2481
high_inf	17.9509	18.3413	24.5227	19.4029	26.152	14.3362	21.9435	20.3491	22.5335	19.738	13.9885	20.0852	24.2339	18.3764	21.857	23.2296	24.3245	24.676	21.7518	24.7934	24.4231	22.1302	13.8509	17.4974	24.9399	27.416	22.9412	16.1776	22.2933	20.3953	18.7894	21.2961	14.1858	13.9441	25.8267	23.8816	27.0152	23.0038	20.2471	27.7836	22.983	20.1615	21.331	21.0964	27.3494	24.1677	20.773	25.4179	14.4916
high_inf	17.969	17.4526	24.1791	20.5708	25.8423	15.2251	22.1955	20.5485	21.8062	17.9887	14.5465	18.6942	24.3798	15.5274	21.6347	21.7976	23.8316	24.2898	22.1016	25.3668	23.5738	22.1576	14.5734	15.5353	25.3145	25.6784	21.9639	21.0113	20.2011	17.3391	19.7097	17.3412	17.4403	14.7556	26.6577	23.6879	25.9145	21.7821	22.3667	28.48	22.5811	20.5879	22.3246	20.9932	25.9521	23.6923	22.3807	23.869	16.4734
high_inf	16.8424	13.9857	23.7913	18.1693	25.8627	14.8576	21.6166	19.0752	21.532	15.0582	14.5465	15.8408	24.262	15.5274	20.866	22.2469	24.0064	24.9504	21.6461	24.7132	23.7633	22.2431	14.5734	22.0259	24.6001	26.0623	22.3208	22.4992	20.5295	18.0366	18.3518	17.304	14.9066	14.7556	25.8986	23.8121	26.1368	22.794	20.2083	27.9318	22.7916	19.3232	21.9423	19.815	26.34	22.685	22.4392	24.503	15.5618
high_inf	19.1371	13.9188	23.0765	20.3499	26.5117	21.869	23.296	21.7737	19.4912	14.3637	13.9885	17.9324	25.4498	17.5061	21.1194	22.3229	22.8318	24.2181	20.8963	24.0414	22.2253	20.0439	14.2053	19.6797	24.0027	25.7823	16.2657	17.9162	19.1252	21.729	23.0947	18.1771	22.2546	16.462	25.2467	21.4406	24.6672	20.2305	18.6037	27.4016	23.03	18.7849	21.2993	19.1797	25.7195	20.6407	21.5824	22.9751	17.3025
high_inf	17.7495	15.5889	22.7751	20.1708	25.008	14.8576	21.5699	20.2521	19.1863	15.0582	18.8128	15.2423	23.1852	19.4194	20.9823	20.465	21.4389	23.7732	20.0195	24.4835	21.0721	18.5852	14.5734	21.7851	24.2567	23.7953	17.2929	16.6578	16.3655	15.5327	20.7015	15.6618	14.9066	14.7556	25.5761	20.7945	23.4051	15.6184	15.3223	26.6304	19.6515	21.0555	23.4675	15.6907	23.8002	14.0397	20.9112	21.8037	15.2481
high_inf	18.0446	13.9188	22.2521	18.8274	24.7809	22.3103	22.273	20.816	18.9091	14.3637	19.5662	14.717	22.6634	20.1737	21.5144	20.9659	21.1603	22.787	19.1895	22.7115	20.934	19.3162	13.8509	19.9179	23.3352	24.2252	16.2657	9.29498	18.3139	19.8113	20.8478	16.5693	21.1429	13.9441	23.9177	20.5652	23.2412	19.875	19.2648	27.4969	21.1227	18.2326	20.3602	16.8381	23.627	20.868	21.7942	20.6267	14.4439
low_inf	17.9862	16.5756	22.8952	18.1682	24.8753	14.8576	21.2253	18.6476	21.404	19.8642	19.7844	16.9828	23.0488	15.5274	21.0453	21.8677	23.3305	23.0054	20.9162	23.2429	21.9841	19.4554	14.5734	20.3007	23.3387	26.884	20.7602	19.5702	19.4888	21.9854	14.835	14.2141	14.9066	14.7556	24.4561	21.3542	24.7431	22.7384	15.3223	25.1152	20.222	18.0737	18.3222	19.7869	26.5883	22.7855	16.5229	24.733	18.4422
low_inf	17.6781	15.8848	24.7739	18.8204	26.2825	14.3362	21.4301	19.7203	23.057	19.3797	13.9885	17.6595	24.1919	16.2783	20.9287	21.8804	24.4941	23.5075	21.3728	24.5691	23.8751	21.8647	13.8509	20.2581	24.141	26.4779	22.5683	9.29498	19.8426	19.6691	13.0051	14.1682	14.1858	13.9441	25.3287	23.7131	26.3008	21.4876	16.6681	27.6013	22.6578	14.552	20.7192	21.0819	26.5371	24.419	22.4529	24.2631	16.5191
low_inf	16.4469	19.4424	24.528	21.5665	26.1597	14.3362	20.9613	20.0474	22.6633	19.5842	13.9885	20.7688	23.8936	16.4994	21.124	21.9865	23.7813	23.7388	20.8858	25.3446	23.8186	21.7877	13.8509	17.1676	24.9683	26.3045	21.0407	21.7717	20.7528	20.3491	17.851	19.6568	15.371	17.696	25.776	23.3716	26.2694	21.0301	17.0048	27.8029	22.5265	17.7922	20.5715	20.8965	26.0465	20.4179	21.6283	24.2492	14.4439
low_inf	16.9317	17.8467	24.308	17.7373	24.6337	14.3362	21.413	19.167	21.6059	19.7343	13.9885	18.5131	23.5858	16.9356	21.1723	21.6788	23.6474	23.611	20.7568	23.9653	23.725	20.0351	13.8509	20.8704	24.0657	25.8195	19.4062	17.4367	20.2146	21.0584	13.031	18.1295	14.1858	13.9441	25.16	21.5263	25.8223	21.0787	14.8276	27.5723	21.2244	19.2532	20.3296	19.1107	25.6118	22.681	20.6183	23.5931	14.4439
low_inf	18.9865	16.9943	25.1408	18.3846	25.7925	14.8576	22.7663	20.9195	21.7417	20.668	14.5465	19.9494	24.0443	17.4774	22.35	22.6115	24.5355	24.7954	22.2936	25.0585	25.099	21.0386	14.5734	23.6649	25.372	26.9008	19.9653	19.3089	21.8218	22.5307	14.835	19.0002	14.9066	14.7556	26.3464	22.6687	27.2859	23.5426	19.4863	27.6943	22.7648	16.87	22.1161	16.8131	26.3579	25.1971	23.3472	24.496	17.6173
low_inf	17.3371	18.5333	25.0289	21.3447	25.858	16.9072	21.6045	20.4716	23.2363	20.8505	16.84	21.0469	24.4589	17.7095	22.7052	22.3713	24.5698	24.2996	22.2847	24.7296	24.2943	21.704	13.8509	21.2185	25.2649	26.7548	21.7868	19.5563	20.8737	22.4168	13.1206	19.9318	14.1858	13.9441	25.9154	23.3538	26.7391	22.5069	18.7879	27.4942	22.9327	20.4992	22.0153	18.4238	25.8421	24.2875	21.1808	24.7572	18.1056
med_inf	17.0901	13.9188	23.1492	17.0263	24.5507	14.3362	21.2791	17.0387	20.3744	17.7021	13.9885	16.2463	22.3676	14.1125	20.6252	20.1242	21.9969	23.1821	21.0012	24.4966	23.401	19.4291	13.8509	14.0901	23.6675	23.3095	19.5438	15.1419	17.5145	17.0188	17.9374	16.4887	14.1858	13.9441	25.2228	20.8969	24.5943	15.627	20.0904	27.8033	19.7246	19.0755	19.7388	17.3977	24.0961	19.6587	19.727	21.278	14.4439
med_inf	17.6659	16.8456	24.1564	17.9049	25.1931	14.3362	21.516	20.3027	21.6184	17.4403	13.9885	19.5607	23.2779	16.8545	21.3629	22.1382	23.1072	23.8885	20.7654	23.3669	23.1798	20.4076	13.8509	18.0326	24.9268	26.4498	21.4752	14.0421	19.8085	20.1894	18.7264	14.1682	14.1858	13.9441	24.5633	21.8908	25.675	21.9271	18.5562	27.1612	22.0486	20.173	21.4905	20.1352	26.5505	23.0711	18.1189	24.2535	17.7545
med_inf	18.2567	13.9857	23.8772	17.1446	25.5211	14.8576	21.3506	19.2524	22.8325	20.5449	14.5465	17.966	23.562	15.5274	20.1012	22.2057	23.809	23.3551	21.0059	23.8652	23.8353	21.0037	14.5734	20.2053	23.8329	26.6077	21.2979	15.3622	21.2987	21.1229	15.8251	16.145	14.9066	14.7556	24.953	22.6968	26.2276	22.9108	15.3223	27.4043	21.8637	19.7801	24.0002	21.258	26.251	24.6684	19.8833	24.2447	18.2426
med_inf	18.1281	20.1741	25.0689	20.4617	26.5036	14.8576	22.096	20.6427	22.3042	21.3504	14.5465	21.1303	25.2137	19.6556	21.1224	23.4719	25.3601	24.1471	22.7043	25.4312	25.0753	23.099	14.5734	9.85119	25.1478	27.4417	23.9879	19.5818	22.3235	22.9971	14.835	20.6987	14.9066	14.7556	26.7825	24.6321	27.4174	23.9982	19.7495	28.5493	24.0295	21.7989	22.4953	21.5142	27.1863	25.9026	22.7936	25.5191	17.9292
med_inf	19.0885	17.1921	24.6312	18.7745	26.609	19.6196	21.9671	18.924	22.6602	21.4022	18.3112	19.2194	24.3993	15.5274	21.0403	23.0684	24.5813	23.8836	21.4019	24.3195	24.1916	21.8612	14.5734	20.5784	24.2979	27.425	21.1061	22.4068	21.8513	22.2662	14.835	18.372	14.9066	15.2026	25.5405	23.6365	26.7061	23.5038	15.3223	26.9523	22.7703	17.8355	22.3986	22.0186	26.8159	24.472	22.0935	25.5484	20.5897
med_inf	17.8758	14.5686	23.5901	18.7472	25.0281	21.4631	21.4647	20.2464	20.5611	16.5847	14.5465	18.8263	22.9279	15.5274	20.9165	21.4863	22.3976	23.2712	21.3671	23.7029	22.6213	19.6471	14.5734	14.0966	24.4895	25.0531	19.5119	11.0949	20.2031	18.3239	17.7006	19.3068	19.194	14.7556	24.9552	21.5085	25.1602	20.7434	20.5557	28.5455	22.2742	20.2813	21.1349	16.2992	25.5536	22.746	21.5421	22.9917	15.2481
med_inf	17.7777	13.9188	21.8054	18.1063	24.7095	17.8769	21.8945	20.0937	17.9122	14.3637	13.9885	14.401	23.2277	19.2971	21.2562	21.4956	21.6109	23.1059	19.2564	23.1915	20.8459	20.6334	13.8509	16.4868	24.2298	24.7503	16.2657	15.8083	14.3138	19.8583	21.1234	14.1682	14.1858	19.0276	24.541	22.2726	23.2386	20.0717	14.8276	27.6546	20.8376	19.1797	20.1248	17.786	24.3143	13.9856	18.1104	22.4413	14.4439
med_inf	17.9497	17.43	24.0844	16.208	25.9008	14.3362	21.8565	19.6358	21.8246	15.7059	20.9776	18.1258	24.1878	17.0743	21.2213	22.294	23.6782	24.1981	21.2238	24.2957	23.6681	11.8652	13.8509	22.4493	24.9883	26.0645	21.1462	20.8473	20.9716	20.0491	16.9543	14.1682	14.1858	13.9441	25.6665	22.9494	26.2834	19.0583	20.4167	27.6592	16.1621	17.6672	22.1932	19.6518	26.6876	12.5935	22.4953	24.6439	14.4439
med_inf	19.3411	17.6614	27.0227	16.6347	28.1644	21.7627	22.7202	21.2208	25.8306	23.3786	14.5465	20.9217	26.4387	18.6884	22.771	25.4476	26.6046	25.5668	23.9964	26.7906	26.6381	25.5452	14.5734	21.9618	26.4338	28.9806	26.1224	20.7396	24.8304	22.6203	20.741	16.9136	15.2487	14.7556	28.1864	26.703	28.6813	25.3964	23.2691	28.5391	26.4174	20.6532	22.5988	23.4427	29.0582	27.3794	23.1093	27.2257	18.6009
med_inf	24.644	19.3041	25.9841	22.0207	22.3208	18.3948	23.3237	21.3599	14.455	20.0855	23.5771	17.6998	19.4357	22.073	24.6784	24.3067	22.8218	25.5809	25.1509	22.9256	14.5724	22.0745	23.5407	26.6194	22.6806	23.658	21.6845	19.5537	16.6848	19.0566	18.351	14.2806	25.6469	23.6654	27.4251	22.7303	19.6402	26.6593	23.4674	21.5044	21.8033	21.3353	27.2895	23.5522	22.9443	24.5615	19.5732	22.5311	23.2719
med_inf	17.5945	13.9188	23.2898	17.64	25.13	14.3362	21.8042	18.425	20.2023	14.8797	13.9885	16.8887	23.3798	14.5454	20.5512	21.6157	22.4178	23.2609	20.9362	23.5513	22.8744	20.0775	13.8509	21.2116	24.1817	25.6067	20.345	20.4786	18.2073	18.4303	18.9968	18.0229	14.1858	13.9441	24.2559	21.7379	25.3044	20.223	19.3402	27.4981	20.0279	18.1799	20.3539	19.5472	26.018	18.6124	20.762	23.1468	14.4439
med_inf	15.46	15.9667	21.1575	18.7481	23.1802	14.8576	20.3317	19.2872	17.9522	15.0582	21.1992	16.482	22.2221	15.5274	20.9199	19.3277	20.4585	22.573	16.3209	22.8907	21.3523	18.7137	14.5734	18.7798	23.388	22.3589	17.2929	11.0949	16.6628	15.5327	14.835	17.6129	14.9066	16.9854	24.0324	20.7192	23.9268	15.6085	15.3223	28.1934	18.2521	20.174	20.3879	15.6907	22.0927	19.5991	15.7954	20.5775	15.2481
med_inf	16.3506	16.2887	24.0017	21.3869	25.8136	14.3362	21.13	18.2527	21.177	14.3637	13.9885	19.7969	23.4944	15.1423	20.3019	21.3458	22.259	23.2753	20.9044	24.3938	23.5468	20.6182	13.8509	18.3789	24.9025	25.6755	20.9994	20.3792	19.1298	19.3973	13.0051	18.1007	14.1858	13.9441	25.1759	22.3049	25.923	20.6439	17.9974	27.9771	21.4984	20.2823	21.6347	20.0125	26.2742	17.6084	22.1941	23.2908	16.3089
med_inf	17.075	15.9683	23.5507	18.1926	25.4549	14.3362	20.8922	19.8962	20.4385	14.3637	13.9885	17.4883	23.5742	16.1718	21.2242	20.9921	22.3736	23.9809	20.3309	24.5974	23.2104	20.2735	13.8509	10.1771	24.8054	24.5974	20.0913	18.3157	20.0394	19.1887	20.3289	16.9893	16.2585	13.9441	25.5858	21.7347	25.6322	19.4629	14.8276	27.7558	21.387	20.9558	21.8386	19.2694	24.9277	20.5939	20.3336	22.7875	14.4439
med_inf	19.0244	18.9246	25.5914	19.989	26.5329	24.3241	22.2	20.3378	22.8623	21.3083	14.5465	20.2184	25.5142	15.5495	21.4808	23.7891	25.6001	24.7813	22.6627	25.2649	24.1223	23.3129	14.5734	15.8991	25.5116	27.6669	23.7168	24.7676	22.3594	21.6445	16.6984	17.8099	18.4775	14.7556	26.6214	24.8191	26.5924	23.1348	20.2634	28.3055	24.152	18.2054	22.5296	24.0074	27.4046	21.5693	21.8751	25.8537	17.4275
med_inf	17.8504	14.4298	23.0209	16.8773	25.1355	14.8576	21.9823	20.9232	20.6793	18.9223	14.5465	18.866	23.6271	18.6851	21.2289	21.6061	22.5743	23.7388	21.472	23.5019	22.9239	19.6556	14.5734	19.8737	24.1398	25.8836	20.371	21.1922	20.652	19.7672	14.835	18.7785	14.9066	14.7556	24.8232	21.7531	25.5795	21.7998	21.2737	27.262	21.0706	17.8506	22.8357	19.8292	26.2869	19.8387	21.2842	24.1845	15.2481
med_inf	18.0395	13.9188	24.2142	19.1025	25.8493	14.3362	21.9515	20.196	22.6561	14.3637	13.9885	19.5878	25.0143	18.4004	21.9168	23.0331	24.7736	24.5209	22.3539	25.301	24.0449	22.8062	13.8509	20.4722	25.64	27.1286	23.0956	21.4617	21.7458	20.7347	19.0543	17.2624	19.006	13.9441	26.6452	24.5767	26.5017	23.2026	21.1211	27.5672	23.7651	20.7904	22.7968	19.5762	27.2061	23.2454	23.0177	25.445	17.7056
med_inf	17.959	19.4188	23.8199	21.3454	25.1619	14.8576	21.0035	19.5479	20.8765	15.0582	14.5465	20.0586	23.6328	15.5274	21.5285	21.0583	23.2973	24.0542	21.7465	24.1521	23.1214	21.0441	14.5734	20.7709	24.8895	24.8377	20.9621	21.5429	20.5968	19.7468	17.3023	19.9083	14.9066	14.7556	25.5166	22.8886	25.7557	21.3473	20.7739	28.091	22.2731	21.2143	22.0348	18.9085	25.2075	20.4533	22.0316	23.523	15.2481
med_inf	19.2635	15.0678	23.3631	17.9184	24.4371	14.8576	22.7785	20.7391	20.343	15.0582	14.5465	15.63	23.8045	15.5274	20.7875	21.3825	23.0246	23.6838	21.6832	24.3826	21.4214	21.5004	14.5734	19.2766	24.4773	24.6956	21.006	19.3202	15.9047	15.5327	21.0382	16.5272	14.9066	14.7556	25.5596	23.2025	24.0994	19.641	18.9477	27.8173	23.137	16.7964	21.0554	18.0488	24.8043	23.0759	20.2927	23.1901	15.2481
med_inf	16.6232	13.9857	21.2895	17.45	25.5532	14.8576	21.4903	19.019	17.8796	15.0582	14.5465	15.2423	21.1752	22.7166	21.5994	21.7066	20.2092	22.3739	17.7105	22.5954	18.7303	18.1998	14.5734	19.244	22.412	24.3657	17.2929	17.5769	16.8701	22.7108	23.8829	15.82	25.8455	22.9608	23.9339	20.5838	22.0128	15.6085	16.2456	28.1206	17.3305	20.4384	18.2779	15.6907	22.8532	14.0397	20.0502	20.182	15.2481
med_inf	18.1788	13.9188	18.6509	19.3974	24.4703	14.3362	21.0737	17.201	19.6802	14.3637	13.9885	16.6383	22.25	14.2152	21.6274	19.2373	21.5037	22.9925	20.0194	24.0278	23.7823	18.3866	13.8509	20.1004	24.0937	23.1309	16.2657	9.29498	16.4951	14.1642	18.2534	16.1357	14.1858	15.3195	25.3541	19.7916	23.7525	14.7547	20.4893	27.3534	18.212	17.4757	21.0972	13.6948	23.364	19.034	18.8494	21.0747	14.4439
med_inf	19.4383	15.6482	23.0569	20.4449	25.0272	14.8576	23.5221	23.0938	20.6015	20.4929	14.5465	20.8973	24.3468	20.2138	23.6281	22.2117	22.8112	23.96	21.35	23.5676	22.8247	15.1328	14.5734	21.146	24.7715	25.9943	17.2929	11.0949	20.5529	22.8817	22.4464	14.2141	24.4753	16.7666	24.8714	19.6089	25.4412	21.5521	20.1325	26.992	19.6888	17.0363	22.3948	21.4904	26.3178	19.2887	18.6445	20.9506	15.2481
med_inf	17.6112	14.9819	23.3436	20.2801	24.7743	14.3362	21.5896	19.4795	20.6514	17.2697	21.9246	18.189	22.8003	15.5022	20.113	21.1703	22.2572	22.397	20.482	23.5821	22.6466	19.7121	14.1038	19.0874	23.4599	24.9455	20.1138	19.8128	17.329	14.1642	14.8554	17.9388	14.1858	13.9441	24.2586	21.645	24.9579	20.3456	18.6488	27.81	21.1262	17.4847	20.3646	15.5912	25.2671	21.0689	20.2959	22.6347	14.4439
med_inf	17.4002	15.0021	21.9706	18.6916	24.5318	14.3362	20.9898	19.4745	18.5331	14.3637	13.9885	14.4134	22.6335	16.1391	20.8149	18.705	20.7918	23.424	19.0031	24.0904	21.7996	13.9175	13.8509	15.9537	23.9813	22.0743	17.9003	13.1011	16.5746	14.1642	18.4853	14.1682	14.1858	13.9441	25.3648	20.0775	24.2914	14.436	14.8276	28.023	20.0347	20.3434	21.2568	13.6948	22.3911	19.8145	17.6924	20.391	14.4439
med_inf	18.2185	17.2203	23.5459	20.9328	25.4431	14.8576	22.4199	21.0973	20.227	15.0582	14.5465	20.1769	23.0923	16.3594	21.365	21.1769	23.3314	24.3138	22.3881	24.8699	23.2386	19.7993	14.5734	21.3696	24.9664	24.6448	20.7524	11.0949	18.501	15.5327	19.8188	18.2638	21.2146	14.7556	26.0845	21.6093	25.5532	20.7102	22.7937	28.0645	21.8571	19.2263	22.1578	16.8529	25.2247	21.4738	21.7452	22.5206	15.2481
[truncated: 33 more columns]
