# Supplementary material for: Increased genital mucosal cytokines in Canadian women associate with higher antigen-presenting cells, inflammatory metabolites, epithelial barrier disruption, and the depletion of L. crispatus
Source: Microbiome. 2023 Jul 25;11:159. doi: 10.1186/s40168-023-01594-y (PMC10367425; doi:10.1186/s40168-023-01594-y)
Supplement: Supplementary file 5 — Additional file 4. Proteomics results_batch 1. [file 40168_2023_1594_MOESM4_ESM.csv]

	X4397.1.08_VM008	X4397.1.10_VM028	X4397.1.13_VM031	X4397.1.20_VM014	X4397.1.22_VM015	X4397.1.23_VM023	X4397.1.25_VM018	X4397.1.27_VM016	X4397.1.28_VM011	X4397.1.35_VM001	X4397.1.37_VM022	X4397.1.38_VM004	X4397.1.41_VM025	X4397.1.42_VM007	X4397.1.43_VM010	X4397.1.44_VM024	X4397.1.49_VM017	X4397.1.54_VM026	X4397.1.55_VM013	X4397.1.56_VM021	X4397.1.58_VM019	X4397.1.63_VM012	X4397.1.64_VM030	X4397.1.67_VM005	X4397.1.69_VM020	X4397.1.75_VM003	X4397.1.79_VM032	X4397.1.80_VM006	X4397.1.81_VM027	X4397.1.82_VM002
1433B_HUMAN	82282.0535587376	119422.488405313	191053.171341122	270337.836476287	258054.864313335	627073.788042826	734885.627087235	98079.3583309778	307112.26198923	442294.36000227	311252.418128916	531876.441037033	509471.235760717	935021.66635193	324395.758328113	187081.277512639	1903974.28088177	2171464.58047498	352014.807126458	236949.627927019	606995.299962471	326594.198939963	197582.904471867	882442.02914353	1822034.83344525	1096071.24018788	446280.059324636	810466.478237543	1851039.4601598	3245601.01914726
1433E_HUMAN	230754.849175169	876558.669145728	385312.958319332	566328.861738002	387246.619664773	487018.027279557	525992.808785783	1020570.4822564	774580.920642771	660759.318333585	466423.137036815	805250.853955245	1584035.21726527	2324142.4731822	630374.390631588	239781.327413581	570548.731833922	1965192.48963934	253652.736619531	839597.147748731	960511.738672646	390990.942064461	308682.686224712	1005640.77408749	2658374.41020944	1705288.7555875	976876.02749408	1998266.85850664	3221508.56551179	4697783.18481952
1433F_HUMAN	88985.0373602449	18769.3082549028	53374.4101169299	80799.1620087135	20603.3944014128	80025.488611054	125064.025993093	35541.9281682008	6076.55336340261	29535.6999185454	51105.5732332943	299616.784475467	47776.2281639493	667873.45542392	23331.9396958	121753.462029213	376206.356570542	310754.302400708	34471.7220376081	73213.5200791908	105889.750778971	288491.000695666	75508.3562019108	109443.134515782	275807.53768944	100614.571294649	60789.9659397108	46054.0045982673	164271.723339118	312338.608965138
1433G_HUMAN	772857.302861872	63036.509033558	88427.609619229	2850.22405877135	26089.9568926173	59632.4545188842	116397.413136716	36409.8899563392	158887.530411995	103138.307453533	74554.1933666035	2041172.37356098	123552.458263973	105845.336451606	50251.4863905006	40874.3050078192	232068.672911638	457796.015290356	152489.791663337	91943.3275703429	123403.283799875	135076.552679041	29711.9114438692	145667.294344226	263838.678087613	164340.217991588	88473.7908887034	141750.233882669	666744.202643368	418915.084834564
1433S_HUMAN	341296.801839746	600308.508229352	4092890.04841403	883906.326466259	623806.054655124	1953005.68758175	2226249.19657364	1160448.54223132	4164878.36004607	4057989.07395561	4241646.96866061	776622.478747928	4275320.48455315	4626260.22977751	1599277.0008002	642501.777496897	809406.365821023	14906294.7868569	635428.991909722	4215873.94430985	3881110.96180067	562571.323868905	4586453.52447626	2797351.1786075	32267699.0547777	9632903.8830873	2435106.46684163	8093825.69818259	10642999.7592619	13639090.0455636
1433T_HUMAN	1311245.0991632	1161808.99981191	1730926.73462251	119034.92593579	180039.600125711	694131.030878491	689985.118106106	242090.816926682	235642.982066633	603732.290539834	1577775.47841861	218055.103348612	554169.509455846	282285.535410449	42670.1168250744	34024521.101304	226481.183851716	485439.675250367	544174.176382075	2483325.56302125	492643.053816962	351372.544237311	156398.330838661	241110.23695421	1175779.73731218	170068.062073063	788937.741586046	385730.350302586	2156110.02626322	994987.275394502
1433Z_HUMAN	414546.769110579	436877.778392919	2136429.72263243	94040.2888587612	355535.703636525	1285506.11300305	2341560.41327568	349050.634882968	858913.427796605	2543880.99327788	1137067.80806262	1316356.16538158	1522791.41403201	2144330.54305016	1729507.81254256	1183100.88559286	2277002.85545719	10244191.4889199	587452.936521183	1733611.20188196	1509266.27741093	624260.427832446	674597.525110014	2282614.20018174	9686585.98504964	1537543.8123568	1886485.66920577	1850181.16245439	6744199.53477056	10592449.0241316
2AAA_HUMAN	17965.2017934743	35452.1197232848	35508.1796228915	16727.9689650635	131565.468100262	161731.922590601	5204.48212815556	20874.0931161755	7977.52616510156	72108.2300522668	14014.8084912672	14234.0236728226	31515.6836914715	19069.0913522559	235348.325052087	17465.3872417029	338589.885143562	301362.021439193	32803.0954474104	12310.9138681509	40842.4630015317	24545.8330489261	25717.466584374	19923.5577219022	255484.993841853	27549.9326220667	72031.8706119777	520633.251382917	190709.700100315	103427.473864166
3BP1_HUMAN	0	0	0	0	17870.8530327122	11208.2001225628	1014.24148485765	6106.64126022732	0	0	760.341313771623	935.661861672453	12570.4337396873	0	0	38110.6823880008	8620.85335779468	4688.26125061737	19135.3218973564	4997.62019669751	0	12146.9655771358	1860.36371341891	6084.6720849578	0	0	0	7642.92850746525	16604.3201079038	0
3HIDH_HUMAN	95747.4191770097	11865.0934265123	6780.97288342406	5054.49418443082	502141.413896271	37573.1437221905	407237.033993786	28606.4965392177	1442.69911328773	46726.9486705962	74492.9672886154	112541.677708699	13854.1261966185	35110.7788763482	70259.6227614338	44675.2623224146	1489330.63439452	39255.7173941719	2106885.68772848	311047.339316289	933827.507037981	69557.4686360901	34750.7094283745	29887.3345903543	122162.165859497	7888.74287544127	322562.061789097	191290.509044217	35640.8457086316	361158.011949947
5NT3A_HUMAN	40063.7723697897	80992.3288589211	6292.86662280227	112863.162111862	8751.41447139016	81555.8090329241	11890.9812376721	4615.07577384958	5314.8640356419	6542.05439653877	12770.2100069434	6788.69027293156	12573.06164221	1049.79997284102	1486.10957666274	231.274606444328	19399.0815614828	18213.0330936974	8275.55400102942	17160.037914805	4577.46715862472	27305.0205093634	2709.33946292798	14486.0753075394	101279.675364557	18348.4348024599	3041.17579848048	1019.81349020777	46801.1577933335	6494.86764130583
5NTC_HUMAN	32691.8055932983	8277.70374041654	7045.75913189421	7735.11797339774	12371.5193623938	17808.4598365424	9768.82006319409	750.210081406103	26521.8400364694	26063.1532781551	43030.6875025327	31220.3904568691	20100.6404628324	38147.5882483412	20337.4961170533	5486.14185100127	60061.9140121668	62042.094449504	21682.459435039	14463.5204554222	23071.1342057109	15812.5894440878	30816.3091271545	29514.1898375433	44566.8319615634	292333.597484859	28735.8057030169	15920.7206459019	116678.316506076	161795.464421225
5NTD_HUMAN	239783.607739889	27025.7229358801	54444.0609437145	37667.1234030033	118865.493682684	81138.4982357561	17548.3186701804	135948.920485818	26708.1283869967	10082.1581536158	235375.636402048	30916.2228466496	64645.1811194615	94230.6627392484	43418.7604802519	712547.48762034	26839.5663223916	11258.8452011199	25318.4341182637	88101.2244668376	11952.1876221793	34098.3502532418	117367.550895728	5181.71071671293	45717.0340663148	21755.5757936227	365164.296783103	94971.9101468261	97178.439818895	46620.694960756
6PGD_HUMAN	1015855.17582126	770738.925875754	510784.297883998	31987.5600460756	453761.829855483	2132740.19462108	1772051.5713022	264064.196600673	1296196.72198851	1227085.47030122	7075220.35427828	8679884.41147142	3893024.11314816	17661973.3903973	556916.607685841	552115.485411895	4527956.69580044	3352284.89158559	2121087.60866857	3451158.541367	3707225.90550948	740096.957518411	3188561.35180718	1958743.5590422	8965483.14150658	18229959.8730747	1618345.7911835	3998760.92984411	7999922.09438381	9925788.68471489
6PGL_HUMAN	106641.809510533	40083.1027933031	11905.9188026118	13637.7141443624	109472.957705908	193537.087384647	11246.9141604117	13182.3570343746	18835.3490683475	88075.5098046918	29989.4472293913	38914.6011489597	16903.340559686	36258.3883583158	13311.1635999913	20487.7229705908	170841.904452775	333581.147288478	7070.17343409781	17790.2826288844	54813.826086193	25586.8491574077	4296.62746591038	144303.885446844	846680.466548112	56563.2674013353	52827.7187082194	19483.8412077236	165516.168674283	181130.499736476
A16A1_HUMAN	57703.9712629113	98007.7089037615	310986.840927334	66942.5468778761	872.944544178077	53039.2391635838	157470.337511535	1261.39787275684	33969.1175521105	48996.9151692741	27919.3497366545	101033.677477459	70288.4811551466	41109.6634307588	8226.16434829931	22811.8276906402	39574.5838717883	112639.827176763	14302.8058031981	9127.30141763395	13804.0078608986	29530.6358441253	1477.66347468189	168981.232460562	90444.2709472821	38286.5424529919	3511.67943846243	32126.8915814779	25704.601578001	80016.7515415663
A1AG1_HUMAN	81752.5952791348	729890.07100831	5502986.27587835	2616.3270161255	76433.0875809696	745996.682931909	2158685.25907956	26193.1514737744	333602.267667829	2650864.83537033	92302.174785358	64357.3186873036	49318.7508829512	40998.1136083505	10608642.4076785	1796974.54268993	15637189.1531623	9629855.70482453	272599.734224148	127711.565040937	425547.275744816	87573.7512048524	79411.4561653708	151972.054353649	381559.288038908	4248.77979938791	1873439.69737165	77776.9607512752	102043.566312118	104181.260351075
A1AG2_HUMAN	8553448.80232802	9041998.95345678	16938895.8395971	851879.336248215	2010221.26935797	6530354.59117723	9509100.51875852	1360944.2230958	15367948.2477926	6754251.73603812	2222552.55024196	14806472.9359334	2116913.11942019	6062760.87213464	11067985.9355987	1280593.96012736	14166400.3154719	15308381.8802419	3643606.17275154	3499255.91987102	5107265.25754825	9397835.53709055	2807915.20829011	8847294.82961022	2841237.83232215	3364449.04304383	11362111.4212693	11404912.7185296	2866516.83240371	8919439.11068853
A1AT_HUMAN	674501.838503881	16609268.1522564	24385856.855122	74718.7521040796	1409358.08237344	2051460.1511322	15582568.6191162	787105.17519668	3908898.51937426	857978.250069441	6576991.79595234	973929.940208514	786884.693666278	721421.37309026	252994927.754574	10057807.9130977	14687188.0097984	59115012.5217365	3192086.70810694	1969101.84374782	12603449.235525	586654.521296643	8888520.12517626	46002534.4186293	2157785.07132493	1619781.79911066	77256855.8982997	1706108.01855308	842940.958789669	1382877.49747797
A1BG_HUMAN	2493220.24163566	593042.412565319	2481678.05860823	214280.141753727	689808.953940764	1528508.14574685	3342653.51846628	750242.954481487	3126508.43755257	2215804.41149736	573575.342652067	6283167.54334369	184460.841639613	1304128.77181274	6594801.97949294	1717902.21708223	6646596.80825615	6334273.80543375	1275432.07723084	805957.757784973	2018239.8002898	2824128.72873607	256294.204459625	5306886.89342959	1240769.61386015	1269573.24538746	4839195.01848391	1689523.39838771	1004150.86682765	3339522.23676043
A2AP_HUMAN	324012.199949213	553169.961064568	717926.00955239	1350992.69203909	2198131.26336153	851055.168421115	529914.379271074	1317867.56700461	1964086.92494335	166077.826214995	504392.493604652	522507.199386851	385310.266176542	678438.995341636	1201831.5084664	80049.0488410915	563694.841677726	1261135.95404038	1383671.57666652	579843.9367922	930123.163696013	1202457.35564411	1017746.19000836	1018231.14574647	434014.901031877	1044254.70278902	1567984.11159253	1132911.21303952	1228184.65284746	425786.561146085
A2GL_HUMAN	320696.968343834	569938.469930911	412843.163654105	74568.7005198811	601288.937272906	2430295.59883207	1557428.64962979	698717.78151383	1178183.93838193	2796886.75483341	102607.798592967	4635785.52240572	601228.311090997	8494408.26717056	1504507.2206458	339442.708533894	2678474.16490031	2362206.88072927	814875.697809227	498918.288977541	923832.970747966	886756.681499318	1119240.84742723	753135.774355344	7551437.37998052	994863.121378473	1239196.11879438	850415.985328583	1282172.00177164	2317447.37889403
A2MG_HUMAN	7184656.24059109	8423217.2755732	3846769.96748981	40019.265824506	6481463.33584351	4525115.13728159	12749820.8511178	11530070.1922273	10310859.334654	17087228.8653055	1328176.00562702	4352631.4577705	574687.319167679	12003994.1068936	30524091.6991183	1304884.75898252	8904455.66199197	19631435.712723	19212512.4631014	12523078.393856	8223129.22453937	35265375.8522817	5154117.58410291	23115653.6020851	3960800.70354927	12945806.9531169	38895304.8880376	9882248.68002655	4135549.39773692	5496349.78955126
A2ML1_HUMAN	12454867.1729016	6590245.0483497	14276406.9952979	2520.27802784231	4555598.42902854	6560756.69853181	10264275.2640174	3826504.72383641	4163449.19866752	4756631.92126647	14245648.6707967	16966207.3142256	13678775.6641713	19986782.944224	2921457.27501083	1314627.40998943	734964.962817989	967735.714253592	2118193.97434377	1683190.49246688	6741706.26482682	1825899.14698409	13233021.9177328	2646277.36048862	14274738.0923113	10165570.3811068	14080242.7388598	19108393.5540047	13771432.7847814	20681471.1818072
AACT_HUMAN	555080.78221892	1791553.55491007	3314690.52684368	111307.030876238	262545.515889633	341260.682043406	1662410.03797993	423049.487121061	3147623.14242975	292341.838571613	544632.836093125	1314368.09031836	443810.959983736	735052.744380783	5441226.41127308	374491.412262226	1296761.82065745	7853073.12311331	1592205.32290215	1217914.99293682	1514292.95991019	323326.580513339	624252.241119723	4458936.92154081	406747.778243315	748019.207352762	5671413.98881592	4754502.34155154	918433.130811922	4764168.89978662
AATC_HUMAN	2653862.47406466	1991460.43939826	175968.939030962	8392.08089835398	174588.318790785	889247.815718116	380520.448989466	197449.710915684	131600.180291925	673224.320506493	223351.331550747	680929.112476946	1010249.3411713	3929311.43814627	160178.758797162	1338598.73929799	407100.980319315	374107.825863389	155447.444077209	406469.222149295	511361.500090499	259973.614196518	481299.640453554	769452.391735409	1934360.72897527	939139.645496059	170930.57916275	617207.64230522	1182443.91874573	2257655.53346487
AATM_HUMAN	1237557.79399353	217744.28828563	231887.280216293	26663.4455044712	54617.7037192377	189377.963584449	135281.345657021	193176.864897949	149773.702518009	298275.722111048	12233.580581983	172949.910312229	36707.2704684343	402119.03091484	221626.20351998	116027.604754412	269891.498967139	134624.23769317	259779.760697451	44157.4444458735	110496.856367236	327353.30521176	60485.4655956875	200855.034789992	474716.509978762	24652.4821143858	143413.660973804	182452.660158995	107886.223013966	402600.413932574
ABHEB_HUMAN	21112.2781109681	699.085771080733	287.671476031161	6187.26770000695	15691.8620811123	9685.36148538735	2764.09226855633	58567.9480694418	5026.46041402191	191.623557180074	22614.2333933853	116.460366433891	3969.1389412942	0	51681.7567481989	9848.75795653886	40727.3882422471	92303.4601322609	4827.51072836861	6113.92919826255	6557.28215972722	6206.64196504835	18439.4747421835	29872.970445479	77193.0146181614	17082.6324224671	27076.4794889834	17.1635225718519	18254.0802686238	0
ACBP_HUMAN	2503704.00123449	10539007.8412328	10058936.7386744	240001.039678006	8490582.89312889	5175120.87760213	20321352.2328687	19988530.2596146	9042939.24310529	2464301.38790123	12219961.2963314	7064684.43947208	14006795.3509639	2061426.48244094	3839160.30281285	340626.15237149	3846398.39903205	4185920.69970786	13386026.6883583	10566142.015056	19308501.2626637	6744476.61128791	25445047.8755644	8401200.33898903	19261068.0655943	2791469.4565933	10964487.244485	4824583.66353007	1675227.39581751	5654577.92348924
ACE_HUMAN	221.473119610494	1132.84948797621	7468.5407372136	2422.62464593238	409.840775912637	11562.1105398083	3749.10139833718	163.681157808873	11930.707268207	3924.10189941762	0	0	1282.46043250522	11073.256178994	8893.72782998965	2815.98674927333	24264.938952182	20150.5422266686	3068.57706331759	0	2565.81423905157	625.528735013153	4218.86003462397	2740.59954050506	0	13564.8665111839	28434.5298532939	64560.5379743259	8727.81465868686	15664.084149824
ACINU_HUMAN	13609.2845041932	2525.65573937258	18673.3643684408	1357.94004632128	501.827611672847	6085.83523413104	73852.5231173151	5645.79006978075	0	24484.7782555124	26899.3119405075	53488.9880735638	27968.183013557	239.407039245006	29127.1226481765	196.995310730129	35544.6579182558	7055.43632527522	14623.8048207818	95164.8052124196	86080.6666255295	6822.40341489256	76139.9008098058	15710.5973986946	64574.1890485909	66341.2364276768	26074.3955772374	837.850039714598	13539.4404796035	5982.10990101719
ACLY_HUMAN	17316.4956492928	1207.20832951201	10266.3274395131	26973.8394759126	1232.79701636662	30776.6821227807	7281.81705349781	12689.2272148414	462.85101773877	2591.53585711635	3089.2096546752	15495.6914288945	1705.06814024613	17015.7038644142	10501.6214011928	910.599836441228	9833.56764588075	14637.7146869044	3694.72368722302	2250.56186854266	11193.9115281408	1436.95917591667	39.2481900277167	9117.64182163622	12659.6013091032	25536.7061378618	4933.36262274688	3463.0168933626	2773.39290248801	2271.43004667167
ACOC_HUMAN	34266.20188787	34692.4863664285	10398.9659019362	4818.55043401598	10169.1081696538	5740.7216097874	26033.8732938926	4902.72185323676	7119.26431767524	5295.84135747576	15946.5131539395	111929.338953583	31490.1519826962	9533.71967256625	15270.9029604038	14699.1169779592	7561.93383066338	23634.1700058606	7821.01209852204	5171.2680400656	23399.5847912076	8018.14376584704	10114.0813701992	85140.985568235	84675.1947839792	57070.7954136859	13989.4839084116	9521.16945019629	60700.2908992878	42962.2550315043
ACON_HUMAN	13877.5241186069	97445.6747093007	6860.39657255878	14466.1335980135	121955.155333574	96122.5539140481	62721.0721260798	99624.96832785	13387.3483317108	30409.2754122061	38738.172098236	21057.0262843572	40282.2078908082	11575.0603903425	299985.014845952	1054494.01049506	64979.5701682185	507608.562622347	67394.4500711696	7107.26866034832	19868.6336146412	105460.54047809	3503.88048236328	37355.6477973429	30367.6527480455	198957.473930507	10986.8783659111	43614.5565277926	40238.4309610524	55736.9129902499
ACPH_HUMAN	91446.5143734892	29477.8587197457	72954.8201399862	88272.9670337902	212370.782285747	273804.102958318	538978.392008913	148482.358909069	68587.7728755874	1145848.86690994	70444.2533617612	141736.832701284	146527.779636252	888442.245981827	346897.916468425	390236.530207126	614911.997568119	399489.968260716	286953.381526169	70872.7092734748	294384.570046438	84695.7390192993	148893.982138541	262034.575031677	1053949.17767816	940517.31593719	225485.547294067	67497.1899250239	271357.005688557	781801.49615945
ACTB_HUMAN	17412260.7006899	4495631.33099444	12516151.0583421	457951.896723151	58187748.977785	28153534.1249765	20630919.551731	90715314.4774729	8989320.6476331	4134543.82157268	14679240.6051485	59352775.9086066	11482547.2150833	13972672.8859308	12525391.3962864	2458455.10671518	61838324.739987	167581027.004735	70282117.3754152	9171666.20793776	174665751.365069	6638508.72411892	6589552.16337383	52108295.5666203	28655183.3188281	13039444.6436609	25979924.0965917	22343282.4217152	57463532.5911449	74318133.8554608
ACTN1_HUMAN	641006.610758268	109159.208243118	101588.234523724	202138.22775912	1116244.3249924	1413863.56597168	820759.825406452	612757.180658806	677253.39267129	2258011.68301734	334633.190449768	1415493.75149452	278359.730464316	866384.237468649	198942.692248452	63500.0237048928	3109941.62521379	1466699.94865565	715761.004196253	853343.016700497	578477.920640255	2728776.4525816	250340.980129012	831413.760358988	2179715.08644793	1439923.18482487	510164.837225185	559150.727457973	598640.035409197	1393353.08289995
ACTN4_HUMAN	1182986.92692047	1932536.93930022	1198890.53628124	120228.862521119	2281096.7540119	2862171.75869716	1321584.11446367	1099310.23173978	798505.882345522	3987317.25847777	1587812.9750719	1155859.19422903	1864710.15628581	1534603.75558335	737056.954888905	370090.964971626	2021949.35366278	1732386.39868856	687419.661243285	1329925.416878	1084734.51454704	1592547.1325392	1316085.59425332	2652566.72179608	7219248.67789777	1300220.07181736	871453.977262388	1613979.40644103	1703758.95592578	3356310.92268506
ACTZ_HUMAN	1610.75199915862	14033.984075167	9470.85428866373	9577.04529664816	2764.19178337599	63814.3858120454	18538.7566672588	3081.73569690276	0	26188.2008798029	31398.2508390461	3306.41951838768	664.10832338589	4436.89971597656	15428.4815459689	18562.4865485105	60599.754976565	66493.0023259467	8350.70844118053	1149.66288723954	6733.53261691273	10621.056493384	26696.1872418609	7924.28696137444	65421.6529179286	4376.1548700779	55461.1184439688	1041.03878252571	10297.9125252637	1426.34657855506
ADDA_HUMAN	882.319014504383	38815.0686843991	3502.60486737226	16078.8930804275	296594.302768047	17032.8705207316	22718.1462736026	30887.9640539931	370153.142201154	50916.5359509931	206967.806387348	3475.93782214397	5108.12569374983	39411.7822234642	63278.7205761452	0	34302.0949710168	24467.2117028626	8867.99689666744	217275.260579503	25474.4401450501	7984.88619300714	12181.9855686445	18611.0948753298	8840.57468328387	0	53163.4367430326	17.7276806792091	76321.4325250958	39162.8554935064
ADH1G_HUMAN	70365.9032334682	3586.15604385236	748365.502266046	76042.6901273996	200346.017994224	67909.4590610938	229763.26978504	130455.687735315	100696.48509217	92846.1372888873	65482.7931308252	34238.3529138898	393531.910669653	147944.742197894	50358.4916048059	1636.77279971141	37667.7787410998	29211.7682553413	154051.326545096	106722.260179482	47866.2763919496	67120.2709878508	66937.1288479796	89642.9664121066	18499.1425272291	37624.1330849205	331828.307745197	165033.942700919	94121.9878464221	103633.013647949
ADH7_HUMAN	1962.81652865084	138505.106312893	29327.1051368024	2944.04788150506	9999.89173411945	38862.9562927255	178908.557496305	0	0	89886.7813648858	41033.1494400122	343424.942829096	739284.566497119	310670.13823268	41205.2910193915	2737.08440643539	26756.0038959823	3968.31482312549	14224.5340026302	62669.6884230892	79285.5805299798	57152.1966827583	6219.75716643991	104291.067415443	131182.909279127	165186.645345041	0	225867.773793124	27562.8990994107	38379.3325080115
ADHX_HUMAN	1103146.18215105	49548.8536667483	4613.22866741276	55021.5392595241	77034.2921333473	3587.05223804684	13811.198424246	5089.88120621673	5102.75100490687	25479.8946121656	3382.14449070135	32888.6265245455	212.706221137943	8918.62951814221	5095.07885718135	27316.3510658383	19529.4815500782	216603.364959609	31744.4704247596	2715.06714176381	8532.73063639579	19340.871048322	11373.5314015111	7226.50334277924	26582.6468256546	25688.4134534242	92252.7693592247	101049.097425266	19783.3853226572	13863.2486387549
ADK_HUMAN	1480833.06147477	768631.134265196	13654.5763219691	2010.90566692605	17015.0175628662	133379.761600278	40780.8552159111	14284.8099317527	19101.8484307314	72290.614319782	63457.3000925954	33771.0735145638	55827.7913062678	81022.6471114883	15323.6801768167	22383.2005493702	74528.631056572	188557.775745397	5434.42887681169	36702.0607642677	68058.1747604119	49492.638662606	41777.9374852449	33562.0139621441	302328.81218901	57473.6582308256	32682.9400730914	12446.2002245319	110062.790015472	148024.408166188
ADSV_HUMAN	277807.934634627	604864.292617951	405338.307013815	6286.47208239918	22183.3232623804	4585.96153834091	3088.13986526605	38082.8835514818	14510.6553762933	17277.3188217834	65047.9035430126	34277.5669749707	7833.60202095715	4751.68897066463	11436.1149029191	2876.29943710321	7342.68314445675	1644.89606175079	19223.542780875	2883.38506351678	27632.532315518	27214.9887643686	257034.063495144	39679.4467517426	19369.8617974026	47887.5720224576	8914.51627361012	6943.43527679742	47597.0437450965	16072.1255653489
AFAD_HUMAN	102252.27809518	103147.670212415	78084.8351811479	4890.74781304383	99462.3963502402	7184.3180285244	10484.7917041209	34445.2992184959	31130.1420600215	20581.3175292962	51037.8812893373	8897.55086539709	28293.9706128025	36206.4136418757	181844.679528327	36709.5184741171	38506.4915473839	18518.7368976133	26808.6497941735	32895.3734317182	34632.0666090445	31112.9480326209	18234.6410504449	73499.4742614329	94575.7911908289	88053.8076243509	33472.328847178	62562.2704477685	56445.4327334198	101658.988803703
AFAM_HUMAN	154489.341301777	867619.353982389	1895116.68602684	214942.178844016	176358.284137967	438699.412877484	711944.142730074	317202.138101584	1594735.85337398	334484.242090052	205926.603912045	478764.451544302	175083.366025625	381642.496204712	1577943.10808863	77081.1919198821	961150.849832507	1487192.89263189	608253.727183714	950080.037620045	603076.498566827	283538.148626873	277802.514073217	1059071.38172145	248762.009351993	329315.419704462	1500549.65544594	1003286.43583242	333955.544218995	541597.201956292
AGAP2_HUMAN	1067500.63695815	40992.8364919501	98841.8771953023	204.528009323049	115667.486327165	146522.340914447	186344.442823938	122920.549851764	94767.3273032841	984968.212352969	142044.788922739	19177.3323668445	411871.341588291	315469.40493221	96682.6616338594	101434.947091004	226676.343472766	137211.557399011	50603.7475585041	174902.226587643	182773.38265515	206089.576040073	120756.143261623	216772.354125899	335873.805525466	66989.6990423655	144628.340873578	192006.737457801	156171.064610059	501960.247639886
AGR2_HUMAN	934578.822093886	2359.74889055339	5996.86071766167	53153.5025195485	11183.1531446452	26362.707591035	17067.5335811664	63568.4367399639	56733.500827082	32779.2882840019	9552.33111066733	51067.7784549827	42028.782374627	46523.5930170478	14056.7250250485	216617.106026281	72391.6967112232	44275.9404303429	21419.4359671996	33705.4099029492	35368.0127735629	15888.8525449335	2900.04799237142	46400.8640441011	22827.3756632587	87651.1233226778	28447.8389221528	72400.6078867278	33133.8578730986	40762.7140129499
AGR3_HUMAN	8685.84745272862	79375.8849057159	53288.5870495862	5597.61912270048	36452.4845622618	17616.0623521442	1354.44711629413	16776.6413549252	18075.4741307985	7710.46680125782	94445.28341749	23961.3795227097	11116.159501302	56952.7663978672	14992.4815817013	31464.6869761964	2661.42886332266	13641.6676545234	3588.42026767903	69419.6263762476	3373.72461245365	4621.70003053089	42740.0679142222	4834.5500853399	13678.3705739463	26806.8157799501	2206.49534751784	2169.61585329257	23054.8520960878	9673.31262661853
AGRIN_HUMAN	760.094886756716	2785.01138517137	0	23406.4362013549	69149.3001647325	1104.14491677841	16006.4735886606	33772.7694902502	20511.3424837456	75134.4327579487	4548.84452422158	2413.64810491343	5512.07166510117	3468.37313550636	2613.767806528	90.8914802477428	35512.0188717406	6498.20872949784	26595.9855776145	1010.23998911941	14694.5878014281	32698.7641582748	6489.79260831693	2472.78317877035	15792.8284893361	2718.70335821351	4609.35807014048	0	22117.8200660352	2253.65519901117
AHNK_HUMAN	14079503.169691	11626628.6798256	30485651.0361338	1653537.81679258	8255314.97271865	1706326.76330457	8896067.96831593	12315827.4152121	14729863.5474414	1923470.25639579	21475269.4921307	32094575.8676635	44785690.3804104	5272471.20408534	8529438.91276067	1326459.99041344	7766791.141644	2796574.8427714	9301096.34580493	26289796.7037377	16769464.7997843	2260831.51376966	18156745.9454501	27631188.0724761	5330191.44257602	42704693.6911182	21557988.4135221	28988877.6000852	17223489.2810946	16316896.4469256
AHNK2_HUMAN	442712.376338643	469253.34058997	135866.492892141	11704.3034625242	172673.628596377	69139.6145395884	321048.539475946	224930.592833273	158595.097554641	78912.9148558334	273879.733849534	57139.02031073	356725.778697932	108878.019206405	97549.35275099	17708.1356543324	91849.6173143178	114941.059722124	85822.618571054	322253.088500568	202047.007711428	160701.640380417	188195.889229411	224110.658781691	76972.4677160717	271680.670693167	183072.016619053	180649.241285618	207262.34948245	303132.701347439
AIM1_HUMAN	68424.5494706266	58716.4184605841	570198.188370555	51717.2022066557	85326.5620418208	13062.0512187681	112188.995119609	87139.7268193322	323589.123263561	9075.22917293551	304589.651243432	88446.1160173456	511451.091323006	14075.5827226268	97297.3465126212	36282.9158196479	15395.2012891286	3594.34914582526	48455.5366322674	691265.198527499	167793.20295065	12653.8545717402	168672.284484892	299709.155430198	32279.9550677559	1159535.48463753	157795.180874535	357991.56263393	334123.970108127	273889.391127958
AIMP1_HUMAN	0	6248.04483181762	19409.9658591794	3835.81314942077	3947.88880354469	33637.8099744894	8594.69310349489	8992.59774203857	18654.775011687	8656.28485612368	6499.40358238023	11486.1654696958	56859.0218504802	2900.43481317144	6054.1027693022	2301.47146507793	32781.1716711246	40078.8552006384	1611.3687201348	31735.306812256	17466.4667745679	17688.9329197267	9111.00401721218	1491.9605464588	40629.0311031605	6180.03935490609	4381.23453095975	10659.6237048616	16347.8273302125	5698.03978665308
AK1A1_HUMAN	29301.4486066913	5772.66027933155	13653.0331064375	2095.96229699851	6300.39768520807	49484.0646999034	30697.2781351909	1375.16066649432	22226.489753887	11680.532048047	17718.7427586572	25467.5892360217	11365.5050161031	186703.32303429	4691.59641997015	137717.897938132	23031.8561028224	282829.721522204	1140.1073291062	20732.2504995314	58844.0800003419	4002.2571782004	4998.35498342367	98762.906238418	344759.616898525	41211.2142083453	62396.5538041576	123241.098385985	326452.127947054	317039.939159554
AK1BA_HUMAN	333043.232311328	73636.7569684832	148089.537242264	75793.6681845573	44870.9730660871	1194915.66640782	80570.5090415017	17005.4558600743	26343.3222496909	241517.836015033	148524.341846811	583900.147496406	103611.72096321	1421392.16368739	14901.5191014878	486485.70580714	126494.261326509	738441.275628797	107517.78599407	78851.1114340083	197306.299103065	70586.0867055526	258532.391243233	38934.0169639113	4321126.3339452	187083.399005379	159384.36634673	88367.53680901	517973.211111079	733799.298585799
AL1A1_HUMAN	138320.432542941	62556.3986874536	55566.0470251309	16494.7569555018	39496.2551572746	31061.5774965991	55282.0808428518	47448.5151526252	28151.8005973448	40705.8016280591	38949.3396909079	36658.6958042828	64185.8502370447	72628.4182511371	230880.188939437	296348.884204191	43127.7661026661	59833.3881708579	23202.575277764	40474.0769945088	63535.8464983875	34131.6367806112	18440.3833850496	172547.905986185	79134.0256281278	20711.5723267749	49314.4163960193	82524.5542264001	122868.419821074	82223.4536178294
AL1A3_HUMAN	214479.332657772	130253.568286336	45786.8695240313	2294.0393293416	1405.85704924097	11101.4401968096	30622.5870722942	10862.6990272011	15659.6998471946	95312.1299012998	11124.200404537	17868.7514317118	55592.6113154489	77006.3550199979	16165.5136661807	27371.8559580628	14701.0084190175	78318.7120723305	236.768129851458	67656.3661009977	14416.7002269898	8874.38888739511	12201.9919199654	54716.629740234	252084.664612912	53024.1923229408	6779.82598763292	13895.885007137	95955.609007068	73264.0528306417
AL3A1_HUMAN	115030.32038619	276678.01777483	10979.5601535931	313649.69843998	7255.18189861352	1530.75160454698	91362.7610362679	4834.80798939314	2118.67183797711	680252.661268267	2924.0143779839	5919.67132215793	8806.51848311705	45443.0853741175	2650.07016024977	9669.87342397283	34357.2020036335	534.99458129782	2223.66810742931	5265.11949827869	56410.0556597971	1532.44506302571	1244.82786099463	15794.3832239393	930.370922638839	26791.9147470428	2240.77090372391	3389.22791151083	1574.76761102549	18921.0804138147
AL7A1_HUMAN	164078.879592174	30485.2211209536	24525.5778856908	54878.5784263747	39935.0760328521	214749.720780972	54062.9827633092	170080.451943339	27342.3804467551	298021.502390474	111090.85165922	142354.54996841	114934.687009785	306606.141553813	35539.7999462564	8890.04261877967	16177.1591528107	44724.944761613	13442.5098658576	50129.0710812697	113260.430261944	79011.5372344942	62553.5989438082	42070.1388735185	389717.564658542	72607.2277872973	16108.7499073817	52943.9058215864	147511.262190128	259548.315692246
AL9A1_HUMAN	397821.822015424	286321.327057524	106011.559554105	11037.4990251347	2292786.32609363	321969.965646283	58064.8499611658	423035.758054955	323866.724205131	233805.023148212	262700.170270672	25239.5089214254	147847.549895928	2674838.54230802	105768.438998007	181153.105186102	67806.8967857936	289025.70471098	51167.4359550887	536220.518649388	145776.86656909	211052.847714434	73320.8941889339	171770.693760535	1576565.40295174	77377.2025004946	374072.802260167	670258.033298825	497971.258212014	1890394.09863293
ALBU_HUMAN	403416189.213735	2355654808.69361	4588752279.55803	68626401.8999148	399298923.05577	1182577428.35447	3221662031.44321	591943164.068949	4327132254.61671	3309833067.35512	349008523.616223	800797161.769126	173851029.56631	587378765.329896	3016697455.74652	132702374.978893	3006327386.37344	3689188833.03645	2015320897.64425	1230682527.85467	1835755250.16743	1340438496.98682	1517960843.25199	1835601786.5596	1234731947.65808	482369895.111297	3663337689.5369	1556736756.57395	568985177.969858	1030936287.4988
ALDH2_HUMAN	38574.2832545062	32311.8405182081	73656.0336353095	13780.9704009783	2839606.99076185	543743.080074822	13799.1024421094	5592304.9005433	207158.70795727	76021.3913858918	351431.601033041	160537.761421992	131355.886647106	74331.2665378704	65977.3471491544	354234.492160577	92882.668456174	76531.457244559	59207.6827208325	497263.598868721	58103.1919065664	263595.270540664	497666.868785034	87164.180435375	125325.906168854	22999.5327219738	97114.0733871854	282472.890456967	199575.26760644	20947.9564478993
ALDOA_HUMAN	9749087.97026647	6805089.85193227	2175549.42153681	1145740.53743432	1648319.13212352	7454929.76572731	7479466.87501044	1383774.11656946	2009252.616582	24749564.2670889	4536804.24298253	7994438.40587029	13827072.861555	56734022.0912147	2901760.32055208	1026623.72808302	9055714.15924682	6997987.61194193	4850768.60507373	8039557.51959266	10736294.9837748	2931271.17749656	3771221.53148678	7001632.40658614	41576179.0100756	5062347.21018693	6064287.11852049	3503561.11090499	16356568.2012767	47349544.1282971
ALDOC_HUMAN	479774.774387826	137765.263178536	139418.869606471	2135300.30261179	364175.494361289	586538.604343433	1038725.09791881	349605.74330761	138090.453426766	539365.582866514	174923.992899761	221957.742627519	909514.8386872	227645.633256797	109003.184649655	131772.016292603	966947.100702058	1029561.49282307	190590.126900721	575836.051777137	752458.666795006	227867.964864142	695362.118784218	317958.618698669	3014635.90635128	225553.139238681	260408.300590804	123563.290490811	169530.192778805	253589.933172606
ALS_HUMAN	8063.91636136942	25083.5240511432	157397.738859637	24766.7037542973	79455.2578070378	59271.011999816	117015.207371176	69669.4300246636	74716.0445148301	56852.4128974287	299600.754198628	58471.8282257864	124707.911722219	17331.061986113	439792.162893559	14319.5652322414	213819.303624042	321567.469052346	10698.1934788913	70945.5959872096	77515.9497134026	32434.9267447592	72209.3637356167	307957.899502872	84562.7087468138	12345.1919667728	627208.501918297	41076.6056624157	67623.9069761637	74822.9216390778
AMBP_HUMAN	193073.519074381	837934.819676399	520502.944733942	146655.093209352	43130.5890750357	292058.000445472	2055057.45720092	46952.6648014461	1126543.07696873	83083.8212090594	435841.94163955	461048.232392012	877206.173672624	284307.265078999	3437182.15660349	81823.4041860971	1491887.74971849	4007973.00258214	185019.101794796	381156.802886588	734286.163864616	182025.620297881	807220.003299341	1754730.40174455	164385.612479891	133140.204153885	3323266.98406031	808563.901460578	419749.534599248	689759.707368194
AMD_HUMAN	8707.98918249195	932359.414552847	13939.1989968076	3.68812774245755	12710.1085393883	335455.632025715	115702.50226712	25419.9249416544	69081.8658947048	54245.4273721692	26615.1408367138	308825.637729018	19532.5205285041	448755.367702588	20225.586107866	5544.04107155642	114239.034823095	3136.57696837805	67064.0277006093	37037.8121592749	95341.4746932579	105708.421405276	54306.4045560971	37186.0036358075	10107.1802998225	91926.7228765035	113638.586803694	308584.606406992	42986.0864604965	216559.07427087
AMPB_HUMAN	155390.630344156	158788.848258894	71709.4339975954	1793.55561986984	45275.616642439	59454.2540324946	34436.7504049405	55063.5570831562	26105.9887399903	23332.5532873122	46155.4455274941	54749.0032853211	230355.730120432	53862.7287541146	32624.7729291058	1458000.02123387	139706.36639053	187870.609048539	43651.4546236836	78550.447277252	53977.7769184301	191758.463669717	15328.636469658	76375.8992036623	193456.048432381	208810.470496918	49899.9157743098	134859.801152666	70198.099403984	86801.5226604226
AMPL_HUMAN	39768.2420788257	406553.627025827	746495.946017948	10543.7830480483	26297.3047012106	158074.599640121	611235.330252003	128629.701146016	841367.45580268	568639.8498615	626796.257425209	61185.883945389	85843.6922983298	228445.071111778	802836.158858411	85722.2483786451	1399714.02483767	1126279.48161455	131073.210156721	232707.79953826	434539.771197422	71768.0210718386	54604.2343300329	2627334.22918536	205496.070305728	2289897.54535822	2149100.17302546	419609.733996161	132412.265383626	534059.978599789
AMPN_HUMAN	160059.70945984	250126.945852597	75458.8749461075	11139.9863926882	7900.34313622579	87009.4151086	114266.119120215	23885.0308541318	34250.2163311735	503297.808365361	128864.40490083	91499.4543772582	348169.130419003	932552.130496844	44995.4315639376	5344.30674266307	95046.588842005	20464.4025777468	150999.167496444	134621.938445722	375723.299979468	75158.3133123133	30310.1671992968	387464.658647528	41266.2894328441	789069.390293895	45186.3335485819	13784.3902408678	41170.0799544321	671278.216018707
AMY1_HUMAN	437191.510170899	92063.2881114983	121229.919180423	60736.6118267733	38676.5371379098	117271.96753719	231157.55502119	34723.6450618542	495214.478695373	410630.920249242	289556.313861159	688640.803133036	329615.399347062	796508.00195426	52213.4081134047	748293.158847173	82555.830584302	30375.782004931	292675.433748428	367399.801137831	62799.043283789	229663.613903061	113159.308483375	100941.059561852	247270.011998115	169438.499167374	585504.754341382	1069534.40390227	740767.326211438	864666.64976966
AN32A_HUMAN	222629.054464009	168320.798707405	1264.89183032874	145675.341785797	25165.6986494288	727266.01225169	85709.9093085581	13994.4106386079	46163.0523751662	34212.9017429673	14967.4459501896	101544.467985071	19940.1440289115	98684.9122384719	81988.7355094591	10299.4308832018	414630.764790084	220976.362584583	74672.7291817883	63825.0817477472	67293.3349442074	61911.6642286861	7606.3313381441	314812.329725269	316815.10372528	149636.110928297	32832.8637549762	50168.5760576755	39776.4295235961	324741.561102882
AN32B_HUMAN	484878.295306057	138871.438775635	82087.3884969743	33555.8004138831	177004.833353639	497312.042114352	300984.569284094	154620.327153669	178771.463711662	175488.539375065	36362.3598408376	305852.615971007	386643.84464009	797805.614079244	3239133.52477893	50923.9377112712	433199.748557926	672833.050981465	127932.538327746	66156.2711547751	221863.007015416	448370.6630666	208395.123065259	1078297.47096699	324998.285097528	881524.780449862	880551.299481481	42856.8979857663	117506.52462363	407078.369791983
ANGT_HUMAN	668715.072620656	700463.125861075	1690241.76785903	240409.518160549	1486648.28432791	1143418.94616396	3470974.31818977	690728.525832826	1216469.85582609	845283.052890747	1329563.25916119	590524.544774143	486982.421152017	648244.201156384	7136923.7583233	293304.804928375	3460727.3404168	4794545.79759007	860595.88118746	1219963.03164047	2117164.3122757	1051262.33661435	1654489.53998982	5300253.67735234	933043.190948916	3062638.39998947	10813605.615695	554531.519594432	414286.895234959	2270884.70466331
ANM5_HUMAN	14948.2350098255	23.4905959747379	7112.88789344944	286.676959849862	4965.87867818828	36496.1611096862	304.094571012527	337.398376633503	46.6321917509707	11006.6218901421	7757.00620311081	3317.6765609269	510.312678116912	1742.62887706912	249.617260724514	753.488567447475	14076.8231148269	13551.8084735377	264.676001574006	111.141531788349	37.1922007752107	5111.97090567278	1243.47988945946	4149.23950378794	20649.7998812968	241.716620434842	2680.80909340295	1084.57976949277	13697.5318708468	22565.2806286033
ANT3_HUMAN	396620.246510944	344980.547731128	956507.595961626	91047.6859521861	811463.102008945	739416.329889828	1367977.1673529	679236.05685681	3259326.47904975	402276.534525762	301802.079310793	284299.015983296	648118.693352175	414729.88082707	2629359.24904307	340975.335522009	1214057.82715707	3989074.20472514	556852.461716492	722521.448505888	1288312.15790931	568468.3135865	1439422.44600323	1832502.53062695	241210.016107111	785023.888103264	3075174.76119054	1224042.90719868	493828.700369101	650280.149918516
ANX11_HUMAN	1596147.26046956	140447.372586999	46323.6284140607	80649.4944807962	256838.522683851	710521.480425978	279418.730933802	157852.588182818	64225.4952721802	444545.520528229	48353.4818852287	489913.58783505	308445.463020105	3386049.23433846	536633.758947171	38011.2666368657	1024913.41863536	679452.273346653	170337.13924995	78954.4247958294	278135.802646748	231905.297367708	213615.626210385	275842.593804942	947051.969350073	293137.735102242	63187.3954727414	86183.5347371328	386756.963004423	713916.27222729
ANX13_HUMAN	62746.7214939699	3776.64038422292	3794.81876252561	4721.51140533459	3892.34080610515	1910.02389287513	6553.94863131659	10230.093496491	228262.752997296	399285.357167889	8821.2210816287	838618.493631826	2754.08219174417	2255448.68159697	8660.80229426306	0	2006.5747279809	728.570330843785	163661.417844477	21458.6131703448	13019.6019407741	10195.8707533559	3961.00742425221	26203.348796674	3377.29751406966	1766780.60551249	5789.60055627832	658092.324555324	14658.9050028975	447712.787720821
ANXA1_HUMAN	13902814.6215396	95290704.3713497	47485587.5927079	3400737.83170826	6902233.78819709	8763389.00157326	75575304.9803661	13249329.3509762	25387047.7763811	42557204.4902207	29420238.7794553	156359066.972596	90287099.5053916	323791907.937298	19513747.772805	4596145.69314859	24779338.8683482	49543081.1944324	23150691.9662192	44944328.5452915	101128073.567955	3681926.07461558	40585654.6864501	28949741.8958521	297793282.570845	275156179.805506	20821382.5256553	32331719.4851481	143295149.03226	317080835.043659
ANXA2_HUMAN	20469822.5484739	30098337.5989274	47918510.225254	2950484.42092675	3543113.81736668	1398061.39840376	75758202.7687609	8694113.9870891	60838750.5988532	18977354.3081881	46211054.331507	95484773.1012102	156452605.071413	149538978.267272	20099668.1974279	5177930.42702311	7669695.23028534	8262028.86579085	8105957.21572064	44870894.8546611	64360618.298598	1002795.98892723	50741934.2756204	106627517.248457	100492603.601192	632399028.276832	22258444.65882	210447254.869629	188185515.725937	268481728.840843
ANXA3_HUMAN	15407223.3423605	3464295.20058702	3638239.76239698	716583.242225828	6294749.690846	6788382.74951385	6099062.75666569	9292545.26530283	4735439.24090875	8245571.90266373	6086034.62053126	20607846.9752259	17300245.0820321	14758650.4525686	3728554.27058707	1500865.12026348	9246556.80451854	2411516.01422	6332933.10688177	8064005.20854639	5575064.71048852	6404045.42278197	8064844.0189132	8642604.78801709	10076122.5628431	9419282.12018948	4073408.38433547	7119147.68871109	7146636.6508937	17472240.4519108
ANXA4_HUMAN	2137240.73636094	271856.29887197	253424.630118355	35413.1920550364	1035295.28604522	1362747.97894821	1135130.58225558	1596529.62174026	378130.616316386	3988039.03429456	417597.332261423	2909169.4083133	1986957.71521505	9107722.4084645	334648.01470597	134559.298132657	1490316.37693426	925219.238929651	769783.370700006	897973.733527314	1587903.99631548	2110278.57641123	1400900.83962434	514265.326482688	5163599.40785298	4066989.73839508	450868.748823061	1187395.56582861	1110542.06538422	6902323.39804144
ANXA5_HUMAN	1198865.52321356	674578.475543507	2482897.1658898	79131.1158081333	550067.030937909	2467963.45347082	1879138.21034864	635950.834859621	603910.985024159	1744537.86411554	1763162.17666477	5224632.3873846	2661446.85965933	6176891.29182451	308393.133959865	351934.562868413	1234742.3074883	1271939.9852867	461708.273763984	253421.485813697	1392951.08853433	378966.020174286	2783456.37229185	898567.993994656	4173806.42123763	297281.398880803	3204872.20605322	4002533.95210933	3804527.81667234	4475319.40193083
ANXA6_HUMAN	167260.950384306	31141648.0576676	74488.4163548498	113405.24334926	585157.348000979	510310.931207488	152226.888994741	462333.177502573	27214.1261276529	87315.2452447691	788583.637287996	359872.832760454	31684.8206759857	330344.307771305	133816.934994345	213321.096020648	633694.522622793	409345.499976787	207148.418447765	64642.2825144952	50112.4183051394	557631.312836381	49762.1607352191	195201.628054042	422409.785254167	76407.0224632251	44491.2533385007	78000.4258466007	104587.69142023	228277.398281015
ANXA7_HUMAN	452238.903943976	112718.707618045	656837.645744373	7475.31044787065	249751.420841037	1511340.77147778	119679.21567363	254543.664089575	105757.808400327	187250.687492794	602636.654554206	506148.083603864	219756.415803477	551330.855784212	158613.475574807	789429.348758047	161259.822089425	94474.2172578114	67100.0597202594	212199.714552264	696528.282972748	104725.780442303	200426.056009989	1401488.47511143	639429.518328922	3437234.88113803	254374.581450789	450085.349659175	368363.614705014	676499.74742482
AOC1_HUMAN	47684.1265320602	25102.1431116007	10729.6247442622	363.258575763284	18066.602795096	40928.7787716943	37604.0153397081	6482.96460082376	23091.9583839107	9451.54274696646	8453.8935442994	26060.8586865027	46.6598607600576	40923.6714154289	234953.602024318	54647.9520125796	48651.2148511581	82899.8614439298	9423.07433968378	5030.81837373598	11791.2737244179	11690.4955879978	9674.66378439268	111967.395476363	9227.50430366903	3990.26581310309	73953.46837369	14472.8768297317	12908.2794895473	4519.71672918426
AP1B1_HUMAN	11340.7524917736	166499.309655534	147544.27224214	45639.99110493	127300.333214332	922440.09671721	65935.6390230904	119154.218201919	27332.9366337928	348319.382627827	101570.952485275	37808.9590662382	23512.2760179774	24231.7601024649	26614.3671300396	32463.4219257631	233123.511792996	158444.454365662	96761.2348226881	47836.244126319	98046.8037506465	176017.438269946	56223.6704575755	50082.3038790685	193421.765099771	51760.5956785174	44576.654338324	14281.2609906735	40003.7373594179	38997.2004946509
AP2B1_HUMAN	0	5314.44503592994	2818.86773304556	0	8383.74505119444	49451.5331766784	12132.3813439392	2558.88296613417	5277.2888660591	7425.18352769762	164864.407035014	19306.5385811713	3788.10811110251	43668.1992702425	784.263136305378	0	62850.5230266604	11880.5467424181	8593.13985512822	16691.145168451	16644.2112039535	13411.3758686949	22254.7437705336	10897.5706016374	105402.646811016	9084.07989910708	8844.64228483829	4379.02354041025	26102.7088123811	44171.9597345249
APOA_HUMAN	1691.27252107988	5121.3895708467	2692.16806295884	28787.4278551475	4930.91162221274	1425.21332326735	60099.657134198	3722.66030483431	1129.41546817637	27935.6289225503	70294.8628248203	5276.4258096131	8010.20638955984	87130.9595011923	17715.9265438242	0	38526.3336947149	37261.3281901087	18863.680397831	1306.00588273976	69145.5032034865	3114.94175109375	65820.9546209402	19886.5026813641	7472.19111627038	35284.4959416771	266399.815928057	12046.2774321786	43392.5394911635	49077.2241232701
APOA1_HUMAN	1671196.14623222	13507443.9534246	30145228.9342572	181703.964282001	4650813.31451605	2104567.19154955	17121165.3956663	3159395.65895197	68321927.4481821	4116378.97617224	5725598.43597594	8917234.33846027	1002466.4753747	1874672.38020724	325407073.303117	6446766.76916699	39355064.8128621	111243154.523716	8237651.31425679	12169239.4508714	22894054.0447373	9682260.23441247	2314280.78113535	50316748.444963	2795176.8031861	9893006.67691407	91740892.6946887	17810143.3174237	1594747.85791829	2125779.72393797
APOA2_HUMAN	736333.753231082	733071.539295461	5404886.38122193	17142.7440428444	410103.428725359	623473.596908574	3972926.18929551	519040.996889065	11508555.1911379	591130.957141715	1328395.73010978	3149420.79812842	383927.056690511	454058.129278412	58773260.9246655	375646.46230113	8233994.81780113	21516787.1884497	4432377.99629585	3098960.89637244	4984309.55384756	1146489.91996221	967806.974185135	26877998.6035844	437882.21226994	2112070.49800767	20705092.6123196	3655421.09553073	1251239.70658678	885634.286363965
APOA4_HUMAN	668412.320251878	1284286.59290685	946219.567474143	69931.2314492022	338606.161468251	598644.786555774	831452.908803258	344655.626039263	3772009.81677082	344099.423633576	316947.49717259	341653.495092729	153674.764644822	689105.038306868	2584591.32628706	101583.398495541	705363.491247141	3637556.13177403	845740.727981991	1044936.47623683	1318991.69495699	920816.251322357	156562.349943439	1215964.15499269	314651.128151278	193096.285959827	2326124.60504758	1725922.2927904	453278.504061644	201299.482803407
APOB_HUMAN	161845.426248465	65702.3193769931	105688.43849422	32922.5791442226	165997.486364106	177781.249956026	177428.432355119	308049.205672695	418747.902940715	212054.446634268	144495.857735562	34000.9163938023	10604.6864153336	44916.7685774534	2811984.65311052	266663.959947012	204204.806684832	1531640.04007912	220631.610641235	246575.193449063	223948.677343795	46951946.3846978	115835.7981241	1566911.89398532	64613.5821850119	139247.203628853	915296.659644767	203891.124528471	46798.3722456556	32072.0137351721
APOBR_HUMAN	188642.241437771	48558.2971710844	142545.110690707	8544.70150925773	95574.4160555812	141662.369193789	117055.442610276	47481.7494121584	86681.8762019839	40829.3548194709	348966.676083668	400527.451380398	537668.512528455	588692.127805504	24569.7261958982	238462.56876221	69830.7593288941	74440.0250277339	59321.6744371459	103624.58008667	106381.177106534	38991.6325474673	238076.480714695	62426.763884344	297535.944209191	14169461.7461119	4794.48609328899	442865.187638487	308592.941990181	243326.826679756
APOC1_HUMAN	22097.8935058055	514518.661929179	1127148.94524756	45623.2543918879	149100.496893177	145621.499033884	456978.501532424	532910.901370798	932294.932730486	144038.503484474	98922.9779209285	119895.534406651	46639.2581312924	49014.5969767708	4971165.31532374	203831.528763973	905609.834696936	1726688.46532496	633273.831845451	167578.677680002	561754.511383356	540289.518986346	102587.035825385	748245.623583143	156770.076973286	307509.454116088	498620.433423739	279074.186465526	134786.030982226	34888.7173798232
APOC2_HUMAN	146408.324571232	790989.473579509	46732.0161500764	55.0330709527717	19689.7113347109	2211.54747902153	51159.316174936	1809.61759930889	185896.722614385	13690.891954123	8513.01926544882	1826.71104936101	109327.50049659	0	639335.367865992	2194675.0724317	54297.0881254999	1332527.73442344	58468.5052997101	15390.4843007467	26685.5280678861	9853.49719336924	6863.03929662589	237539.002610798	9348.89364393887	19458.1949029524	54782.1113735362	10910.0160227939	20182.0095186175	15726.3716104966
APOC3_HUMAN	36790.5953010319	271205.879578307	134788.560997144	478.327126045806	17609.0734581256	30119.7858058576	56376.3345484575	123772.148767905	216116.776037241	10967.5752160633	458476.642262183	8494.20993442228	13901.0018329009	59.6802830967045	3344045.11387971	58323.5227154475	75069.948873652	1603157.08066168	92097.8738161773	102633.960000557	128591.03143226	58697.0915950592	45307.683189235	273493.136030623	5801.57866728606	65022.7250936687	376279.302604563	51962.3943819526	6508.38351108815	11851.9013281972
APOD_HUMAN	395949.389407061	614014.42773708	4724605.86009174	69355.3363281541	577216.325974746	450585.461795864	866294.348528174	1591185.84872559	5599788.39145352	378931.379620952	2537096.93340563	297892.940648257	1402521.25096397	420000.791174292	3834095.09722251	749784.049876314	1209221.41216155	3391279.895909	888167.792223518	1467138.06346073	1081600.80514402	501544.091377089	2336888.69477464	2772220.9187687	203217.867778165	872117.695744709	4663426.85987104	1913541.55415501	791798.237254475	272486.541629451
APOE_HUMAN	790569.005827633	332034.245264231	138283.399482355	106987.704522436	135675.658007659	90613.3759582214	119379.870637186	91103.4355969029	252438.314452286	61889.0891993667	82865.3668308081	49546.0158497344	46776.4232479002	48726.7348105586	980054.905593544	115466.898466986	83761.3184021746	760288.877482393	50515.85025789	103605.460044124	103969.386662659	48987.0827771655	30118.263252306	270277.68918583	37267.2101118682	47792.4868912146	1312329.6573917	233488.85457662	36543.7128721867	432609.22073293
APOH_HUMAN	63677.7738385336	4189140.52603868	6074233.46788261	568798.557241352	2776689.17695874	1019872.29261121	6486031.86094701	1930969.92004065	5345854.16242576	1353606.49933078	2038262.51137718	1460876.80413516	4003165.91458344	1233842.82025383	10029228.7441161	1692881.66557813	9118090.89303148	6982409.94054379	2599133.92053489	1959014.9680124	2333513.25248333	404642.390622173	10015039.1844132	3361664.71532043	842194.168205119	2014377.10470838	4022186.28494933	1361937.04857872	1316116.94835063	1316013.40147918
APOL1_HUMAN	18901.3776445167	63422.7740307056	114179.402318808	20546.9473660263	15473.530127589	6413.80652662763	100626.917551931	8889.00109868327	151209.321123274	21789.5868276781	6334.11317647011	596.182793534066	2034.65595371795	8259.82018842287	1442162.5869002	3394.65435299699	239669.440230433	299300.976454276	16876.7216114382	18171.0832949484	23198.2553574953	5546.15749487923	29331.4660203291	312356.377348636	9276.37829746187	864.114426337303	283693.533365103	39545.8290678206	638.431542398784	2074.61900412535
APRV1_HUMAN	12276.5643308414	60434.916397094	45549.5117733635	3850.97365988296	24668.2562919429	10361.385864507	10183.6275458568	103380.5609488	36697.3915621583	2811.75144026126	77255.0997157207	13261.0474167695	35998.7324919584	5633.55826843374	16217.8513070012	922.860362655884	29033.7292296955	12746.0766389473	12703.2527038336	88813.1713832152	11116.4196296903	32098.7852406893	10637.7551103072	3284.5452139409	2241.86983336545	11556.8833890332	19579.6573892636	71909.7817196768	175310.869225316	71810.1930241566
APT_HUMAN	82230.1870412299	25126.0422269691	19034.804868165	11908.0883491429	75284.0165353665	92675.7085674839	22501.680807922	47534.657334527	38324.3852558574	50318.2804248727	37700.5217731066	69354.4171697694	73399.199067149	128801.125088044	104645.644480545	21651.0660301468	127348.566991332	156601.543862297	49485.6185025164	52887.7199485814	40204.3409421905	47130.1881387189	47614.0903384333	111132.838941539	90518.5334313607	36164.6134282708	21865.548672676	86152.024588611	170197.931762157	312733.141589384
ARC1B_HUMAN	48730.3238528564	34500.9955021616	74180.1826670912	51970.9665543378	31351.6582166828	548926.552111438	180448.738254455	54222.4946773495	26059.1076201343	68190.8378169033	19972.765543771	134218.436413984	50883.9105856074	280611.68885885	50924.5278936371	126283.470619474	624783.080759853	599498.679378112	129628.514636225	95164.5961092533	89883.0213507161	218943.673902332	25000.6755774581	224542.954543395	392691.999491422	25500.8018215891	80339.6162624771	86767.9479754105	146573.182303201	357611.285435832
ARF1_HUMAN	66287.9005250382	80026.1043242267	198304.374840929	34049.8926648446	73550.3455993357	254045.226386777	117519.672093226	92638.253233942	99427.1966179315	193578.191188323	162698.50399545	115703.283406684	103264.91959247	129218.697269701	93557.4980072523	41769.6081827152	656300.883650877	384322.954122083	170041.730407591	95909.8787151565	260863.241262376	175825.684712983	223305.947399253	142553.084456364	218310.087618325	101911.231345571	128482.065000644	134295.934910064	608776.025950181	385622.813881852
ARF4_HUMAN	59321.6230388539	10048.6495606344	8598.43414391004	1712.8454409522	23967.7925257415	9567.19368365722	100.962573327935	11462.3056352932	2448.16182691295	4242.63517204378	14144.5277583347	5528.39943118635	21834.7590441157	7292.7169755089	194.029704238905	1416.6432616912	11862.9692913312	47257.9762830078	6321.38334087307	2730.65304023755	3167.8338850817	1421287.78198108	3023.87772944855	7252.28210536509	10979.7911332155	2725.91737861348	9253.53295761717	19931.0843273611	263844.618065561	21790.6605541754
ARGI1_HUMAN	1291598.26730785	21326.590517881	230788.51409163	78352.9954603773	371176.279356835	268256.38599521	151186.845173795	547295.276622594	3065340.50502018	632579.514188791	328431.448172405	11412691.4808602	578975.706806462	237727.739523224	105950.732031133	8475080.49422483	1106467.3963429	197657.707856259	331151.013936911	368486.995596486	345820.12656074	325453.981896662	624222.013521741	333285.475279206	372920.088785517	1326054.61963161	128005.164247006	144069.494122252	583329.738531544	400460.66327737
ARGL1_HUMAN	11634.9483832422	63.3577275444422	0	0	0	1532.27329205617	894.750561637194	0	0	1033.27064209076	5883.65782052711	1934.26599685214	0	8146.10254447762	0	0	3525.04209375455	12135.2831455414	1710.01702099837	0	6933.80217045121	3513.98408015502	0	0	8783.43299258971	1156.3287851261	17524.0762897363	599252.389074804	37195.357148518	20531.1794848556
ARHL2_HUMAN	28175.0583940678	0	13874.5943335412	0	62610.6010310777	82685.4624368891	9240.09257176439	49006.408148723	1260.65760752929	53089.6529476235	1734.0796850696	6748.35474810215	3923.23233651837	18319.4774280784	7346.6276456497	849.911040378468	19998.028931428	63855.0061792564	4701.21120281147	175.408591453106	10803.9630466993	9392.94534999169	941.982172420967	37268.2191102299	148330.609761573	290.887108007258	9910.20963255458	2013.97368838415	31751.1351316045	49543.8001094901
ARLY_HUMAN	5583.54988972522	19585760.8757049	390491.54077095	41270.8265011691	8545.45846841466	99930.7526297457	38093.104010086	5842.17435683803	54938.2616081506	115616.339033546	79032.6624497487	31434.8718223756	48614.9895226067	58194.3548228051	25804.4934516098	7283.21111936212	57852.686310019	82350.049688677	120040.169865113	137619.699205535	36755.7489901668	68134.1824702144	29201.5008542103	51901.7423336454	450477.729818713	152473.564732926	124382.724664025	123618.120507973	291543.461102324	517759.957896699
ARP2_HUMAN	650654.60615256	638643.558809689	1540487.3448854	77008.0620269943	169568.393504489	1096227.62835813	1429375.08920757	71554.9960201231	2261860.85536415	468358.930938342	308092.449339171	720995.09043167	151430.432205656	485085.462981585	1414310.38644679	105614.535661445	2269878.80580786	1419388.44884663	581268.539142254	550870.064414284	627571.878057634	1981883.19892026	808836.372736753	2142408.63513673	568873.148449776	4263929.07430167	553285.615097852	1019590.79286932	509985.438796707	1150261.07782306
ARP3_HUMAN	24501.0909755383	345452.328328084	214059.228702327	696903.333418309	710084.957805146	620029.773908985	568592.459107087	148879.52272593	1724064.17939602	351593.062867621	1122149.31859686	271158.954915399	1789190.84405602	420605.240566752	188246.777136058	63982.6679157995	2006844.9126114	1525853.5398283	180894.294529759	1820677.89499678	264211.328445738	426088.884365774	61271.555627175	347209.864288187	461166.020145836	653003.618200764	223368.990487133	1946627.41824635	651612.615605678	1163169.97195885
ARPC2_HUMAN	507776.43567987	824036.462177944	93447.6245174642	6407.90311683729	140822.14330157	309832.169580507	142901.408422123	5633.43179062739	45875.0172503186	325961.744194705	101518.364743313	290625.530700673	31948.0166451249	252897.412378599	31671.3690222233	242692.496707576	886490.527574277	598448.975132829	104801.400448415	106904.006708919	214297.781626573	405747.418406159	35183.582025394	300992.029863972	471206.080357654	127787.779442818	42635.5087118251	89762.2370053189	428576.253500737	711810.974243679
ARPC3_HUMAN	73542.3684914833	31876.8948098452	536.343211031848	33811.3263288706	77577.1120793229	342011.573393284	95796.1735408132	67825.4380631629	34616.6357162888	126290.731693188	17063.3552713132	69848.2098202003	25743.0968988081	162324.799295446	25708.7096322115	9587.02474023592	517619.039798227	205302.292247995	30049.152258575	5803.76649189405	65169.8931897737	419199.16569141	7140.07156928597	107947.093243457	141748.098844218	65736.9321958438	20056.9314279447	56994.7961071564	62604.8136930671	332001.367862935
ARPC4_HUMAN	156500.807986722	1049635.67534824	80902.8222108911	10583.2036318175	192662.245472732	813108.26290165	250982.454977383	66682.0968124049	27622.8540679856	268971.071469455	39938.3638269382	213832.826572149	185605.870962229	417183.845998358	271095.556361525	72660.7138990054	631706.22787976	654486.927049306	118014.420369993	46434.3307080894	113150.701237994	295914.535754852	32240.1378053636	192618.641845613	550986.769073301	23405.559467127	117953.122083642	135001.983641518	263971.538400907	452172.055538904
ARPC5_HUMAN	381461.827583765	245872.05384649	2142511.44446532	23202.6471679898	5551890.37212133	2088401.90627113	9732942.35631733	3259575.13531147	1540425.1797285	167214.727110581	9795100.81042522	135256.750177348	93657.0086832589	304172.183649886	4017575.93101971	6429521.31220071	977440.09487332	984467.579163712	153199.466745895	3630310.10657631	1395442.07645696	641521.397213674	808323.749055956	356649.333025962	12160484.3800684	113624.72207169	7120891.6973028	643536.673185249	327799.545828824	496372.374757847
ASAH1_HUMAN	260542.474670947	310779.729076116	395821.345694869	1263.09732364209	575821.403557169	499307.963174926	162150.309282165	700687.041633268	435493.750442612	1077704.85598116	740956.242249811	287482.208750267	561747.035364833	423242.054741547	155236.060373783	79484.979193348	470382.613488799	237040.674327833	878033.531021438	400929.761807276	460633.36566885	496529.923779526	551786.930429098	265806.006418496	344673.469723719	212506.287226618	247486.744446664	397751.991934258	279078.409281442	229316.85298663
ASC_HUMAN	1473044.88440707	116176.66777071	89606.9423624098	17229.1981573279	398728.277993903	1030076.37549672	125316.446459277	129884.42807653	60103.7051694305	226311.495084958	15425.4235193272	416497.938709106	98759.0261588414	299035.807064079	37419.7209613654	50150.5798089052	201398.337682441	209581.607706398	168947.31885876	93934.5258000389	196901.851276826	881537.09271813	287908.123416903	256082.890367864	272150.4507557	120497.390656635	86369.0906727766	54971.170175059	38891.8731353717	171590.985790959
ASNA_HUMAN	1243.03106812641	41051.1292983842	22.7193941278336	12788.2880043126	6953.77682251757	19673.6757546973	526.559376115825	10077.605457803	218.979637140235	403252.326153196	15119.8393458897	16527.2268429293	216.768943159891	11124.836401925	23080.0450574262	24186.0910551125	16311.338350016	16771.6980330635	2301.68008648124	336.896589384158	4515.09863738202	5544.86684331405	0	9647.90375487854	20731.7288569085	9067.06027369204	19130.0569748032	75.3720949241133	33844.1051133185	36148.9582157424
ASSY_HUMAN	243295.005745806	89158.4107304893	19553.6938564857	18376.42299214	8822.38570798737	9985.39186279755	24493.3157569305	17305.642806642	26516.1498387431	19748.1431833727	23099.9996606996	251176.190645951	27356.3291013468	51033.8562799052	54797.8352041741	5301747.01619779	26925.1251483351	83304.7361811485	107783.105162531	40571.2052242772	31001.1699113687	51258.5269820317	43271.9858382941	45883.9387675868	43536.7942243738	10105.2548090347	11417.9132036422	23518.5083436227	23158.0050975552	68475.6359877589
AT1A1_HUMAN	863.202315160099	18004.0395674787	58.022330610348	0	4871.47615919766	113896.035109866	609.860630233045	29511.2250552675	11705.37367155	24211.8199966572	20954.9934490103	571.526259423291	32798.0470022299	17002.5639780442	18361.5474633275	18785.8408281367	725.780710123456	746.466946954582	3316.03362343714	19564.1773841515	1355.96314377693	20431.6858849655	704.957642347023	5662.74366658735	7965.00123440724	2.97568902050687	2626.07035022086	2963.43469510329	226.012005536655	9227.23177334144
ATP5J_HUMAN	68294.0068633935	9490.63754539735	0	3156.43277523291	19487.0132900444	2272.17834157302	11521.6227068659	162398.13511604	2005.40206824396	729.736731593156	7018.96181587879	7708.32422640744	12866.2584173062	2868.8730226873	0	3473.58354154752	3019.67056489162	0	654.038082789697	3989.09722261157	48793.5533598979	9948.55749570031	572.741018220392	3661.90858206353	222.406491626336	38659.5782941673	7774.64038622119	3208.24937389058	7830.12053037997	29713.2515730188
ATPA_HUMAN	425.133811525191	1988.5237806203	43974.8345716057	1867.81078804322	29726.5508983612	156278.760217124	216.180654466093	24784.5732893103	1.2827984662799	5921.72693257597	52223.2368610109	5358.76464700711	20323.818429573	4273.26253862476	4781.71171971723	75438.757807557	5300.24120338482	19606.7879869772	7741.49497739873	6271.58299153132	4566.75101823745	47176.6049907632	7772.82262970444	4663.12924125451	7818.53471729966	4126.33927004739	56883.373623287	24149.0524185057	194728.428009179	188173.578820102
ATPB_HUMAN	128691.680905697	89791.6605724019	30184.5340415857	0.0315096329939937	29114.6240646267	299364.291530338	26288.6343884533	74733.6590672885	21987.1260414653	28011.8287059861	38269.9824776088	53955.2326303425	57320.9337245112	126353.907078267	280248.615460801	775611.269420599	28749.2731239802	227276.683669302	9001.02279335366	40832.5229285763	38156.0984631207	55109.9642179298	23756.8411634775	17638.9537512499	64371.0285219626	30858.7227671742	64924.1504264481	18495.0542275064	810091.873778617	585413.414781218
ATRN_HUMAN	236882.191972083	45451.0511602314	261166.621697133	281670.324423848	231097.373881677	106034.705849612	305189.645592926	191576.035743783	514116.275861836	331350.862692048	149288.023953808	109899.360060963	136376.211760485	50058.0502841132	199583.655035796	33761.9497142426	226808.774654875	236923.638219504	247886.747725986	155952.107119373	144948.188724266	221410.295051505	392587.575510672	117002.123637356	105286.057890961	571361.970889929	303820.027843902	767028.171175915	312693.624730178	179060.833331128
AUHM_HUMAN	0	0	497.965542156476	0	23889.6632967163	2141.87087063155	0	3993.55320749244	0	6447.83084151522	2.70553988377983	25807.9977969005	1079.54780090009	1151.15894467283	15737.9934221761	14102.5537974861	35166.8530765314	24870.0722796332	22131.7777377773	0	1716.29182134339	349.072422248095	35.7347370922989	0.110825414002683	2078.44926956529	1059.82772615708	6361.82406657845	365.323725101906	879.701798910401	3121.31033843315
AXA82_HUMAN	329331.84827825	178221.219167277	268113.240212785	81011.132194805	108776.816231764	958359.589034372	135448.09524047	136197.613629836	102516.960876283	398800.949756831	221099.49432229	296570.355312409	343298.486181964	691739.286828946	102336.579994153	578261.336969102	127881.691817208	1163807.59857022	278132.766235826	243145.308598715	225034.168981299	219541.536052979	159215.442957248	163645.667257055	7648319.17727786	737923.722337233	207975.518745539	178421.5894628	352875.377137289	437072.09615131
B2MG_HUMAN	169310.036327261	164426.534656124	9840.00552311628	33595.7160650081	97363.3569141852	227279.038847582	277592.445332817	26189.4984367502	319677.522092254	183150.128792847	48131.1692281897	714845.594417469	50944.9406929085	1020721.02218554	79975.6132797006	4353.94642488556	495967.922668014	366444.338613548	170035.877384768	83045.5227773247	249163.968441315	246619.699766167	51235.2144958416	160970.99497394	459019.465720641	353821.772070572	285379.021662341	179601.075028019	316268.439367067	1012634.21819215
BAG3_HUMAN	965571.788939581	342483.42670802	152142.686542664	19865.0744514542	65148.7180365299	52684.9507476018	100511.899142704	83081.323597948	167943.409927777	87536.0375955004	232831.940665895	291310.266301961	727234.940044417	182133.629082707	100198.591984267	12226.1076106189	19600.9689021356	150277.392167737	69465.8422687328	263412.674653469	242840.033203884	37977.5824525682	371648.440842023	358786.802989189	415052.721820542	1411508.36699764	140232.764523663	232079.378241566	204782.802718924	486808.387594416
BAIP2_HUMAN	175883.232846154	26325.2351915578	1066.3060478175	5188.85213815798	37278.8519349125	45565.8635877893	4686.19879087561	80510.8533553396	323231.019447328	38285.0215784447	10873.5743569012	3566.04533828926	3537.63083518295	6496.46803851839	37317.6415174599	1226.22060738926	12096.7720163527	25573.5710556818	34956.5517895949	1898.65146596435	5551.10862911733	33284.0769765577	17143.7092810007	3245.78251633074	25532.6549469646	9948.73065111125	12882.3897926099	4351.57832942456	15541.0848008574	24081.6622849888
BASP1_HUMAN	4844193.68947429	2247108.04050736	191187.09896245	1413401.9168324	1606426.78620253	2169314.40282606	1990380.35415186	2185892.2094195	2020321.45646542	2514388.86918971	1924175.22043094	7593468.91426642	534917.371292178	3009934.53802717	517933.550400865	91694.9639388167	4393518.04898018	1578879.12975006	4500996.08755433	6981651.91790395	2678479.1033992	3745352.53631714	1208043.63028805	1127856.06921083	5805352.02006958	3232085.29330074	949882.599915251	3037030.42324279	2935121.81620951	7000660.77396225
BAX_HUMAN	164215.573836391	22800.7501543658	7027.07007467086	4399.3221064471	7669.20851671266	116137.560522573	6963.06226996566	68038.8586696316	51942.3148559586	223504.717958542	9832.34511628591	52417.8699819093	23293.6135101554	19080.9288199798	997.949514950667	30957.7832560897	70296.4015672446	19862.7516860492	39921.4458002177	13157.9357248822	13611.7785032687	121696.836480756	5354.78141771868	15847.1292993844	109009.302529936	75157.6136693389	6241.53827138637	16389.8278412745	24645.4935120673	26320.8618685
BCAS1_HUMAN	59195.3093317753	37614.269190666	119566.815927854	258649.274627806	38980.3542151636	136230.488470923	108603.437328922	42492.0913312014	64142.6549661856	78404.0951643683	247550.687429971	220241.735815594	83785.685211042	29696.4657072083	33911.004275353	11636.6903343748	55315.8145807615	99839.3845204989	72971.9850833945	193688.597630025	172326.568370363	152262.34532282	334473.781325594	111595.279759905	87906.4393781791	1175493.41785162	62100.9479320969	18576.1907334469	173407.172830105	102234.241066431
BGLR_HUMAN	50998.1043065894	76886.4959207667	11066.1997500958	36769.5308865581	49256.5577680735	36948.6983314249	16532.1190791996	15882.115918213	1819.0849725976	37602.9430360751	4433.7272278857	11735.1852030389	2841.87582017767	9628.70865468989	2714.37810000806	3780.46323755085	3469.59854987774	1987.22400402067	10294.5437408813	25113.1945612524	4914.76786069359	19367.4883311029	1502.14815943014	1382.91212475978	11899.8642883203	30274.6932115447	14851.8710104428	11402.1034847588	532.722443339458	595.412346311436
BICR2_HUMAN	585689.469522321	187794.616454949	98866.7097366856	4134.80162594369	395899.653739497	313111.501871239	100782.498348503	192599.331483397	563230.681458476	136257.165041486	1765350.29209183	655477.902725038	478096.961089163	1595138.22065497	378934.607667324	859493.896972717	284817.944835029	280508.717252488	93933.5419862655	1790428.36879748	354146.392294746	105172.079410831	265712.921208472	1081515.42420756	1043594.90128363	2597793.99686439	551243.540640707	208467.520221677	1557305.91221493	956716.795506922
BIEA_HUMAN	104524.500970387	3516.45207522239	12147.3714103194	24482.3039278223	69911.3779373718	202346.564619541	35210.543598714	118000.038112826	13449.2735630027	76536.7977291332	38895.8086329831	4514.46230369171	18774.7463972846	46921.2767545433	50702.5740198107	2902.5316633176	132398.256644115	300908.134030312	69906.465833838	30594.7569977015	43836.7544889297	67204.9034829197	25937.430227379	51596.4540555786	480538.700997016	14620.7017747978	12340.4954759781	11395.3225429165	45104.4341746667	91888.4244192689
BIN2_HUMAN	10653.6140367948	1850.88599492583	2629.171324658	4541.89535033594	19875.5565710593	16372.3413412075	23734.042203956	22481.8861944098	3608.49422361914	24898.2811673821	4080.95673401817	21232.5061883935	19146.1430087799	1078.53227174745	12126.9420208172	7384.22424374295	563690.442148396	115598.219391362	41441.9830797976	14074.4886767904	7432.36717296025	13945.9599194348	13638.6174029875	12057.0997630505	20036.2253149246	25452.7724438222	6746.89142510804	3093.35398293922	95149.4614264851	2104.30482487988
BLMH_HUMAN	38701.6125815454	7712.88796730021	5715.37981324182	56100.428894418	11213.1088316935	47603.1825871888	30095.4320965965	2913.36373778127	4156.94783919314	268538.136158019	10699.4834694281	14096.3488253791	128019.432250259	4813.96257289531	30234.2543789023	13781.4536573123	97675.6858381426	86482.4209893552	2768.35178876712	4607.02633672393	12400.8862633132	16574.276789904	4449.0596006879	11447.7336461236	100929.252619678	30047.8750830072	5799.0150213888	3277.04511675621	5311.86074370832	64280.4977509212
BLVRB_HUMAN	485325.096756698	425066.397653151	151724.816476681	6592.11758010962	72971.163663528	360136.729861808	250893.927951932	166957.128811186	150424.737122637	167374.248222766	134905.528842128	88387.3496700353	112445.477324048	208109.195824272	1277786.95005043	222443.927602495	419789.023947257	611458.627121894	36109.5229441343	159575.376930289	126962.866456813	221804.855173521	93352.2704067405	733079.649038789	143022.239168848	77275.5389183633	153930.370684202	262460.403648352	454215.029959483	467331.924900107
BPI_HUMAN	205492.751503322	109908.475710795	513297.96309751	213378.026402859	3357905.75820803	429586.65455266	305969.980969726	2335578.94519286	633386.103763113	364199.352039023	3402497.33248696	528319.575277103	350079.930192471	461206.873982736	166803.702879784	88758.0689700698	844494.106902015	90621.0439328589	1526602.46999129	966598.191546673	917066.552514232	1113549.39950466	122497.023610928	710429.798368542	231386.315745867	119023.092297855	124812.991215061	515392.511551263	242546.562925956	355750.076148926
BPIB1_HUMAN	250839.365529609	116617.343611161	617413.100777014	276694.127645206	791829.449986207	248932.782686794	265230.703854009	542782.14950015	2867710.58284174	913108.96020494	985400.077805746	255152.246766741	1548040.71971034	415623.378078284	157901.416740441	391469.002430935	306347.172471173	50991.8291505964	1529186.73506382	394276.333641889	1653654.01706307	539088.392262556	229244.389445676	399040.286352592	183768.737178676	992769.487674071	137690.742594918	227670.602042922	204441.375853918	266204.652479343
BST2_HUMAN	1066.46181121774	416.658893431947	149.971091011147	215.514570342859	45.7266373854432	7148.83381616604	6540.53661308603	725.197696840166	92019.0773145093	1895.43108773243	0	0	1004.12264529004	4590.65548240463	1543.63103541961	309.788405299114	2367.08516799336	3568.00056902145	3633.93913329644	2691.99422561123	2741.44282491921	0	2132.75899082515	6579.81784612009	4086.40967344215	28.4468828190212	262748.015101855	966.781645266571	1599.76695341559	4085.75822588004
C1QB_HUMAN	52454.9688655406	337109.32274851	39430.616314338	1581.41594411011	65924.1456946901	88856.343855996	377527.567504465	26277.1966264073	44517.9395293021	119217.720656948	33495.6976438346	2946.32950713368	13848.8163037694	50286.4814156607	800725.019569752	25373.5705814607	491319.696213387	1538276.60077309	92055.8854156049	60341.8718413206	182148.846077796	5623.4316270847	35670.9755120943	24729.9340175866	31776.3229491007	15896.2123537386	543744.847710476	54443.4571431052	198.156236607468	1133.60499108134
C1QBP_HUMAN	0	768.803507560742	14.3827254937692	5315.43313096532	16323.3284129532	143677.032244318	922.74197031985	17907.9305760956	3252.3661066863	27730.2518741582	9712.27556354838	2030.93734862269	4843.02239870461	1203.29799270296	26684.2531002349	0	21097.5811187909	9565.49624340035	13718.0431659352	15197.5224552085	7110.83014513425	191.192894140021	187417.2928576	0	181426.761262421	0	79260.383646834	0	0	344.83692435912
C1QC_HUMAN	83976.6594984134	457120.825137742	139890.238537529	3987.14379155364	45540.7821779562	160650.332364908	521877.070252536	68100.3715956363	332545.729818291	258348.164814542	62122.4053145955	30524.264444981	1077.78857244088	96392.3510868723	1982086.08274755	752.408864062997	669578.639936737	2263005.02902316	350635.003413733	129658.025273236	381471.507727044	381684.154713335	47749.623921432	576664.749451443	96380.2458027359	65352.0884334856	908938.306282871	257487.057147323	43888.1750160769	142978.170333282
C1R_HUMAN	64549.4928403837	1233977.72379303	181713.43074949	63423.2224377242	201649.779133334	307165.468067286	366477.509956565	326808.594771805	200230.957578458	83993.2865659776	68860.1288496047	127556.950757558	102742.867595107	88294.4068194156	539774.748010481	41533.4268369449	582587.899063684	522759.409670779	225946.386657379	91212.7776664188	187695.235062838	924877.674501045	112553.470787833	209523.81529015	40667.1827495634	882951.568479845	874152.911399384	269488.940094501	425358.279343039	402408.381823256
C1S_HUMAN	58145.9279257254	135610.919072307	41803.7687060482	2557.49937133422	98118.6109786345	30086.0427615156	116507.532812316	16086.026818993	132578.340120605	73738.516419437	25336.2337100491	80262.2405726538	33314.232813138	95715.2193161776	396154.095078191	9812.83740437796	267469.907431296	586036.948055872	80831.9135039872	81344.8319405143	130244.615943947	10964.7615674719	39636.8400134765	142434.316587738	76650.3511121671	39451.4052727064	228684.745833983	55643.7688884551	31700.018678743	66390.8434511913
C1TC_HUMAN	183496.40334844	45596.8834813595	33073.5358492951	0	31871.9504682997	10895.998353457	64470.19246643	29690.5833765384	8753.36594503277	13876.586377728	26389.8659149434	10405.0161941147	10658.6104683322	9208.17004327082	73045.984165454	0	9551.6978166189	48518.3113914444	8539.9097017702	5057.53547865746	37393.9149141931	20721.6726301774	36143.8575634927	16136.0598533571	10684.650817882	24739.7648980502	5585.51437282599	28030.3754872925	63746.6059326686	9015.09619133934
C4BPA_HUMAN	490783.832952656	547093.219514058	157604.702935976	14832.4336628841	119023.399200189	147608.832985257	363955.300539888	360124.291125396	414894.598682232	319854.944527777	60271.7866037856	472583.515165639	44238.0189391898	462749.793263709	1407191.38020503	407013.891680236	1090009.82622644	1482252.60342469	918199.333965897	50962.6285367657	374736.398697286	996825.431491214	70437.8185825034	371103.386286359	235518.791798753	279569.056037358	221036.880339748	1944706.91005512	65466.4178426604	255527.411878078
C4BPB_HUMAN	1939.00312065573	4545.43496156988	572.554035678399	8251.975771398	1642.03306149926	12337.1841534553	22908.4914781962	17647.7950357136	9221.81443357213	8806.16499521033	6532.37156858654	3171.04830711799	2542.52102685652	0	89977.5971601325	4494.59525682905	41274.5898916331	105446.37105781	79214.4321646513	3090.38920951273	10344.6456006024	18923.9393267184	217.841179234933	19858.290452834	1779.59901529176	3374.6614237453	20045.4089497241	54478.8205754547	1529.2913289942	1740.07969844571
CAB39_HUMAN	92235.7795257251	46371.5426036623	25818.6967654849	400.320736048397	180980.706371421	388868.764282632	141581.427394067	35065.9824894812	705.441657211711	428464.793822122	49145.1800613523	44847.2402882003	18622.0795637966	12015.2516962463	62990.9622695664	22730.8775251748	552632.046788234	206207.858681753	73579.8635265143	7000.54923876798	71032.0420260114	147436.305549367	164615.776238018	47171.6501698599	715854.351752407	9245.95932167731	80446.9112806877	10635.3276525734	94839.9393652292	21602.6392429651
CAD17_HUMAN	451397.136168156	387586.670421436	456033.486597915	205697.232775969	191902.538477956	134269.285858835	75570.3309267651	221139.739548903	34440.5065128005	407107.456422404	92000.2531195678	111403.368461628	214970.476235017	207827.430773086	220210.586231607	1879640.15110563	264629.872032232	191751.941551373	213799.08008305	60690.8754156975	180149.14011887	221887.85831809	126385.885507654	342900.801289625	196337.555128558	346907.198013262	91782.1689662089	298536.869351466	128074.372698267	41753.2271837555
CADH1_HUMAN	10846.9374817377	330397.686674747	294534.853799855	654775.710882178	143098.989610997	390217.974941624	436739.211496622	181538.058776799	317481.988244729	410880.016515666	242116.452109535	109159.324008178	566251.244367913	338301.153333236	423674.184824826	955978.005191246	307441.130301299	335580.064991587	154983.554298946	414060.108129108	576452.95216784	121795.301172738	665385.928019219	311304.759802366	1640844.32605883	690464.095518376	338577.073515595	274083.100270355	307408.001125811	594519.732830741
CAH1_HUMAN	30910.0667663818	7796126.88211179	606413.880135623	55094.0286215949	131401.795181147	1172824.30022081	7633032.37626041	100903.713184225	933055.278527859	598204.807821501	1451864.01220912	285380.987897177	154822.048771215	2205124.28433389	24108303.7280551	757780.342516368	191319.83677032	656269.272500374	302645.671098416	151719.040780443	1105553.57575919	1417017.46581472	1086405.44143059	19050394.3956309	468429.951688353	371666.494383892	440379.458378567	2252187.28213719	83812.7331583241	330462.412433871
CAH2_HUMAN	261603.988274952	55371.3674261728	75094.3325681169	9287.01551650986	286631.805785474	3062512.24106737	32888410.3066512	406390.882607389	3266178.43855701	324142.037903129	166258.497117027	135501.976495762	255660.067023184	2819051.14157789	210974166.090713	2074704.44610993	223099.341536097	2346076.48971103	131944.068435819	326888.720204305	4075272.0193908	1926180.64417496	2615987.03483957	111328071.125951	390295.499071618	34831.5511186298	1234288.649092	3218365.93012956	286053.612824995	343594.924515935
CALL3_HUMAN	4238353.41164439	7873701.17894164	13914702.7120798	201539.482305947	5564582.08228816	4647439.64914513	8355960.54698105	6331283.47004288	12669852.7352872	5633764.43193067	25975712.0275019	11104494.0838092	45977201.8109517	15610279.4672856	8267083.28317061	1347262.46120407	1988745.35463711	6264855.83333292	4190398.59382729	27504059.4018136	8370417.48438041	4731118.38289446	11972994.4488115	13238279.7744119	59878580.7057805	27376388.4493317	12128422.577747	34612485.7777182	15272635.5594082	39550567.7773067
CALL5_HUMAN	189015.273304985	5826850.31770743	2813808.82099868	830021.389866022	3198940.437844	1106747.45097873	11723824.3288259	7741480.7861671	2049307.58906429	3427794.00049156	3689181.76165707	19475879.7186657	13647519.2855964	2514821.47967569	2285531.11640859	762798.383090958	460951.002583137	1468248.96482355	3957699.01994284	2470670.07466939	2011231.63950821	527519.430846522	6747654.99315816	587589.09672515	5888064.07304819	8868933.50950515	3742395.28890737	4268481.00935091	2140840.74737544	17325666.9012475
CALM_HUMAN	502985.686439056	3262283.00169913	3883420.81965689	46070.5177216521	4604134.98292025	4722197.39831241	10265920.8729707	2814558.51180058	3750203.25809746	2624736.03474001	5999424.06373692	5621681.03810066	7608643.57161131	3633277.90680346	4103482.98348861	874583.27870097	6430240.02442063	4743956.4987238	2566526.20447409	8528795.57614981	6366537.79956002	2784454.1960742	10711460.2167395	4519026.44844637	28205851.5977078	3709027.33587409	5162687.45337314	3673483.97390715	4721669.20241957	5768948.84511937
CALR_HUMAN	2485443.41883592	534123.276097701	596940.842363006	663906.016289357	1767139.35093739	2762218.20311841	903423.984482792	4686755.42470654	1278787.13973042	1900898.28983135	1515238.30833871	1098712.00870099	1275152.5055404	1029928.38934067	405773.639508352	403162.721378799	1903922.09929848	1852162.88677423	945106.693875891	2165242.25926842	1609716.50500316	4189519.85235971	827601.858833107	713253.655387985	1271694.62164508	1429382.45062767	1109790.74019172	2211571.93753941	1968233.27725726	1324109.69908827
CALX_HUMAN	157005.887107851	83146.3890573974	529624.218785055	326575.600265549	456163.560639877	115035.146722432	105722.699320096	1191490.79897417	586348.809257852	428012.403511287	621313.1312815	1142702.72226409	603282.070230323	444559.380677921	159848.64065505	480708.050774651	273468.635076899	399567.888715883	313512.476086509	1206256.28612898	466835.969899916	387001.649512121	126797.718376093	350815.114364804	189778.256224672	1155716.35256541	329485.054442082	753787.340361411	1689583.16008466	889043.269016013
CAMP_HUMAN	1183562.59734986	648664.351694818	512720.767854859	795967.257243661	5130770.80453688	1237940.830975	1904717.99085222	4808693.35693015	2874556.02813358	2713437.69174667	755414.520595977	9613346.87302268	2641087.15486728	9173503.71946747	563896.190093247	946063.260466979	8946291.95735404	2127338.80803871	2951618.84203292	811715.389163001	2659832.54463126	17436959.9582554	1948967.95598329	2259561.58823161	1782476.81411205	4261846.58428166	616729.952798711	1290352.99556434	3775915.63406599	5098212.01478271
CAN1_HUMAN	1933652.66319807	166099.933484132	125599.155643872	167456.251456112	108087.600113564	366069.636683466	475488.956993289	110310.751858608	79318.0153896998	964796.106772143	117251.099838039	686629.39230622	597306.046242523	2766400.16602483	157271.641663717	83235.6598351204	508598.266778715	398902.807039622	366405.346629663	75069.0247462046	448341.636513387	296384.408471369	151414.715775249	244173.38855836	1271327.92947338	2112415.84882993	60368.8132497949	144090.709233607	971051.220090102	1944996.05722908
CAN2_HUMAN	21949.2564865351	57556.5281548201	11921.3729010167	3275.68076706318	51332.2845906625	210333.079812429	52263.0959936057	99172.8681744769	43143.6905274326	417956.595021586	83985.2188660807	32380.1560948687	88433.7140344783	108653.3311105	23451.9495847218	146631.174043381	8101.94423627976	125557.992331166	13429.2919384974	63940.206811384	20022.7006958007	103553.372924426	16323.6216866259	27648.2372115262	351797.808474108	6457.49376491391	18812.1758140464	89271.6109590285	139025.815096285	268555.717321399
CAP1_HUMAN	687698.68435764	484674.085115151	934449.303324329	45645.1248425978	203662.041427265	418628.70681503	524226.489409616	191174.825280068	196213.339434617	953851.703152546	261326.714823655	1870907.6413215	554687.085211954	1619697.95452082	286556.596152953	54590.1484560819	1984884.61141057	2497154.28623246	135724.759321621	354772.955258142	437695.971473668	134969.862738694	135082.654549164	784502.902871882	2860910.43102083	557984.820600585	2392618.22033	1444586.21707458	941656.878539063	1404320.98616929
CAP7_HUMAN	489908.538273431	13969.1102301393	22987.1391966832	23826.1011335572	467262.417972454	127639.3357294	13527.4008820898	134995.773129038	18749.2425116843	38362.3385874132	29325.9655712496	136615.268816182	32195.8348582394	12874.4333941009	212283.774457768	1922.9645748045	112818.80537142	12380.4930481951	43136.5985587432	49094.133852301	93820.9435806193	95575.3567695565	52851.4517365326	165988.789154422	42880.1820383038	22904.0565974606	101949.506764781	177724.556602335	1339305.55475348	164619.019076115
CAPG_HUMAN	2043780.64180281	650395.549559033	822616.942431433	8364619.18684791	12445492.613902	272150.67901058	1051359.19715873	23735276.1626801	1107383.12363453	2935538.48518217	850727.220018738	1396816.92073254	1071512.24037584	2430916.03133321	1347628.20696088	145647.34123227	1363179.04231768	1287657.94104627	349328.034036594	15273576.8060555	1656965.97828665	1035175.3584969	549398.627220321	1921305.77379513	2449676.10718197	1388801.20116772	1997843.09267823	2625151.82059085	1866114.47633232	3847730.16994826
CAPZB_HUMAN	1221902.87161012	284655.016671754	238023.704265333	29709.444092003	750869.236794116	2020598.17652281	981300.704278657	676081.15094669	219784.614222981	2560314.95076143	270513.843490291	716437.118742627	444304.143450659	1640665.53353862	243480.583030696	2386425.71831449	2934177.30210263	1175300.97207276	590175.452652488	489290.253674325	797212.867071122	1162812.26249173	289322.598784603	697789.585535759	2259589.32595871	1452990.12772226	288629.216799891	349371.306373587	721915.913127609	1822296.00254462
CAR18_HUMAN	330401.499783596	218.295902287576	226120.812427727	20509.5784671917	13113.7530331962	11343.4871257908	79523.7450730727	15768.2744318518	2052.26240171781	3865.10740633982	14732.9606024796	13110.6654231524	14652.0878931825	8699.02599356118	12603.0630616067	37118.2054017697	6769.61757059483	7580.98118977816	1494.51552661014	1712.28999114752	3124.16659205564	6701.51372399558	3408.35574859647	10554.7461449227	2486.37884739996	4052.3083186725	9157.780940669	14648.4650675247	7578.27527371664	9470.41879674733
CASP1_HUMAN	60750.114608686	107933.073778326	33576.2246354618	10.801273439826	126140.622287477	75669.055652396	48848.0073065116	6731.18652598959	436.427883326942	290137.38355724	91401.7317990852	20001.350025257	5989.79777149932	4689.52790976696	19878.8602193585	3997.43707888163	47506.379120668	34196.5020651211	161702.25361861	12550.4806833778	18325.6761623525	148460.184364946	221341.894866776	35162.7847462525	32953.0703074054	12073.5912971166	115120.608708369	521145.805944458	310932.423343646	110463.139444032
CASP6_HUMAN	20412.0751799344	13219.095177684	468.764434382828	14257.325156529	159743.046777074	3185.48948518998	43265.0140284607	1357.40278227374	17150.1751515621	47949.7735013039	5873.99393207615	0	0	602.806960776484	20834.6655383368	106.418076867171	89828.1169009594	50653.2009388105	16621.8259028164	34.3934589528185	12988.0666258053	13199.5641309093	82476.613143617	4907.54846531548	5733.74110954668	1233.81302822471	22232.3253208153	38275.4171294557	553.368992900268	98.1555837422637
CASPE_HUMAN	440990.349786946	950904.419632579	608814.603796566	179609.259185688	235702.288397732	195852.477135649	721605.425403621	464783.220414529	577700.536932401	409240.363504809	1349242.04437338	936567.584316627	6045569.29538906	636960.458735367	402601.234373755	212344.924496677	329413.192862627	1706227.79486105	329709.835774576	1111962.04947204	605729.966420173	246641.682402584	446696.569611047	389549.465592663	708748.013073187	1601132.75437439	523594.93287147	748410.114155366	2515435.01826506	2322269.40922925
CATA_HUMAN	1006304.954119	1967707.54212295	650518.982218121	239017.358275324	4124514.84920035	2549813.92807283	5102745.61224476	5761875.87119933	2247772.33606904	766166.419849552	1706064.87843554	6072109.72381193	534517.630892388	14047019.5414264	4198682.45190862	281753.858096053	3716993.25614421	902240.217320894	4272477.48924766	1319428.1595312	2453231.3809053	4190143.72617767	2974870.21809792	2271336.25215534	2571339.09988752	5568640.12352623	1593787.84615373	2486525.59346094	4988843.63125582	6943885.21972093
CATB_HUMAN	1225030.39108502	1481760.19183385	3663438.84038964	64929.8636806747	876476.284604014	1807128.11757868	2278065.97685883	874494.933398882	4683816.48326866	1988927.98580615	5889109.7120387	2458046.55550809	6829170.53490853	4928064.67793292	2432391.9847787	665856.302794134	1427377.56366956	1452896.124688	621351.788655378	7787701.7892121	2473841.75968045	617275.309351237	8018540.23989038	3873439.16320935	3669297.57692281	4780195.55981606	3825448.07500649	2822514.73115921	3445889.64701271	2610644.9635235
CATC_HUMAN	71949.4800113512	5877.10867317087	1309.55809769549	533.267329823823	134911.172251666	53370.1767957055	59293.5288203535	38584.0514893546	11030.6036182438	7495.75601989686	47792.3222491773	26817.4367784374	40162.1677417426	323.220704203494	4038.41452763661	35051.240179959	32517.2623360804	44001.7831813947	7361.88582553243	100215.03548782	47891.3571852891	15224.7026391632	349382.637492119	4501.53178149337	47116.5763036603	17372.4013735848	183468.002744348	3733.27350216949	4562.70103233555	565.515595325662
CATD_HUMAN	15555203.1422833	93511.4334059315	484962.557536085	267546.490654002	502610.512120562	1273505.27080579	290304.600664092	661022.690736927	1006210.57048529	2123784.81958054	1772702.18216105	769363.285820496	1666074.28882779	4348880.03031934	365010.221688792	437307.480033609	401062.824546268	203237.631382	574574.404034671	2403691.74053469	1274969.6374509	861718.994875342	1217493.41616852	1523185.27893956	1243684.29666322	2013130.05839658	542620.436975595	3340015.46029653	3113077.53788799	903355.736891945
CATG_HUMAN	15701.0336599106	131999.609862193	62032.970467484	463762.933224411	1490923.1037109	778047.322440268	1806136.75172742	242222.722067555	10941.6925291755	57849.0048070135	392495.628439954	67556.7558713758	249807.410612004	443512.95787218	79476.9385155844	302778.16440573	195175.608227314	186625.409446703	128375.289996927	168586.440660265	205227.153463633	28624.6158195307	96478.7349511604	120046.689193477	111247.880154389	244333.783477208	50959.8708196815	72242.8871455395	1019216.87592932	407058.66949273
CATH_HUMAN	971432.151175867	19337.4207676938	610212.928134232	16130.9517310545	135284.680155167	110598.140959506	105779.249566341	168896.242881785	815234.132244675	329701.981036221	115764.223729283	1035004.36396301	1505974.51980841	85472.745263644	165613.629317334	10720.9253250856	94648.6757130831	30850.7101802211	466792.074282066	2580371.32665094	515842.051137376	137600.724440516	337605.532313952	922232.671010458	263190.20635925	2924469.02917736	748142.347876318	1800985.8304821	822266.375973286	409066.106227486
CATL2_HUMAN	860630.885669976	347661.968360019	431963.686444378	519484.903964016	1584060.16332975	272130.90266167	958114.346745673	1130704.75719543	1183639.34667508	303938.178179401	2701697.14548521	2231793.55387999	8829611.43581478	403818.110842071	336008.391996038	232188.919481948	181752.119166225	100476.733325499	744971.934473456	3343064.36226984	541273.44302121	203306.387913513	518850.49670945	400695.171669004	271415.788405956	1316003.4860006	1277481.33345945	4824044.01534072	2466733.79399777	2194036.73428475
CATS_HUMAN	35909.9456743237	615008.903084894	201817.07287886	58699.0571552729	178123.353132609	191224.937394319	256082.865517427	112356.161727152	128954.506009257	130270.554690877	109524.851271391	224764.193976441	576064.736045439	673740.882992194	56620.6217073137	59965.1869324012	109651.144129914	36475.7292141777	211975.395232748	267108.818269403	99680.0720009634	102435.737422238	83275.0399175955	77349.9393495361	112061.677608056	266908.98751446	171490.523468193	464338.310294638	508716.086527966	195581.67934737
CATZ_HUMAN	1572223.55630443	2231527.80173339	1072989.84387247	4384.15512230509	309984.069544108	550081.557799109	708436.32379022	388228.089580224	1147720.04647559	490880.067237119	1299732.94164005	440034.19677306	1837845.36025552	2147759.98710046	1249401.68497768	579704.75349979	704065.951383364	807371.776790901	557708.316915897	1247783.61538442	589041.6245693	591138.766852118	826801.551252436	1136289.71583295	654071.546527819	490705.804020355	570313.749892456	2132715.92102638	1874566.19429562	1842694.21139277
CAZA1_HUMAN	834.097036334589	112318.253337613	86649.385039433	555.595010852799	149448.979483151	955159.182077261	647287.985375338	129795.135586285	37797.8632671331	2453194.97453206	131503.595511016	429748.187660149	609696.631610744	340547.383000847	315618.411193519	246732.146550455	1802355.47696892	1263006.66351044	121945.699007813	89761.8636954462	334188.246797755	48301.5283874532	397747.349162043	827361.488548643	1329371.5929243	397283.686975379	348567.322398297	109128.803358922	231974.5017703	665981.875616212
CAZA2_HUMAN	64847.1050653313	105247.376781889	4608.10421751638	220196.234115557	117777.135892078	126987.274939029	128341.098395556	115887.888347857	164820.947011591	41827.1888741959	328591.856312909	273183.063834533	428214.505088895	236948.588283982	181500.550697677	1275159.61186184	365733.144242021	130178.816698203	93112.6318777985	188603.879975035	231919.62175275	23036.2424382277	86237.0920384349	237625.984746577	247728.690969016	941901.812510713	118319.866975819	440768.656345369	242829.354971441	304592.484560256
CB054_HUMAN	15.1846223583027	7852.98594673988	5698.13287901914	25675.030323692	156236.990579342	2219.58525687604	4325.13197563936	12160.737713618	6733.16829505567	11225.1524652105	2623.0852127874	3707.62472341765	3988.55030922686	521.370118412017	8058.62530671977	3536.61515003082	15174.0772810608	13469.1931439339	3903.40499229626	12152.8499692996	12174.3719651665	29894.9745031254	1242.800007551	17917.789697968	18519.3350746726	1531.29179907645	2794.01726452383	358.296867188021	54748.849971102	18029.4275471879
CBG_HUMAN	556104.960272543	81432.8898258246	521577.912200568	6396.1828636708	271961.619427775	77390.2763047725	288818.880346572	63432.5935509402	147852.996814234	74781.2144312042	51314.7387696596	13564.4435016002	29807.9973358943	26808.3011917413	1237514.78416279	193035.565066057	1076046.93795134	853528.132463523	78251.1053073804	62827.8190479134	128123.265646479	26770.4939806104	24675.4860112375	470416.317904056	75611.1491225785	81519.9694276022	525157.041047463	67563.0183062203	30976.6766148184	21460.8838030916
CBPA4_HUMAN	3942380.26893597	204246.150206047	283858.317514296	54128.0580866625	327076.322731102	162992.512914235	736190.001267536	1080639.57387363	144292.550191261	55492.4734961093	540067.935244	380914.430976208	2526007.65411444	840979.005842204	61678.1255177	29165.0365155061	58072.3892073757	20008.8440237827	275885.397137255	670481.100268726	353819.868931315	82743.4636642758	896217.840422588	114737.281038838	116288.20278273	141242.328020411	168611.053333793	605284.964979421	325954.638476014	1119207.35670112
CBPM_HUMAN	25408.1326651343	22178.6418244062	847356.927194898	18743.5563312432	5854.48365362758	172129.94672256	128234.699198722	12182.2627853295	123254.213410005	38245.4080499043	62171.8216339952	129348.225806837	62104.2534530635	60525.221772049	22702.2736294061	31796.2807253675	493135.692025916	40803.4050534544	29328.1801011556	3223.68930466814	23181.4064664255	33766.6683552468	27451.6101258755	19840.3435939248	64278.7725717234	130457.156245452	829790.169395645	96946.7194636399	28155.7564246478	110953.722097293
CBR1_HUMAN	9406.30756176152	63478.7821646822	45115.9189079502	4894.97138223127	410694.667562363	195508.917867631	12722.9052118906	257105.382903012	32471.344921703	33001.2918487611	314687.873526596	57363.5082918802	48158.051478952	112279.58725536	44625.4414379253	75482.2380991122	23161.2062293448	309578.43878264	27058.1825714178	54445.6338757448	36769.5120264074	63699.9729767089	32855.7161915694	42054.0501474378	288311.376539271	23407.7701853013	83665.0244343956	54327.1803203357	135443.636693105	194808.278312233
CBR3_HUMAN	1024.50816012014	14178.5184591121	13677.601391984	287.831456778621	2732.02759426725	32116.7582654107	12252.2151867214	744.054379044988	1394.7321477478	28945.7925830047	1517.54493453111	5980.91993741252	2231.21482505946	168037.830596533	2281.13195773748	22997.1063088296	14862.3685532786	155790.360056531	5182.76146385835	8768.14171079018	18575.8151433254	3685.88665019582	6266.14543848844	4746.81684698329	350087.588528523	11848.1169839544	17556.8843982024	31201.386299184	31372.2012526807	39585.8255993355
CC88B_HUMAN	48481.1708247695	4927.26032114928	84895.0902411766	4917.43303208393	87455.9663848764	25424.5785671656	2980.58233244735	34538.6298085233	233.865447998365	73683.7650065403	142423.217037389	16449.1195001681	10702.5103480585	377.835297277225	18127.5281032833	20219.5287113644	56380.0602820237	4271.99898822064	28877.3012516088	4297.52548559992	16486.174842875	2676.44815240785	15178.7956994205	5626.83666374176	1182.40135291068	1590.42703428416	19524.020212993	1868.33301349769	1904.34012616052	1045.45850781014
CCDC6_HUMAN	149000.352685131	133563.085345149	348271.14210766	50315.4780576839	91251.5060866507	70402.1764823762	94160.6826974023	118964.867776158	116158.399121282	220427.162840427	243383.999457778	115171.131156905	181081.625912824	99136.8219280162	84444.0855506524	300983.238249294	138315.592786041	108717.521045883	100113.969464536	245484.768941799	273933.919249654	104900.693495545	295839.769452119	138332.270910824	130712.495769509	742517.97202667	114573.888944989	234111.742025143	141953.362742386	172968.426729625
CD109_HUMAN	0	36606.0551602035	4545.79440255218	36620.050494924	3076.46552416567	87096.7810629459	46642.0183665324	14496.756623254	843.188514383048	43591.5021822279	3098.39301770396	9238.71789570773	3771.92001996273	36619.5197384682	17905.0836712309	603.009329572079	37330.8578190367	7725.51337134096	3859.20653498086	560.320650676464	14873.7263083491	976.243677056589	41025.6721476182	4341.9940089591	73539.4659932362	1843.50004971497	33735.4973344681	1732.82746577345	11400.3832954092	3567.5988037696
CD14_HUMAN	29021.5284089526	1769.74553471436	30123.8051908824	0	63242.3084943601	111841.56127516	33257.919707394	73156.1002200332	11379.6995716118	23447.2872767926	5681.83058488577	107649.453508657	16292.0737531039	161155.860724037	50330.4797773815	10300.2492617457	173517.028927577	76003.5639302663	50359.0364880172	2784.43411346388	24540.3582543327	40095.9555509848	26045.9034493988	48131.1655583715	150220.831155695	2729.13213273784	19192.4284600603	30548.4275455794	118104.418990077	118500.858873535
CD177_HUMAN	893124.510537681	2471592.07161325	407162.683848053	26506.9757811672	501467.483471686	1203100.34055112	1327491.48828776	180112.886552195	1066148.36015641	1511287.8381068	2130060.81425985	1824950.95266128	617482.031564246	1263076.59635315	126347.979677393	175070.652966394	946900.887133908	55311.9042183093	98876.8882145723	903761.98591129	1292588.463597	717177.573720809	271202.772194293	550056.755607639	796651.758972365	6641767.68213143	1404921.46939735	711770.236216173	621044.340419682	262587.41892639
CD44_HUMAN	109728.810097957	163048.378710774	23005.6461988867	9939.93009239514	53813.4260897399	115321.914717976	138181.540001925	56066.8147596692	422135.70949311	538.427962869767	389119.355826046	782773.233998158	12433610.3750759	101336.700826546	217140.885304351	96627.7735835383	191808.602467388	96501.05738708	372151.039458819	1111185.57858577	502983.741014262	229646.875612368	427227.482649825	571911.048086447	656796.448282069	1050945.7876026	965124.31610105	4737427.45318616	1433269.51318218	590493.289893771
CD59_HUMAN	1908400.77944934	2298304.24327165	4732598.55738113	1740285.67606111	1278080.01565263	1148093.4217864	1874398.16984918	918070.137893858	8231661.80418395	1688802.47799174	7734229.10392226	5569887.16109723	6350593.03438879	2213536.77279329	2991270.46204035	1741836.11490206	714214.629562234	354645.759051277	892356.585236207	8411075.41336744	1859330.62304609	671735.705253995	4433800.47985974	4438042.67658348	730967.541810129	7226022.117898	4686262.37641837	15891019.8411883	5481447.54168956	2898576.65785947
CD5L_HUMAN	187023.356830434	219553.370990351	170794.313916719	95140.1777346013	252403.646908824	399317.006330612	453792.305083306	315333.823530361	746582.734683934	1065577.09804284	216976.244012057	336626.533181112	209318.472429758	340702.545321179	573671.932982011	63290.340545455	708055.277706854	1746721.45112567	1021861.6768261	649434.980950005	529158.54947882	879031.110320578	786937.460034352	823111.672245991	145721.365131829	445504.080406334	1388635.44382603	477761.680622538	536895.865668788	451740.776707506
CDC37_HUMAN	418812.651987365	115837.13899585	56814.0980845522	3654.76441967546	386320.786444659	180463.696896743	247585.096859717	352123.439626457	105092.753611099	485783.273378964	461153.077458989	465978.614445475	410965.442708401	505357.295158016	83489.0197347543	26522.8210002325	224162.356238045	140179.27380533	496673.180411497	429103.228453292	347834.155701068	255702.157875615	311859.936214125	252516.6200114	229437.19405678	502133.603537618	178440.86608769	271843.928301996	255017.09227373	327056.49056392
CDC5L_HUMAN	1128.57916842155	21691.4455636259	2488.52964825921	0	12886.2277704922	1167.79676144273	3172.1532379613	20563.9138105354	3433.6499899886	316.499704838612	1137.1644988641	6635.978146947	2125.92204409807	3045.64137752882	2171.84102666825	4478.40416990566	22030.8329259496	8833.68590035757	2257.9244044537	12357.0555747872	0	18473.2886493607	12515.8302816213	3632.84729829019	0	26109.4855275275	1439.67686476505	14934.4183528466	10328.3229016086	23205.6688496587
CDD_HUMAN	36131.695119844	2687413.46529786	4712971.67469297	381586.773452121	712738.380950187	591011.03818759	2766508.52734214	160551.357735642	3998531.10460852	263330.911734457	10039969.0768511	800110.198895061	2148780.25137546	2556.9561070236	797131.65766513	27259.521734901	2919006.81818503	1046809.32468184	372292.482664494	24895721.8313571	3097330.02119355	39610.8335378221	4815781.44846699	5324742.57806319	2711079.16386852	1322809.93921144	4943852.70439215	1359502.93001339	222139.793373942	209814.49585145
CEAM5_HUMAN	1020956.74217186	754413.532802992	1648751.49847354	1897082.15927678	1692221.07906324	3817811.12307173	1470649.43957946	2268651.02029549	5245524.33850037	2457618.85673474	7152906.33823545	1419549.65118136	5321187.83468908	555804.176533505	1792777.30482923	1424755.56787868	2535234.68137763	211306.896757695	948013.244960117	5612451.91943743	2752522.01117026	648480.600101785	4153587.6840672	4729197.13292388	4174754.29601424	6798929.9268744	3437971.44143319	8675609.76282917	4209726.19129111	3499797.21191784
CEAM7_HUMAN	1784.93336334523	162608.177925051	527875.809922749	8146.97812975909	3563.46013633751	57985.3086463946	65893.7882688006	99176.4503532098	79009.7677446786	42939.0017135593	774115.703559255	329067.120979212	330381.482025586	341962.056604472	12482.7564868574	23202.4860183977	35399.2442593243	33476.4094997985	216941.097699484	313077.214806944	313980.835886074	77274.9706136074	96306.2321474983	101036.389122248	188403.264831494	491351.743659258	243946.461292633	830802.487391095	670997.874087289	1341150.26696111
CEAM8_HUMAN	30124.0757998869	609.121191989166	1412.90006349995	2045.05168526933	52859.8430161215	154798.199968039	7253.76197429077	255146.293793871	15952.1290986302	11930.9403116464	19170.7607777653	43404.8016806574	73929.7016104272	122436.980874358	1478.49648680439	160534.608995459	29886.9370467848	5232.22947292705	21769.9851052182	11318.3221840304	5040.19152084813	15207.0726327883	27956.1214716517	10382.0455351757	270583.141423004	10717.9757757092	1.65210929253645	21672.7009595314	14737.5708659132	35414.2839025998
CEL2A_HUMAN	479262.451891491	131035.071063574	513152.717729016	21684.8516042163	100056.120846557	189737.185973162	77483.3177811605	166589.139024427	85610.4886409835	167726.685968855	261950.928469556	116372.887223599	54818.8913068845	73322.1347686252	37030.6024391786	829040.473612816	253078.7711035	64974.2484117975	69826.4327193061	102510.223961399	152409.515186845	35719.0116255077	38418.3806589054	65883.0676042794	204206.64676494	113951.505523119	271654.759827369	190109.896451542	101812.883682268	196459.373777198
CEL3B_HUMAN	250191.786023335	3470993.58947073	2989416.76189055	13745.8200741578	867771.362076969	1024445.7733543	1387758.24130466	969675.306802105	8328276.46280429	2333210.78937189	1658570.07849064	4065777.28845272	4830493.3103124	4869905.8491712	2333470.64876166	278054.006572299	374322.159158538	252309.170796734	857685.699049473	1125061.55775464	3619885.36524569	560105.542919816	23409.9199382235	4306275.88739119	2389552.72494121	25636951.945472	1646018.39734648	11681863.7702176	4389992.09121006	7068101.76022666
CENPE_HUMAN	125742.4968212	148833.578959192	83589.1546365033	520873.574111347	1917062.2451525	340443.593710279	145724.208488417	2020694.27204785	232462.113424927	512732.307529015	235161.799948674	77728.1500670525	162301.89736247	67541.7214671307	165862.976264121	430520.643182936	986775.294263402	1189501.25234208	986036.769214647	245007.957321719	256970.191290908	651665.263623871	132618.510403069	89263.4675188016	137454.833165638	562330.857368656	361028.303799652	94413.1844368658	67170.3678863551	187599.829357207
CERU_HUMAN	1610430.90162448	1877982.52784462	5866329.80093735	258626.675324294	1046272.84994377	2820094.07627111	11981166.4036086	974083.363492648	4626935.73400366	3569227.9948281	1687251.85595272	7192018.19481098	2424811.58613225	3388747.96259273	46018068.3303332	875348.990366529	10445995.9232856	12746780.8476547	2874562.46388479	4996567.1399771	3147230.9507722	916437.367626293	3873841.6451474	7058385.03195405	2117079.0371919	3635735.48358561	13612936.6506126	14514895.2029042	2348890.25734552	9781870.1975407
CF132_HUMAN	49735.4931074197	675770.773041809	1158411.85400295	18611.2574189117	28449.8423962952	19984.6551811257	482924.941375965	45815.6046837185	585957.226669924	26192.4435922424	601908.085002126	523533.583428081	1728082.27978061	76335.4120969382	609953.962112473	53558.6694499952	39758.0789692868	46051.1786123049	303677.711526947	904753.01206425	683887.843834666	8295.10466829708	368503.88151676	470194.164990345	152584.287343617	957756.097532167	959826.373836395	1170350.07298312	433826.113234109	688556.521460064
CFAB_HUMAN	1568111.08182183	1255547.32668325	1304039.03946766	133894.575679526	277361.72909626	316954.973354479	4069066.67592279	275569.87170678	3131072.99092342	614568.002770105	855593.982310268	1569756.90746235	1538416.63803367	3534123.7324858	5099350.73593011	66782.7003814543	3860806.20858859	5847718.73019355	1183895.20276366	1290970.27335275	1981566.77018548	588877.268925867	745598.085514512	3057121.83882407	525847.298999291	792960.518293423	5034405.55769416	4493066.64304218	1115280.9314373	3052827.53873006
CFAD_HUMAN	2607.34067082129	310344.757536516	233000.94167651	14810.9134514169	169671.089807738	240023.884777181	490154.390415924	117700.033056533	35693.3148320449	268253.816300719	55155.0479100727	11476.3699503875	11597.2864459974	972.783396635881	410291.272288392	78080.1925381451	894920.939729486	1404095.6326885	36767.7195916405	14940.5441181843	89786.3791400779	74774.1751343098	113427.272608952	9930.63289093117	170087.766044948	24301.6579030051	2022020.1030493	192690.423832415	34462.2871196404	4149.46470333492
CFAH_HUMAN	2320567.41613144	141115.837907484	3626641.95576378	13182469.4725857	10996674.8119202	778965.51194191	1941382.34967266	2197132.47761735	6450653.17276772	2067978.76390068	2618288.86141514	1143450.2209153	1985914.63645472	547319.385238684	3961174.64711024	141258.551267293	3552467.62249109	3539038.58398611	2931408.89629508	3188942.02733962	2260969.81360285	1468437.88479514	2456461.07892149	2723121.51286396	439644.937291174	2828663.1820821	3152263.72923205	6350083.75548293	1256198.87346999	1267374.18133028
CFAI_HUMAN	761488.387187153	993018.486272128	713608.196214169	284222.050411466	112264.865823275	98176.4642748722	800442.708326432	130566.017588142	1223902.21816594	104991.060587952	114360.044428434	1012960.03853938	215362.16309765	201627.177712114	1193476.34380025	24624.5670700259	1000637.2680797	716103.687201233	490945.430621015	53547.9439037496	382788.032369539	66438.0923933686	646405.693612857	504740.949048964	213230.467916674	176679.366619771	1312083.52344493	2273810.7774573	518213.832564188	291929.562816142
CGNL1_HUMAN	130090.881791163	7691.11148636262	47258.6523868136	1115.25190724758	98446.0642709166	4092.30625378374	37849.6035881304	78074.4732334397	52327.3953986877	6040.81973415564	336457.568759436	34199.7256164372	172674.401784131	13418.2214656039	137110.175713446	655554.332159439	97208.4030089945	3275.55589035469	7583.76219061165	188414.540412393	39224.9125410478	9229.56654651245	92670.6294154366	118154.187075902	45766.1381892959	92188.1662315199	92312.5777158898	207853.888157341	39756.3092210503	51064.6872860323
CH10_HUMAN	175573.539661997	33545.3986923671	1896400.38448523	54993.0304653035	36728.144684908	536598.322899529	1305398.51268959	341655.446463434	1514639.35573635	567666.995762886	1132160.53553333	257892.224377079	3958074.92036315	3967490.06573276	768236.471026082	2369254.78363323	615376.250249925	402041.237185544	959174.753220567	1399076.72401735	2111749.15050831	348176.71075381	2632238.12960383	2377039.57165072	1873451.42349043	12020357.5133503	2463026.15961911	9902150.0476377	1915894.14193595	4956076.23948843
CH3L1_HUMAN	98642.1086647175	32930.7557217249	2317.57016159909	8041.86610221644	9446.78815064838	199723.687091173	266082.639580282	6335.04235644685	183.168519776533	73965.5791783733	61882.2871980499	826.873452411881	4761.25558583404	46842.296922601	5795.93415563949	224991.444943107	229783.807249252	22472.7338299552	15232.5083421167	33196.5517321888	43569.5674474571	58937.507135389	31.6488461304855	10276.3469928134	212945.891534818	3694.90915857885	12426.6654709352	179405.071749134	11393.6686096549	70010.5276784637
CH60_HUMAN	304381.862804273	184405.644429882	212070.274563478	2892.35576105095	27959.3833175334	222341.608389566	84690.267739723	42072.6111986277	83250.6721601489	202304.459956662	46983.6605735541	197687.023808777	107105.581619104	121852.133858112	109028.999646124	1480828.84283186	116410.757655909	93596.4856351543	23469.1512822662	68717.0922516388	69520.6538266941	150095.232753953	11298.7079970989	118077.98896321	233041.313084876	87717.5970085545	122974.687213211	1053206.67547873	396683.606010784	312187.617426839
CHIT1_HUMAN	258588.80628775	15604.8375706297	20382.6042009243	149719.035097375	15555.8103413661	44273.385582929	60390.9463370846	207077.372178906	130115.417235439	121695.944020623	41378.9578442635	307355.718119207	80210.2039213961	679015.922687027	53391.5040444565	60001.4493770059	1439772.52274754	94673.9043752571	151015.662499083	81787.2003820571	180852.684833652	40691.4175668102	123305.172950792	123411.944688409	224084.814524709	113537.594077136	19463.4772829088	126551.668237705	107095.218968341	287756.8268033
CHM2A_HUMAN	33653.9951385484	23494.1512595934	142116.933589862	11243.1474090386	16577.82111453	3117.71057529188	35127.3384685859	19486.9465637591	424325.663245463	23808.3938984088	97690.0637612923	49956.0621946804	299478.925964274	79398.3705737691	65764.9968835926	9038.1960130006	64482.7646855176	113580.129010122	83017.9346470104	150655.945171935	112342.106939991	6115.94352717364	132375.469911731	233313.111631104	73039.7526917287	154117.024280723	82924.7622338995	420490.797010438	73815.6775900623	171078.596359474
CHM4A_HUMAN	3638.57143587545	191068.941514264	18982.1341188348	30493.5539010535	163751.936246716	51792.2448275147	48807.27347052	159863.615791931	88783.1761226944	45743.942145866	189440.607897561	10333.2968451685	113004.348951665	59046.2443852386	129775.294851862	6843.92450368116	36990.4815129196	22700.385543249	32184.4922882441	242111.04661243	154977.604064117	28801.0136963425	175482.56211742	397256.623937276	58566.5089515466	215492.928227596	183858.613416157	50548.0325626751	82673.7988781144	27449.5289214574
CHM4B_HUMAN	72953.4573335836	342536.722854713	333219.286560032	86137.9148455802	24907.5260157903	123889.241997774	42186.9529823971	21279.7912803586	18044.1204352375	2806.98042958114	116246.180595514	32316.8770688981	344621.716267659	116496.614187867	92655.4373016427	10510.4857090118	3686.96792414176	7946.54683851742	45540.5962518582	50354.7550725706	85290.6213801484	124253.314403087	11110.7632876409	55821.9093040106	69951.8411725733	149943.791255957	74015.9373765298	114739.488807961	84604.3428387433	68294.201895401
CHSP1_HUMAN	520.503269318763	25639.4346428033	13772.4993083421	329.881456204365	36013.0383103845	9529.85494803836	53734.3721995279	2058.92969120773	14033.3709568928	1418.49765473036	7177.15220124007	0	29205.4019483335	12391.5504451757	169904.013860804	3897.48639078026	28044.0519108041	137944.941705208	1335.87541347338	16751.2522651855	24769.6988851285	3987.84049259801	0	29518.7381342448	10370.2150386829	2108.1654213714	23205.8744161527	20625.0559136765	8214.04115291942	19966.3479122278
CILP1_HUMAN	3201305.08083123	28031.1866671168	8940.33192767991	338543.046082743	116237.466658845	11552.2935739356	76840.5683786285	89691.1986042116	21746.4015097075	77513.4642052101	54807.7701693394	295535.056885418	162063.04756721	193276.216117898	33815.4419805378	16229.6759034628	24723.5191350863	12941.8076525102	99857.4399327463	53969.9365219414	93092.4018388487	296816.654735235	110608.500617163	135323.307622514	102702.257617836	509806.704183801	783530.283241471	197059.381688673	159408.472002938	265369.588320288
CING_HUMAN	323856.054499199	62083.1577899345	53517.8233442585	603.647109476553	84870.8920042915	1264.06752735927	4725.51407777937	63265.1280518268	50786.6421399568	2105.7769285776	261428.057562446	6163.34237493276	116477.021210616	11941.9447608342	15221.9148024834	31861.5857261288	748.994493494345	14714.3476255168	219554.506276975	27881.1573802768	8833.75037625121	1049.08588803961	18408.3512937609	30043.5378401115	507.391369222641	17903.8365475182	18909.325467361	40494.2627450143	25379.2824517551	5172.12099440159
CIP4_HUMAN	1117195.10741007	61217.1453124149	88861.0168519417	2829145.33475241	2281693.07824785	99500.933474025	73417.237492869	1788621.73257442	368783.892884401	81407.7621414382	301817.315240511	48553.6108508022	133338.887525022	895359.433965805	523828.936019743	133766.77794613	7644.87273631375	34479.3204427691	13254.9781356277	152818.000128429	54478.1684323659	62345.5085605406	45787.7343665258	103148.064158975	98342.5858587983	209278.65957696	140673.46738642	1616332.33359744	385900.163616639	536616.953778433
CISY_HUMAN	483040.342719305	150853.905316975	32649.5715632461	95431.3426521786	227186.086912965	172720.120569256	38217.8359793879	274058.66424156	58930.920876308	151149.880206694	76016.7860686456	12109.2927866513	18887.9176998433	45610.3891835106	23343.5044201958	18417.8986599332	80936.7231516338	48237.6755939834	54265.2970046829	485881.925315413	13578.9281050146	126323.746611978	5890.27661037918	35231.7566810187	139089.188791196	21438.1465273431	34583.3635330347	54235.5751699254	157529.871597783	71753.1913909572
CKAP4_HUMAN	58526.968767547	87117.6235870047	71462.561188994	28409.6350826067	481287.87078414	26955.5037359469	109292.908589046	1403277.65429999	606733.090154174	216558.554900194	353091.307670396	649809.770255981	1526728.78779987	92607.9430926825	332409.970445408	57981.8481880449	47714.2941453098	26311.1653865898	66124.8796035147	506075.087096971	217152.033910123	346458.457701552	268904.462214114	3428001.02463854	169968.511413104	1043102.94109532	318708.197142529	884451.194979747	491359.771173648	485681.917974026
CLCA1_HUMAN	1681207.28217987	623697.348459094	208067.990477742	571583.755565856	980089.110067941	595447.270033546	2472856.59974467	1238253.78480798	674050.60423697	1131642.55170176	653273.462631113	1947236.34429892	793424.03181598	4812347.72440824	174850.492002379	5968851.37372818	1353559.7941248	353286.552508881	2076804.66728076	544257.089674571	1153969.12194215	966339.50097322	622850.782502582	827834.672964567	402230.701936185	1157613.52326657	493328.85225034	1452441.72482632	1913475.63490358	1618144.58385061
CLCA4_HUMAN	75620.701385509	648623.22177345	352938.987242548	252871.697890676	285390.664976693	720314.070312249	604022.4640922	272493.809570117	95742.0469147377	561104.092576259	386151.877412777	277634.752351274	456433.66870672	1754563.46221064	291216.610259607	297426.496231189	411453.984956573	98730.4915839518	75641.9350544844	182864.210719505	582216.479654181	297554.039923709	432641.421097956	496101.766923201	725291.512123107	816993.032934329	216048.666386174	171830.360322607	914402.365402936	2001907.35572888
CLCB_HUMAN	200412.223749404	224445.379306698	924528.616615778	233707.469642587	213143.47870402	110779.716806587	651069.861009339	156758.789286807	603872.751383881	244502.787936547	523982.004677344	1051666.49622798	1424056.69124154	413589.338271505	527067.98228516	144660.853184495	304225.097568979	217178.496643068	442430.159886663	846010.750127014	876909.96570233	161459.038508566	648253.628139804	881607.59063912	425602.382078049	2180846.32155675	696691.545295285	1096229.46718963	1203493.68415451	2175765.41965371
CLH1_HUMAN	39087.7039135226	16670.1638025906	95056.2633407726	5738.13863859236	43439.2631258293	62364.4722878789	66978.5270920974	65877.1197899769	18375.9025425721	143668.874118042	81190.9283322934	922971.592957401	63102.2072665536	53494.1937609378	47880.8346218699	501917.613822765	79435.2727965441	166806.796886736	55752.0405947377	62873.5346080047	32702.571656071	211335.405510007	215880.898291408	59010.7416554981	88188.7679489008	64363.6668744504	43849.9695380474	49896.5584314644	158219.22557193	513643.684210423
CLIC1_HUMAN	80907.5115526169	144010.815554549	13554.6337384656	7667.01427169514	479381.899108512	1375299.87277927	239497.843489934	54779.9340985375	28360.1088618029	1059601.41152465	94741.9246745681	775785.964854828	69566.6341561451	983290.609806349	78269.845682563	104041.706340015	1763901.74536166	1866330.95477181	115033.295260733	152822.297580949	461972.048875836	844410.299400832	89283.3067361817	386344.035557578	2536372.02655609	373551.725379662	374820.940451609	411064.243870758	940422.6884369	1559110.57544981
CLIC3_HUMAN	954134.747902604	67574.9800319168	153253.072227133	19674.8285031887	26380.0262550528	106704.970103078	54222.983649597	17338.2403850236	66753.8099496891	106108.8585633	266535.131702312	47930.0236044134	141315.929145278	90411.9330903034	40049.6795839839	78105.7916678627	196629.429466384	322402.981491569	34794.3368330776	26767.367680857	104196.075168248	56931.910755812	43312.5829567175	198806.743747598	501978.945871573	175080.457085551	89247.608474512	79061.5599195979	1168160.8425288	812611.738803919
CLIP1_HUMAN	175931.945039942	3344404.82734357	66619.4230814872	14.0058451209943	58077.5486267611	90293.2136640211	52356.3393492151	238395.097153911	87171.6012416044	91082.4703179568	199906.165117147	170489.617627417	200392.747400153	353362.096139084	34869.0937883335	3964.86505773829	34903.9518940292	7305.45208961795	112302.576378404	165397.746185145	94411.7244319452	150589.785519825	181144.504135454	343303.564208622	293374.731334387	443972.717837804	40297.3260304496	233655.707057448	260703.184500632	269194.140155611
CLUS_HUMAN	639089.048567342	2144935.7458236	2095864.92513714	370727.109284667	2593622.39050423	176098.67884078	1360631.74163858	1458870.09135365	4634552.46105427	1552711.41879948	651404.382352709	3250183.47308445	2141101.62116606	547814.823741503	2028435.20766729	40661.9279362957	3848932.50086564	1576818.1313247	2794152.61230317	328770.434193373	937618.610444077	2374134.30498995	4711797.93506053	1841213.2510686	156303.772105591	167175.079751629	1912215.87312506	9773542.95481138	1911116.5586102	1287355.32641875
CLYBL_HUMAN	346.136900888387	3434.96137221426	3984.04702288369	455.424507100385	123475.257345308	49348.1178322887	15828.3015996349	92191.0960915863	28100.1875684172	46652.2521888643	25158.8577024314	17637.3282052015	5804.81043862168	20307.7595093731	36490.2250959315	18336.3433038694	8045.97455399324	53936.386120308	11117.3171039459	8640.70402880152	8743.10397119254	54138.4247486869	10338.1222703963	39517.9421008676	45867.5087343645	3148.75907587014	214754.342721436	11890.3374568486	6221.51405899036	10785.2235520728
CMBL_HUMAN	3655.11653856573	15452.6044891161	36675.6796299616	7077.52252334523	647.618203136942	73543.8493500526	62580.719712256	655.925202811399	5708.13234800181	115469.394802934	12162.6023914149	17940.9861297978	53347.8441222632	1571.63801053063	7406.88247087142	11338.5231492075	18388.1461820918	10779.2007538823	3993.29674939586	5463.47972425363	4476.55125684691	15030.1918091058	1458.65848503342	14645.4748499633	6107.30364487643	20600.0927132648	14908.4483360916	5727.20436887204	9852.37168621223	20603.299288942
CMGA_HUMAN	114702.650232993	30947.9796530185	128341.273645439	1377.49125066375	140918.283374654	274178.194117932	56041.6747703459	202728.240794288	160595.09230245	223407.838557994	162320.848942673	68593.3958299728	130473.435751439	50808.6802386115	34160.0853706169	31424.6727424276	226702.104771725	72295.8513002551	164550.692227137	35349.2003718955	73019.1138460335	286152.633758766	80556.946568511	58855.5130616975	53420.7062929426	15511.499625736	992971.496599237	7451.44046597309	355092.265293008	263287.729368581
CNDP2_HUMAN	153371.825751058	132886.533855045	86562.4024632381	19149.7041074248	97320.2732133238	93750.5374042681	58235.9283305907	75859.0198130165	14578.3486659669	35797.0107750985	206336.359194098	71337.2197598989	55635.0756568341	51570.2879285178	47306.6083499025	1490.9196465452	42897.8392193304	327479.874046189	22824.6362799815	43845.6920271913	42552.460368523	36084.7780344471	65259.2329591981	85925.6190463051	167158.409368188	52452.8742645783	238168.983633579	301392.591693998	190457.090074007	63124.5960427292
CNN2_HUMAN	85649.7212164499	151346.827662324	9097.25387920238	41227.5920272666	131458.233665357	257985.996033039	56961.5972193786	74901.7881250246	52303.247300621	63897.4067179189	128098.102515393	86275.811614122	19341.4798275523	8742.11996189786	18712.1616563267	1617.36011050856	539822.528230201	190045.776746934	16473.2175564788	30507.5302456273	37151.2754320169	44090.8200623464	54826.7402647448	177307.379915284	100222.956754476	52199.9172748983	30550.5486745332	38243.725516462	45082.5737369302	29266.6593922941
CO1A1_HUMAN	3642.60862572134	3159.80626320366	2762.09449182762	4810.11909778586	8595.36148876312	929.411564546058	166405.333633172	4703.29663527671	19134.1933313887	23480.8318674743	3643.68589192469	2515.25835698477	11344.8638119111	10292.1639252873	395.649579310744	0	62249.9772724338	22592.5076380972	9470.77905754697	6544.76583677327	4860.96128996264	31378.5833516914	34611.3863744338	2354.89159001495	10509.3909291141	3685.61947241808	14522.0754185881	0	1225.56209746747	4692.99956076122
CO1A2_HUMAN	250307.331047229	191334.268240072	20655.7204454131	424806.66326092	56294.2016223847	323369.135631354	251660.542403274	42021.7484273789	349357.982668857	61575.6157861951	89671.5428568029	3175843.32373031	47863.1696697831	258010.5190958	159854.608380905	454851.807308435	284128.374893891	59321.3968868983	1344610.49069123	263116.350999095	78829.3326154823	39853.9787552684	137414.327596895	165883.864866462	150428.748307696	71104.440052746	1212336.89262386	2593497.23333036	194071.974343439	929975.446062535
CO2_HUMAN	5534.92050044499	41258.5036921016	51333.489371648	7051.03618989612	43085.2740522352	40374.329483405	46461.891559997	15050.0600194962	139954.669813513	8113.54362502394	164423.54406358	4464.99953573813	27911.2997939068	16245.8762543017	268205.264486232	364368.480648125	226193.293605484	256302.072681414	30696.3451208312	259944.927942847	32300.9854635319	7078.68283181796	3592.32491979	38291.9361930924	71444.878722329	15706.1990974244	139301.030020537	74810.7575729641	231604.862951159	118260.834748128
CO3_HUMAN	2245582.83419123	3531009.22606513	5802858.66411455	21939.3411340755	4189670.71547964	59795960.0419243	10467336.082516	1677721.91966874	6703899.26447442	4559134.71991808	11583260.6608694	11864807.6809555	12946978.656394	43296117.382071	32781510.5818204	533551507.342527	16300026.7920413	16234880.053961	2373351.38015001	21838253.8558271	4522671.46771526	2366176.84140054	2180631.13403877	11343453.7513093	10355019.6107064	2538221.26781075	33712279.627367	22252883.7318326	15376195.8342475	30057200.5326199
CO4B_HUMAN	1256360.65694511	1215615.84980815	1328091.01657374	24121.04148464	471115.799510943	1018972.67944082	1981574.14598775	688297.001767041	1620811.79789887	1527053.270456	653850.204467711	1053257.95384019	477079.351255378	1714968.62244045	8895581.64675628	212592.491790687	4387582.94984392	5674606.52781171	831225.028830546	856413.279091394	1942539.33261438	1401949.22605913	323232.034380336	2733997.96798357	967470.341824317	710844.882527045	4304204.45907716	1109446.60109098	544031.684058962	1413251.04197339
CO5_HUMAN	392724.892713658	201196.305764929	355155.863906523	62796.8468498803	42304.9034039335	83398.8505893324	223343.262720679	85329.8824430561	256837.034383297	194583.069175924	55839.7611461116	91154.3035807687	92694.9459624356	251115.737496775	963504.680981333	145111.36007865	647908.823672653	1027539.14855831	187028.94157723	104924.477253756	163996.941085492	168925.604236821	50914.6693567735	229525.843864905	578643.043739853	136129.274957944	539575.897528084	319860.07929276	77187.286465448	101557.799828731
CO6_HUMAN	156863.026994164	5306.34620543242	42796.1697206329	16322.9604705661	96990.8895873834	140189.713587521	208491.648561472	195372.404262903	213236.161252441	188194.029057967	90931.3927758466	66751.2549573053	147237.172046879	129313.057110612	483571.327657996	36729.2116456019	394183.168636868	454697.053599121	212706.76611457	60081.4016628884	89318.3828317034	161896.167705634	421810.891029943	63242.0792313042	15172.4190192898	66975.8209765543	239859.060208711	148483.144191725	22071.2483451224	42883.580915409
CO6A1_HUMAN	73.8926881317065	41440.5772828729	495.768038299155	0	932.600913758609	11401.7075345061	7618.67923398093	28.2128470461274	1049.62053849199	3197.75069147711	2447.72846769894	0	965.841816711057	0	15434.1698813428	55194.229417654	14512.0521001479	23144.0383740996	1823.45661613816	0.418724780884254	2095.17210262857	3953.60561666903	1984.28881332869	2736.67225128981	1006.05021091173	1112.67158053532	41812.613456734	2182.91963104662	304.806345892893	482.487182570563
CO7_HUMAN	203321.374031494	167694.220219776	153620.014994284	53584.5574720452	72288.3108900887	40886.5584116577	114018.480131786	113812.574026216	313809.941053975	102069.264074084	97445.413989058	74282.8140829144	98255.0303308132	105146.762195192	859732.387259509	4716734.64810981	369789.175729193	338669.868447733	97513.103756916	111574.044028299	104611.573888714	97780.730973234	179910.254013184	171750.319825184	74587.0873654793	61280.1012285047	370323.534027332	134714.404930441	247747.398028921	57228.1147137313
CO8A_HUMAN	91009.217513567	128321.155276766	1508203.98915576	75129.3338545193	825661.122625437	119389.004691057	313849.746918309	1070742.01665217	658117.057735477	693787.869235078	459388.240096561	204297.934132287	192709.886254321	125825.767298366	473896.355367446	73347.464767463	391838.293400794	450835.998084077	2888191.71651527	155649.176679798	263323.026682698	6877184.50082477	410270.438241973	355465.978216547	30151.137694679	142362.028565366	597582.083985851	415350.046391186	82702.8530888715	179868.399395049
CO8B_HUMAN	27194.770870895	49055.4545380585	18522.2868350468	65425.9165662152	63608.1161887782	41808.0266804832	6410.96892312273	171066.627045843	78455.3837240759	72527.4612867791	61702.4861523327	1919.4279352399	249.733782250373	0	78541.9567232244	7943.94693246493	72242.0939626298	80776.4806394658	83851.999752435	1316.73668908736	54293.4575141658	173936.529702079	573016.108218928	51976.5519423773	81213.9743278306	134470.412852962	163785.077148994	34290.6067119718	5925.46549944608	6066.93840899972
CO8G_HUMAN	13045.8136004765	12870.2361973365	61620.2109140103	14592.6769306141	6895215.44686498	786093.715217697	185531.186673188	5896656.76930338	63211.0771974266	137916.587738784	133000.394552634	12409.6564854687	80598.2285507058	2147.43538964537	269385.342680895	619314.092753424	274463.028739351	619271.376990026	66968.5935981778	42159.7654408415	89452.6387314361	50780.8322802291	127317.929060986	30955.7658124455	106338.730293871	24456.5955699923	514400.054516296	13473.9301037432	5552.74215609764	0
CO9_HUMAN	393626.446928743	280600.973771911	105590.016554311	9475.03955034214	166728.872219778	43594.1627229434	226181.069390361	151126.808665871	454710.164942549	44959.3753206449	112376.765042221	400564.135581949	184672.11319843	458685.440865381	746660.020897097	111393.012340021	341977.414125308	1258832.43853841	36665.7952474848	129631.249748984	164911.614061781	15863.5227525	70844.3318785815	302843.762128949	151677.557299272	106047.376867797	405576.827156678	436689.058972495	223554.087649711	288492.954377173
CODA1_HUMAN	178.390727411526	0	0	2162.21552553119	11282.4663088438	35651.2341670106	598.173834992885	146035.838778342	3784.38153298925	1431.78336719054	0	24365.9025046913	9305.71785123638	11952.3710451876	48100.2372659025	7713.46243428835	1017.96747332455	7872.6995194255	2711.67213656504	1638.27050087549	4181.16873344853	351.747230707904	75314.5523343444	4373.94356278163	14164.4655805221	0	1.25552354942524	864.563128553719	1244.15706458723	370.77541881632
COF1_HUMAN	977532.220228281	765342.31423163	1621054.92188498	290847.050861481	639548.542508728	785368.043170613	1681501.354123	850615.023264606	1469093.90933684	1009529.767046	910996.843689892	1941783.43925263	1351991.83669399	1951811.40818322	1219693.62342362	2678744.75607265	6459478.0330101	5314153.09413726	923148.828548396	1509079.89750317	1892800.44855004	283222.78736526	307145.031431977	2724555.40810113	5217717.77286743	2133736.31545635	878082.001778264	3489125.01644763	1998872.19428067	4256946.12169714
COIA1_HUMAN	97690.6257857249	2550.79262539869	2597.61682698825	39455.6850959818	12699.5415800358	1911.69497005244	4957.77313274102	8233.42629580874	68335.0407017422	14695.7822031163	113199.210447764	63957.2651852733	177200.593454181	1599.06865942471	105143.756576975	156682.505709889	32210.2263831482	5928.14429953583	4693.34497057883	174686.682394203	35382.9665520387	58970.1065319408	9199.70777541734	34257.0219672104	1759.21028679739	33624.4211220898	19346.870390664	164626.105162097	6676.90297216712	4876.46910091825
COMP_HUMAN	63775.1452868431	101763.830797219	72754.7196877535	55497.4614056955	12391.4646396819	8178.31864985485	21558.2050063004	62613.6125158095	118649.279154399	71944.8007132414	70667.3867848982	193720.842923865	53910.0359058148	40112.9286251208	108202.197208979	6581.49802472239	29466.5276062968	61978.9945224286	89645.1113645287	52138.8170409394	21269.7177742594	1247464.87211004	53973.3154184634	50783.2092966921	75346.1695772152	27125.8318507044	24808.691605947	33363707.2786203	404.001410030372	7665.11892361166
COPA_HUMAN	352325.519558628	31963.218374401	27751.6759622476	8553.48618148348	33546.7443067224	45833.421894863	76213.5301005333	73514.0915993232	45161.0766425676	34281.9665475934	264304.329130028	340074.286409375	137997.948092519	509080.965928701	28482.4320587449	64966.8155268246	31070.9159213716	29411.3425400006	4296.75996785849	247745.758056679	24742.9961914167	18378.9629108948	29208.1932750779	73184.0157045766	59660.2544373367	37167.1256483368	34922.8560651904	121145.25390334	88293.6191658125	454052.495662254
COR1A_HUMAN	899213.500304337	421728.16229179	321538.017242888	778228.489445519	2771259.96092243	877720.91511454	602859.275579739	1521040.77745949	730988.634707067	510709.687571024	612242.274975284	1043688.17611725	583204.820986045	730839.18365386	2136980.55517038	84491.810953149	2240016.09853988	2903144.29630412	2036516.38350075	1048356.66942098	1046978.39423076	2056666.31315644	139739.040134356	2104596.46936374	1142350.99827804	1397763.94730112	1805903.19637682	905484.556547804	585203.835682502	1029060.70525619
COR1B_HUMAN	24.7462699939839	20952.1267214165	13635.0043493545	17047.7703096789	40537.9732304441	3036.84474706159	13558.7175753326	25584.6456223423	3362.96138974727	3297.49215076004	48136.6328968141	1817.59524450056	81601.8138265658	134.64187001426	161169.802077391	204020.92339255	8352.54115066422	5067.00546662691	1810.22937737402	7421.93731047622	8437.63456341416	1154.45921434942	7266.91396187381	7128.92426967469	2641.27199351685	1013.62912895779	10407.0829131956	19259.9904850354	15465.3769782453	21032.3913337508
COTL1_HUMAN	387271.862601077	89209.5740929485	141790.196377424	774164.38864125	406589.569577887	195964.36543764	294602.112507249	61887.6821528374	43771.1858626224	128272.270388997	41491.342282352	376971.552088156	90409.9609254164	761665.386983959	189518.132241266	67673.7563675165	1319005.91170469	1103244.5654633	200823.390707174	62106.7201173907	263607.35162377	340813.59735674	27046.0731072748	277600.295870594	519048.455012137	66194.3921654923	135880.885550727	163336.170168553	153960.840857273	590270.40330746
COX5B_HUMAN	6774.22931917624	92831.3784046713	71478.3727279538	12960.7341468868	117804.467828167	20936.5270864603	23889.1564294885	22285.0613160968	52070.4336031605	16262.6752121169	40620.1805010323	4400.17714355717	31460.1092436969	2989.52158049985	27909.6797533945	27787.856466236	123134.365210315	59323.8841946273	15212.8448883135	15641.5756606281	79536.009485551	22241.4799830275	3422.13078115416	8712.31946074197	21651.1251592866	36881.9373550551	79956.8529940018	13474.2526910563	74895.5629007597	39496.3074468404
CPN2_HUMAN	0	19584.8650914549	30946.0008149639	2165.58895609427	1246.02790260012	10766.9915775994	106644.520135261	3543.7757800807	50845.2277152093	35073.9430847828	9800.16945645847	21282.2113074395	7666.79792677231	30335.9884581468	676880.823807864	736.299443047219	143920.789471086	189360.5321555	6849.90925222203	16376.1110467308	17483.36906325	1566.00338960583	45981.5398493739	407060.514768175	2285.82578990431	13183.7467102728	153239.353632541	51866.1959219186	22365.0699478762	17090.5158183392
CPNE3_HUMAN	206500.441416811	105139.319730198	87470.2605026609	250426.873200256	42687.8159213504	126346.888463392	82338.3204392358	18556.9855046729	56621.631919287	440559.200522739	16772.842345969	93891.4462356367	82725.167659082	371931.715587151	47747.6040226816	603627.429728448	411067.848226035	180185.916799851	225216.715170209	15736.4936501863	252009.862556673	254597.878127333	19237.2162976232	122853.156485159	385277.350376255	50545.933876391	4967.28607069687	153260.016439193	279181.593124894	381817.165916008
CPNS1_HUMAN	457150.768633468	636662.903741093	455880.495389189	1864328.32076861	339700.357277677	742266.796876657	1275765.29725372	375727.008542986	860512.909309903	2725469.15070824	848866.814492102	404702.899586552	1272022.29801113	1710483.38536219	439241.152135014	303061.902768071	979451.309885557	582611.627960734	776218.278095869	1279609.01421332	1279657.01724711	715501.09039506	1217457.55085633	514494.311320144	2517050.56779437	4646407.02817896	295910.583266724	1225982.0877794	1878578.39278453	1580070.45651053
CPNS2_HUMAN	241228.608801181	423170.610743215	83288.9347281645	5747840.82855463	35565.9238845077	407380.381628115	222500.004547201	101964.373151123	60317.7720293494	692841.897634188	114357.204278995	522451.333351917	271888.046610468	402519.036708306	34822.142985494	198419.766769583	41163.2850173177	39899.0935385574	163348.972003992	78521.0802337822	191416.068902242	281769.697119207	139989.75370151	51945.2398763909	938628.10920118	3088832.58883334	59004.4425007982	252421.198791607	975486.066182505	573566.659742436
CPPED_HUMAN	26756.7271938565	6859.99523997087	1114.67589083327	20.8681085807108	2259.07183249524	26913.4156827833	41522.3892470221	413.433072136127	1118.5613724328	5747.84407425049	5002.64172857613	27358.3683467847	6013.3570607588	37056.1862702641	4421.8146886918	48538.487393992	190123.312849992	101413.505709549	4551.91855758485	12271.1729813458	7685.37787065436	2833.10726567019	1255.57370917696	38254.6382493694	40144.5853064897	23746.7146430174	14287.2292651538	17110.0512415805	29497.5530259797	108947.076655265
CPZIP_HUMAN	251945.020977483	223.785876644061	958.114005166592	4.37867642623445	9646.83155397379	38014.670873673	26773.5794466398	20277.0864426277	6711.12707765892	5800.94385182738	14685.0261066553	94358.5468264296	339.122113365787	323.606773433888	3713.67562066197	12166.8723325752	114009.529365474	24193.9901104875	71670.4245450139	25226.0391529818	41474.3551601048	50883.4531352558	4284.08966399686	45964.7428814848	17390.7111640344	24569.2164802228	2347.5642534116	12872.3845457001	13047.4202199571	67075.0488623615
CRBS_HUMAN	18759.4515566444	130116.940538839	2516.73864531018	3830.47099072661	82439.7397465665	44282.3034851038	75384.0006075301	576.888708325382	8849.35561059851	5866.23117398467	582369.905779449	6628.98742142861	30203.0693778478	85688.0036368046	21905.0011507443	31315.9781160373	73282.3704345848	9376.02154779205	83075.8224380681	970967.586595174	3174.88521895593	3699.10575137008	2809.62176370592	6699.80160649902	20190.3870924342	4120.7799491447	76160.3859918007	3133.37379378	4605.31562699285	57926.1796898072
CRCT1_HUMAN	569035.454983166	125782.139066868	576576.411530511	7428.94139630147	6625.08977972228	2063.81488799121	24167.7614742763	2121.78747027139	75200.4117103001	983.88857777182	297035.152355191	41960.2990630102	304824.678059398	1119.00401702207	580579.919976946	409.378198434249	0	0	16325.8249151524	34183.0014866991	442557.412175205	1973.09822100683	2310.05013909528	18123.5751942269	371.727507485749	287673.146466071	45111.0920245828	307660.739937702	218009.754200793	322534.260443232
CRIS3_HUMAN	674742.598143318	23397389.8530655	27019804.1181444	9388350.41508644	10667609.3248761	3724092.04385314	22789440.1861477	15685554.3368759	34366034.4331296	7216728.1519075	20830991.1580044	18506323.763535	26390866.4243748	32549082.4728961	6390656.88347695	1426661.29183287	13116562.9369241	3230883.99311271	13863932.9831771	17708252.9402283	13680179.3633537	4406353.22722294	22993501.1221184	14159953.3826049	7930690.54622515	56579066.5758449	19476485.9974338	42023346.2432502	24245847.5433071	53522719.6604683
CRK_HUMAN	341271.168194692	12768.4153755323	5200.53867176718	0.978599515084693	7558.70500197655	6180.94002075219	25933.1071284423	116856.128302334	2508.88265583657	5882.06063120385	34845.5766648798	94465.8094173733	15688.8243845579	12931.2821814155	5954.76038097455	3981.93669534414	3335.05458748546	25110.8673344718	1734.04980429208	8345.80467002199	2529.85274998992	41703.1560800595	30585.4891785024	31566.1574161811	42225.698560875	3011.34333627022	39654.9171889505	67456.9724747318	103307.573013466	85029.3600827401
CRNN_HUMAN	35363817.6153572	174072721.659803	113526825.150642	17534315.5443409	21028247.2859584	8549152.68812917	129454527.359986	28044168.0635799	87177894.8206889	172662692.470329	87756793.0724251	69802572.9535247	68484665.3802613	18140025.649365	44159517.0990412	21177894.0837281	19540270.5923521	25610176.5011577	19932587.5488196	90350101.1219247	98683764.1210788	13129607.7477647	113855415.217552	55844273.0099514	76605628.4777962	128498586.60819	6520072.51839774	24914777.596974	114103000.584336	85577115.1513853
CRYAB_HUMAN	500171.958023674	643171.342115185	311190.734478031	116218.118656787	173249.748200275	14242.5768474019	325569.245938359	225517.061627758	356447.708314139	17526.1487716958	572268.015404676	217075.650268791	548152.130807793	63521.5008670255	481016.304244576	24124.0663867177	28623.5416440616	18479.7313089335	105605.128323708	1987014.37625817	145644.927417172	26665.1850580721	70509.0977882736	851432.119536974	29772.4735959765	448224.756841179	269097.570433603	601298.044022703	500111.30433235	668701.80223293
CS068_HUMAN	210946.401279746	805868.658458421	176981.39981142	17485.4544261576	248726.798458047	199537.79893008	313862.271180143	174294.950719923	586189.702867443	195971.416611266	194988.23727264	970904.957053334	534386.323514878	1085144.84078543	339227.508611747	336929.76993226	413389.609017762	429383.202973353	394786.776077836	504576.083573956	355921.261142331	118089.559199342	772592.999638662	507146.065910752	189181.328309075	934516.019928588	502338.582151491	2867256.85619573	2094411.04517814	1032078.29554645
CSPG2_HUMAN	713619.652064513	32619.4301851992	473701.248904607	63491.4779141563	4293330.336761	4508188.72117675	105010.094964763	1399977.19904527	3532362.27245965	276623.41612815	4520441.83465985	444748.843983782	165078.27014798	96470.0263480063	282707.615293929	10016.070210845	171988.4324206	123335.399218234	43979.09937967	439579.983999394	231690.614815905	39967.9567376949	267741.609709502	526492.337847653	48433.1242950272	140795.728481239	38288.6424790579	27823044.543698	590993.349435634	91943.5665591221
CSRP1_HUMAN	5905.43414654928	743.344648547436	9132.17929882066	3797.7379360068	0	7008.02730156449	2981.63811235783	484.935076222806	7575.32804690736	6699.30634768751	8398.90805817989	1140.04104384145	2049.44680664943	3964.86706395038	8664.53565497037	157.100137052577	16051.3335338847	34048.4829712293	6375.55239046587	2546.44829741718	2629.31750364138	11064.4434972022	1330.76047771531	13258.9083682798	5473.58545423667	9571.00243252625	3425.58163253449	59366.1708068083	28614.598426768	12580.839990156
CTNA1_HUMAN	307610.99815792	153809.374395757	746460.797719552	2466.74879704465	236296.355071528	501094.782274027	167805.662046088	435557.269703312	613947.203267064	258484.939590151	590670.723000348	192098.468281931	1063372.55776033	444459.891765247	286789.72678132	363507.901877488	164419.303305138	87743.2929286972	150725.315115339	688742.992625709	374343.964841395	82473.3100177695	72861.6163756358	599113.912376982	320708.603223923	1091069.76310967	441967.212144113	1127377.422519	460403.003643633	342890.141474866
CTNB1_HUMAN	116389.452660181	205010.830187895	36240.4075703431	9793.78242029954	231611.639285729	43184.2558828711	32491.0493929007	211584.118897493	14787.2753429192	420606.141430447	21045.7858428307	10229.9696181618	83575.5845486942	90422.9709889458	42718.8627485402	1379.72686542462	84773.5804032887	60385.8388185522	70675.4948996028	14912.5731057915	18208.6720421617	50347.8921639307	21696.5454068543	20657.5859507813	87847.3630214016	49477.8990198079	46189.3991913035	27127.9757615676	92200.084984864	92123.3835742461
CTND1_HUMAN	10659.3666555013	2252.67963524667	2814.9534699593	18867.5195678031	9734.74349562125	4253.23251266637	5973.22909462698	22397.7223502677	90201.5391122626	17616.4947321036	15893.3075039454	71991.8943221637	95279.7541384056	26955.0183265833	56036.5128789121	632951.894149505	20001.6601626431	19953.740957487	19646.7334048009	56607.0036586175	81291.8584413971	20571.8025314211	18377.3020325788	158767.840624235	3963.46411766661	295623.915427481	15950.0520332876	147880.574725576	75863.2427480644	118668.604993032
CUTA_HUMAN	1041.33673486565	99223.5235792748	2405.36850834073	39768.3862453177	405986.570446978	231552.022049239	168158.677187501	117055.195955119	1376.46456016265	7031.09201679285	301543.779748977	22436.571714643	29577.9644623236	4947.53000023027	275567.168921748	43103.6813447231	238423.783392869	294468.439133168	62938.3536296443	169054.759699403	100160.185934485	23750.5912819479	402945.2106234	19043.4191489377	291300.562145637	51967.6542964062	229108.771791967	86425.8945075248	132396.163353243	26948.1269425464
CX6B1_HUMAN	615943.626299473	201535.792954519	430007.652809338	294744.817306162	58348.5231449791	510749.683715892	164595.617761219	585192.396960935	18758.3841657383	248946.642052166	95427.32292494	253707.575118077	83223.4479459571	693404.671252531	132551.577105124	55624.7243031639	113886.481379055	32199.9464807389	53227.818894389	766518.948251129	190734.170018857	123606.804535122	276412.089302223	167224.100563466	198654.228912429	406909.709440248	117950.49192999	119519.012684744	413760.904930914	344582.438136171
CYC_HUMAN	45772.028199127	216293.35984201	165670.727670511	244198.000164264	489912.103862987	381487.719410346	514026.374537341	238236.264093968	226975.184688849	165833.454099823	321600.05105813	411798.822739167	574529.636851895	4615464.1249833	2488960.04430083	539095.342524704	186672.784092037	70393.1941226081	438936.728884829	392004.084210334	1660932.8650137	413316.567869372	117334.00897182	2016608.85116698	1251102.82917651	1064289.65155037	1027533.30824083	303149.641338591	857937.329380156	639320.101409926
CYFP1_HUMAN	6025.37363217425	2967.54945988377	17643.1256446338	378.956453691452	3020.88112875684	27537.9497161353	2682.33889875982	7065.80294608413	971.707727029571	3577.70663820259	1091502.3456326	21118.4599429558	7026.75820466401	727.792316442689	720.716926430881	1741.41789683081	66873.2197459012	24360.4031715244	3635.19812376691	2939.32886962865	10139.9547231923	5293.194529845	2287.62875532448	5266.35029093091	25229.0336982497	9428.35163321638	2336.35597587017	1829.82210320206	29649.2575889778	14934.9610014387
CYTA_HUMAN	957159.766517899	4372755.94685221	14937059.2694791	115131.779825941	64277508.3610181	5192610.06226678	16070921.0640666	42296990.1746139	2657855.64578335	39973621.8577674	19649925.5418793	1928593.98100872	10409535.589787	924285.112390193	15715146.9844449	10835718.6973296	2504325.39890545	829551.394535726	4824205.55569524	18015743.0448325	12441061.1637452	10466853.3915848	81940722.0551415	4909673.30989622	24617897.3732298	1014493.94237765	25566355.4580768	360526.577194223	392800.889204643	285015.704681197
CYTB_HUMAN	3304401.81877514	54506018.354964	29297904.999723	26647.1344881349	1842149.23479128	3016320.37444834	18201755.3160393	539734.757309847	10333794.1158088	2171733.59657166	8821980.0056568	1502358.99352286	2836985.42870453	1370604.81528375	26718093.11946	3036267.24869936	18308105.9469393	72541485.3370372	926229.068946379	8703365.17911576	31164708.2249288	2398714.10993551	3407153.0633072	31229826.3143714	65370885.3207201	8629001.51345527	13127977.0855364	1786328.80817824	2543504.13688587	3734746.78175874
CYTC_HUMAN	25372.1307239555	438969.430651767	203984.690039295	16695.7078457408	155585.811979002	550688.875786928	817298.182102003	71317.2033781496	226160.463590324	206683.480764523	62769.6289371681	219148.246542848	31712.2513066229	482380.335294111	120947.819964933	6301.6199374931	703137.605596394	349424.310786904	228274.746364384	58054.7632072274	209644.789731927	190973.406767836	163835.998590633	69096.6865938298	214849.831486816	83900.3995136569	1110578.91484246	358652.226143574	54931.9063735043	89785.3765369975
CYTM_HUMAN	266480.946905384	40000.2126706123	43464.7519248006	18385.7289930955	34547.8315514612	29627.3820229353	61688.5848307997	137744.199341208	9568.76142607334	58883.7474850092	3050.11180122747	18740.1713002403	2770.4762419244	1172253.16210575	316042.692087558	6295.404048869	2539.19986280878	4438.27129048115	93527.0413904952	10749.535796765	32164.2134786002	153293.796545758	26685.4335483909	164300.156622028	12161.1896947057	131533.413585001	6163.50950188327	4479.8228867119	73430.5191836869	21537.8571561659
CYTS_HUMAN	120078.907444837	78004.9312777684	50433.8104640996	457.418194803968	46841.1813145824	48293.7398775893	179571.959182279	19039.331317104	19559.3265899509	83589.2166318842	134557.434622987	2488.22370123541	29005.1234659821	2368.51248271042	5493.69754567455	802.801252324728	601460.663360388	134875.146388608	2812492.52249311	18207.2848890521	5604.09990590275	96596.7680835926	64442.4882528952	14962.2292440702	9227.44539652583	4866.05324100217	16881.8536251029	483628.228846354	28156.0704401773	6523.58946703504
DAF_HUMAN	278287.868004336	109820.141522634	83644.9099468522	25304.1413588539	393020.189428456	643790.414102117	78103.7051860222	467366.421458298	994928.172206034	724621.727738614	233769.785575793	597751.297109811	166633.012154546	199048.75193721	156592.476031719	46591.0056376513	92124.7270945808	48791.7351706888	197932.122294201	384706.185330399	161922.744201076	113905.227246878	349192.217451854	592343.922148556	366606.934586313	2698209.40893436	144699.020458434	4072739.07893134	161608.108511402	343527.059853994
DBLOH_HUMAN	0	4860.38283868771	6991.84932682248	2936.87447624133	0	2447.974560167	9994.29176372671	0	0	55550.4019418044	21748.1362323131	534.1593027731	18937.856280356	0	28670.4979278857	7821.38605580127	26582.5570927118	0	1279.85063060786	5946.88400238413	66600.4516271617	0	63850.5775854288	114813.698846945	34327.1906267009	393159.047783527	34266.0349150826	13099.7115124161	0	0
DBNL_HUMAN	43501.3239747783	101651.323244382	596451.299289994	30494.3666111125	21963.2265294607	19390.0885303763	94135.9809930533	13768.0942681663	512417.780008022	33097.9609521304	319079.699770156	375966.163142111	841774.890342486	100142.051487545	316555.323071012	43754.4517673015	282604.583687289	352660.316879647	65728.7054275992	469133.116526715	236165.773390046	22471.00034227	117551.045106712	551969.103971181	144602.758658825	739868.699191925	179305.788787421	1120879.34533778	484916.853315977	474609.93658225
DC1I2_HUMAN	23486.5809759099	144371.539416219	18835.599347187	14613.3184725343	369387.666152497	30303.7879440943	242985.407541888	113277.05358843	103966.073116771	170035.91038554	146958.451050478	202227.463475059	414751.731909794	213843.956522945	76310.0795453836	40526.6015627845	122305.440077756	67631.3719644457	142554.181254565	169567.480253363	161146.166162085	125004.287247388	162008.179674158	227524.91342533	300229.03698548	766199.102354014	109324.511014541	321018.86595312	504967.499088933	568196.996550677
DCTP1_HUMAN	281.08110810664	0	0	2183.56994573502	2742.80271490453	525.534582572589	125.316244821665	0	0	208.379485898307	0	1042.84231246879	7069.1126164781	95.8273773695549	1732.64878667391	6351.36110008872	322.213088679344	1518.04248262813	0	120.973785808586	0	3628.95824036254	1900.90158998272	882.311161891453	821.725108517163	8665.60325141294	2571.67345685273	0	9988.34494568024	6301.46042197469
DDAH1_HUMAN	35364.9953216017	47577.0348224507	11405.5302537653	13546.3257172807	118024.750698184	14736.8136247569	97374.9613438993	25119.0236703428	4541.97937662341	30278.2356560986	70077.4802028866	29666.2699010717	30084.1405146924	245923.640245558	35700.2052929044	55714.3275627558	17772.0318311979	30119.3075073993	13130.0930511835	118986.334092989	42980.1187991412	15051.3672984942	83657.3535810548	100454.578855709	271679.113335137	26938.2098355273	70426.2810046933	398581.346927377	112628.206166854	363738.988930017
DDB1_HUMAN	83499.3015837546	16402.7315877605	1039.67051010772	35763.4109434419	91314.1755415442	966803.613681081	34762.6768828019	149257.369504703	35134.680283029	789870.688379278	42974.1894984188	28285.9059820143	62002.9122756505	215603.344172129	137671.625391385	541097.968759423	64674.6530912566	61890.213572652	44086.4683298247	38187.4120025637	49090.9202152398	222014.003245214	21602.8586103731	64775.0435536935	447453.829474845	47322.9837791634	16774.7980775787	59353.1011089501	59640.7066097431	189381.104825061
DDI2_HUMAN	1341.39788768465	50130.446726918	849.378328956411	605.710440163151	24749.3157710508	28104.5997782034	6426.21520442688	7176.79004327683	2963.57178866827	35332.6823998589	7591.77347388094	6067.9479286928	1336.49268871541	29512.7715408432	315984.005883047	16951.1970978565	16706.0269494401	13643.9068495678	2892.64920259672	1761.80457567698	11738.8918973216	4376.8730673756	30608.4436617046	133639.667244996	69648.4077049115	6375.77803861506	4016.29298191172	2702.92570145663	10526.6144964184	11366.8047975409
DDX17_HUMAN	6030.12887426186	747.832713918331	629.486801528763	157.705517822486	7233.32715889464	16848.4018377382	11083.9408769795	0	5833.8938470416	4563.07227616741	738.231301045629	8671.67684800949	26212.6052744335	7641.13857995476	12088.4844265151	6222.1153694547	14084.1963027288	16776.8004360445	2166.81826244185	32451.5822199574	10247.0344106347	14851.1056316724	17258.9971814465	13920.1846684942	9411.95547301591	41843.6682095404	15213.800166351	7591.38081744945	2167.24770505478	31066.7481999271
DECR_HUMAN	163780.808583236	12204.119997455	204268.912108126	37968.8128168704	102350.786994856	133151.522560208	31067.808113067	91300.0208990888	125757.79922076	370542.215212581	210848.642846825	33999.567880222	517434.538193231	94880.4643449811	93252.6724180063	16250.0098253841	9170.60952205074	8805.98779878936	10879.494538057	233483.554306654	258085.773111836	2094225.40551979	45919.9744868015	172503.427288834	147297.736977375	370983.007084799	256007.375695827	212694.443679095	171670.410615852	118350.738266239
DEF3_HUMAN	63813110.3880571	5323177.26869398	1590432.07814473	9774774.09516639	3720478.78060233	90098825.2593514	8433089.41172031	23528719.315177	9184394.87449836	3066147.5845127	13634930.9652273	9849061.0321388	4082325.92988807	13816325.5845832	3650862.99635207	1296107.80493687	3996423.71443803	6800393.74209837	3983021.75789283	8247557.89860469	5825437.9766895	4188556.25705835	4441588.8479392	8579833.08119105	6140803.93311436	3174949.20461344	3878951.5894158	9934391.55684739	54480915.0889816	19627532.7967357
DESP_HUMAN	2980318.90106217	17253466.9071742	3925172.80743113	2809604.12997522	3055843.92503742	746229.412871674	2418492.72938527	3057496.50723687	3082805.13824268	11056395.4016251	5127704.66397542	3342571.42990522	4892571.11385663	1641478.67861626	7223171.32944103	4954488.0501439	7584025.58208044	4530149.59127793	3091252.6056435	2941688.85730079	4324465.86779685	2469504.65925581	3069334.75434784	6657695.09656646	7747651.87419225	11390365.9267146	1169615.90960319	7230338.04802003	8606533.13096249	11218379.7546148
DHB8_HUMAN	495.771352720135	3005.99580380594	0	0	8560.62586392275	22089.9527140491	1403.88485792841	1741.71025896632	5295.66468493883	250.595480047763	7566.91849353373	641.36659364743	2127.29277968243	2972.40515267633	238.649723060525	8272.61186538763	2246.85831981318	16559.3601724103	4009.08005282985	4710.1522218118	2408.38871972713	1133.03697749307	691.179778649215	3133.5026980561	1112.77365951562	5663.05477973295	4738.47079297516	10629.2709724989	4316.56551520066	235.159816659803
DHE3_HUMAN	35329.7529378899	16072.3602942063	54376.4994974621	67822.9271447153	583.466946052241	48223.2565507503	300.521615374642	893.618519153352	1364.82422137746	5769.19083202714	808.672637177373	5105.89533812836	1768.46265705174	4315.37566500829	91849.0277755015	2740.81082648146	3940.42353436291	16662.7094542501	40247.077032209	7649.58284464221	1957.43457152483	19872.9884871783	79.393478886481	5389.57403971202	19777.964025366	96292.7660577379	163931.282479405	7908.10132047709	24741.6740917619	30281.9972289245
DHPR_HUMAN	6705860.68212927	3184752.72407397	587833.563803307	1088.63608679899	3923528.23045659	1063007.99728266	3016610.41778221	2475288.75150937	1087136.92597041	169913.386135581	1942863.42700284	495026.605425275	749510.960465667	307971.311496129	297917.176620324	1665980.49579396	1771531.31839691	4429757.40103824	311885.178803507	866585.847434368	2941115.66213117	299806.247172421	755174.073687913	508454.654352957	819589.462438824	361705.958848169	1102431.12137465	475236.170793529	481684.484975191	380856.990351846
DHR11_HUMAN	155988.395435908	102230.087139726	54540.5500620325	39825.3204546512	226637.066858829	193772.065649437	45184.8461492349	144948.935221471	517833.896838611	621306.649860556	109201.834728971	455201.908246914	62857.3164316532	157447.818177541	37539.0687364137	2565.0545463638	326767.899562669	33017.6286930552	305155.439159565	258033.34357216	68820.5923887354	759818.25062855	136764.779417757	30962.4613043617	183116.469825337	11534.5447193602	39871.9789121858	578348.11303964	81912.707455589	146576.493379922
DHSO_HUMAN	108443.352952314	156503.040481816	197288.062692523	381.635098217431	68160.8652907043	121317.310957205	96170.2294118554	62669.3721856532	114227.917073404	88438.5149912229	241175.280702156	306354.099200286	589110.797469993	252711.993597189	147952.56370101	754957.33501586	40003.1148599356	137117.957607372	78562.2424764542	106734.577600158	120030.959369048	71556.5618506534	47079.6263518259	173185.884192319	230134.692697919	350406.16446904	164757.854625644	845420.007692104	1005750.28074397	2446144.1788894
DIAC_HUMAN	388272.334701681	46663.5607950637	64931.9690932409	9653.09144181868	127601.350258093	184166.44860468	82419.0023493924	163615.226467933	165508.173538184	89902.03237383	205183.290287919	247446.261484168	240955.061320801	267184.399891028	47746.2854915818	6643.4025945838	66912.8377837662	27278.5791366412	849679.563483161	243057.891477886	92316.2422784688	73898.9307708495	319753.501047971	117451.335313994	121965.858510153	99084.8790639868	107351.611299425	638479.100043612	311114.133390295	237035.068339083
DIAP1_HUMAN	12944.5276379826	26617.1240931593	43154.7032260594	11150.3851247007	138455.886871862	22412.9767381061	9137.96860120005	60884.7024618282	2819.86402184	60377.5371973099	170592.635363104	4737.84337172394	8291.71756252844	4368.62086443013	2122.91620282338	0	24001.7282381232	7345.83945170873	46135.5843684845	10505.9119646747	14068.1943463032	60907.5899855546	126580.299426652	7662.23468973555	6928.93246840086	39846.3329792744	5121.51456353203	31225.0772375384	1317.34022651232	48.8276346063555
DKC1_HUMAN	22895.071499649	17870.3865394326	12269.3039897533	14625.7252971527	21478.4837352081	4697.34290980897	13118.6333247462	65428.9169770922	0	52268.5783643832	9056.29049296223	1731.51597189019	1831.34625017551	8128.42437463288	2210.85792228309	23129.6021486821	18451.5390934246	11644.2510584212	4244.63324905354	40399.8691547691	18173.3442803114	3681.94229249039	1009.26560274376	3787.21631272674	34434.6678334098	27656.1152433167	265.025164350883	800.119776605581	3433.85108417315	11731.7867340114
DLDH_HUMAN	2063029.51385543	4363839.83180474	79965.191094435	241893.651380369	327511.867826375	115701.880727599	251521.581769783	447885.119673844	54745.1504470189	586556.09877699	35319.3514167945	1784774.85179374	465180.704466006	461275.595230391	102291.569306508	19884.0552964125	127942.364901349	106492.537419177	385954.360006658	64007.1858593034	1279941.84389989	259722.252307739	821700.773916469	360555.683986905	414608.897089679	2289775.9821777	38675.3382789097	197956.047994746	1146483.14130849	2416522.72287294
DLGP4_HUMAN	9506.31202133845	86664.1924872363	61171.0949584667	19046.3956932488	35216.8680283615	89857.1167299249	33939.7528798207	107503.67250757	56469.0163355717	142784.77709296	37556.4677243195	74123.3564275927	17649.1494722311	32082.3259569687	109775.329554801	114053.679910889	82214.3791303806	105394.249681136	51471.4580357323	108342.964035602	45086.3118803998	230382.893257794	35952.3665959094	188627.843044311	56047.054301969	104520.138794944	25064.8861385439	20078.0192478402	77681.1958606758	69570.9215210147
DMKN_HUMAN	306915.184768291	200466.678946273	502925.068028091	584466.171737595	357390.381035649	118727.700041431	252244.383338026	322016.897795339	118705.512706217	68635.8788365008	390685.129974195	362392.554656063	234511.164178721	88486.7627661882	206406.876533235	64504.5246037816	201848.446809836	71294.7592406656	386580.689981446	109770.259764513	238093.986896442	326521.48541575	120031.055880067	157830.266897252	268566.87157944	229976.998583116	505317.595190675	290830.018192012	628422.208086891	198358.524035263
DNJB1_HUMAN	71271.9931485911	89387.4852693732	80158.9549793764	6014.56348359052	99581.0288052322	119428.849187133	243722.535726096	47038.9455543197	38907.4845599038	131257.787083128	56059.3835658733	86237.8153189342	162925.821079232	17354.9674634618	172929.268252476	58935.3027828952	32063.7774567959	84545.1162916449	113118.51889107	101015.091503781	77515.0035345466	78514.0997799772	184383.661934992	211717.858365896	199657.052814779	184733.331472166	100851.899419371	67162.6600286836	109124.361732145	128365.845691874
DNPEP_HUMAN	7994.59231571012	10319.7739566403	1469.10899515954	3288.71633509843	6703.92944386588	58354.1269460942	12538.2701575821	3221.7687285477	69482.265303762	267710.017695126	5012.09137080024	19497.3521401027	1081.84450636237	8802.43137902846	12652.5957350815	242824.36443901	72488.6559992888	26594.959140385	52045.804511431	17738.6351586456	57371.8019169813	12443.7945457421	6203.09627045234	29791.4749194152	39840.9765618667	893.545554494807	3049.04358928464	4572.44648588614	14564.0967563662	15857.3583002406
DOPD_HUMAN	155162.626854599	146431.224877232	84088.241236744	93125.5680350973	93458.1701499356	312532.086951154	143130.689850273	166524.676073719	74252.9318048979	164097.03089651	58294.8699949704	92509.5803938603	112224.581445266	761470.166936928	240076.62879337	84714.741545908	162583.626727263	289681.205477928	190482.455765564	66247.3685900626	98998.9682977829	451312.865425404	120998.751007671	186567.65964536	769130.447479998	136941.331540216	109906.541447791	154495.364885843	236275.911918728	269491.661718665
DPP2_HUMAN	98773.9579073576	282179.086103144	116994.694330441	13980.3851881138	89255.7319077204	28590.6226689106	25774.0865853705	42277.5621915923	127516.579447094	52805.4845525002	218254.632481995	85810.7866871081	115745.930882028	69535.3970765588	12961.8087313499	934.292494443923	28249.3979353554	32236.9785185981	70664.4224019732	56991.6013640888	67980.7166338516	30917.6280104178	171925.82226678	17466.6862728148	101243.763724067	155412.601215767	80819.2016567448	150559.730999628	2748.48656127952	65539.7200483844
DPP3_HUMAN	2755.47241671374	8526.78343569555	32767.3996996715	1654.7718210018	20366.6607534064	376276.342343965	43405.2965967956	94138.6634624644	2232.73411066031	57653.8363842357	25161.5988809666	48081.2129139172	7568.08863597133	97848.9697247704	28755.1009075797	9424.64786272993	76382.2178228922	160838.271345405	12397.0755424517	6053.50540151173	28306.1704624576	173329.682513808	44182.0677835338	77284.6516479574	639162.54806521	29692.9649831904	54018.7494138026	22229.9450232823	25685.8365418161	31727.1825124164
DPP4_HUMAN	260686.603474992	455.229879071201	5447.1537742976	670807.135669433	0	13377.1666690445	20094.9799850857	91919.2897478058	2665.20156402438	10206.0912839405	16157.6169104191	362.690480924749	820.384606236876	13251.6892728808	9277.6299610497	117972.677156758	33592.1065757944	32695.4538677401	24326.6057992696	21360.7209486988	2532.32723341953	60878.4328246282	8.91999568345569	4113.34233350933	5209.45863274551	1262.05154581431	2425.81420127629	15434.6326903084	119630.397307534	99680.206732328
DPYL2_HUMAN	21168.5874045082	10021.8318738834	4196.16499186508	2529.70801526303	8747.14376306291	947532.70855789	151155.079987225	37771.3455975403	5488.31834181895	6396.54655369679	3292.58452155545	14564.6304921059	6755.43422231094	3734.04127644083	3610.5977351793	14213.445479052	1794035.30400449	31965.6488938584	5231.88008782273	23142.794012164	7949.36700388122	8417.9595388207	4577.68431420817	23746.135423797	8723.46627863167	12465.4992132423	41277.1539426177	198421.176499136	6598.65634740839	19428.0584307532
DPYL3_HUMAN	1553.75684319445	8447.40315258782	3959.82453862125	810.413622591677	14231.5344324082	1687.61588847108	3609.56873156101	1356.09167873622	26485.9010594428	4818.00184265384	14508.3463392477	1799.52447638836	19167.0977152759	6803.84368109918	42845.4608666356	4309.49385175823	57519.0576713617	116194.756467217	9798.04057032162	18657.5521735765	1591.22172142492	20374.8404277826	4168.64201586998	8944.39868164315	140.638927446767	96074.5164721646	6213.57602876803	26381.3572713096	1231.27779742826	2811.03123677005
DSC1_HUMAN	46835.9240934675	455753.841160893	458712.812837073	30373.535110426	275948.096837039	85402.5957658793	15621.7738486018	492843.15731669	190109.717238798	23039.3644569618	236781.376832753	471046.67666496	131200.485225871	207189.952946305	94213.496066597	3231560.07270795	49035.3046268484	44873.6818374392	26996.5776818994	260090.287419064	413602.029713847	256152.314151886	14909.7230585157	1397038.80131687	57655.445700362	36572.8742092681	304496.772316899	239734.673573817	110305.064027821	1015110.02853203
DSC2_HUMAN	141628.501611712	2944925.44509458	2720084.97300949	91934.5090001379	680031.023934963	445409.634706296	1206756.81202244	763585.197474152	2020988.20341419	721134.455782634	4894534.8507832	448425.218803083	2937410.95978896	231753.102996779	1390054.10759561	564974.962997266	524536.42691373	439059.878266534	1098609.9555616	1791316.34759422	1957636.16747581	108208.901670967	2795366.35219722	6513415.904098	1178132.16360049	2014702.29193827	1100615.63673767	2233928.06579282	839321.06268476	1771008.14930565
DSG1_HUMAN	116772.872081727	776112.298110126	463989.644009824	169642.918204846	132481.90155523	237377.982261327	1198249.37767459	89858.8058934985	285622.462973177	253727.707990768	886139.287152016	284514.043582932	320773.545344214	55388.9596228665	106332.065789998	325619.203507631	196536.924549571	137815.315598637	624040.61378592	407352.108444287	576477.62993782	70511.5683709231	763388.950934071	246248.21819871	833983.144313524	203528.148302475	235960.332226912	219086.991513995	137425.058695417	515453.357175156
DSG2_HUMAN	335089.308388386	0	840.790026008027	222.57779357551	94.6161459587715	47320.0051421065	893.394501989591	14316.9484965576	11290.5288242769	31603.794826538	48673.6265579465	7522.666093799	20674.5607801997	1158.87607184332	3854.35601566745	301.685539262035	2551.82362125956	1095.13077944114	2522.04004910903	12528.7930484799	3183.43256844058	3417.32951361578	8399.44361154556	12054.8256933167	13013.6333315601	20324.7570945403	1625.21629568396	16545.1185670261	7919.09751325578	12048.6739920511
DSG3_HUMAN	426321.90225807	766010.15896714	1308744.09761828	2486.05214167254	594679.228805414	324735.683959623	1707453.83294204	485196.174467053	1053569.89014382	1768829.14368228	975793.866871144	1463217.84059797	2109569.00662239	766345.70218219	1517690.1068043	74357.921333036	600765.982877571	1057876.29349972	867145.854173112	1316932.28019566	1765636.39183974	192304.817625155	5258316.86361277	1346263.73220909	1536075.6305764	2193080.28963014	1104306.8393412	1776665.19923744	820756.798824883	1867599.16760085
DYHC1_HUMAN	770.240182216692	4010.2601400017	813.130507889917	0	13858.5508853901	55309.22014971	1059.39624145519	7314.10189444687	112.576737183069	22229.1100456448	3381.33429563923	11105.0465506261	2748.3535500174	48048.6914177334	942.501252258165	2178.28142345496	12360.3830259621	13118.3823563806	1224.90771940942	387.756462566369	1155.63693179532	55655.2390439432	2066.97542382928	4158.51724667001	8186.91158718292	0	616.463407771857	5779.19578348442	40333.0240968211	49609.7539001888
DYN2_HUMAN	1166.71185935301	55310.7575020186	15613.2893441907	0	6961.87521491668	50713.3982279107	15082.332187928	4690.45511845445	23.0100412378027	14943.3020708886	3401.00315724017	5217.30406178698	9467.61975896223	1684.46059009917	2417.02835060723	15711.2992591648	16302.6764025395	16710.0870663955	9824.73071567974	1674.26869263874	17843.1341904204	37317.1637640836	369.237408824515	218323.174252508	2805.63836835895	1581.71848962861	465.185067940357	19692.8701141296	78279.3941664441	59259.7011387083
ECH1_HUMAN	96529.9425609605	10914.598420875	17903.0371135646	3627.5064897654	102775.612911187	34623.4210443839	228423.320149488	87077.9956686761	12450.3138496018	18671.9920312437	1806801.75556946	101528.101211593	93738.0595644605	209500.951393992	65902.2924202578	32011.2006749303	122483.815961949	132564.921182674	23791.7103796741	42669.9109719396	58197.4753963596	29661.4772372867	142859.287939333	257202.776311485	77482.4385969392	54764.6006964081	294125.277289098	38747.6944548339	48691.4397626882	65079.7879580018
ECHB_HUMAN	52226.6273122143	10.7097692472892	1485.44469761585	5867.28045949301	22287.2924130582	37501.757295135	3370.56875684563	8489.32434108262	14140.5906296614	5653.59910347273	4794.48748906869	2751.33546490323	17419.8673790397	0	1004.51558274732	0	8630.88653288505	28031.5119228181	21359.6000065013	3811.54263895022	916.162986425811	1051.50376468284	3294.90531027792	13710.4371408352	1375.47097396614	612.823526225784	15830.4366571811	25845.0177024056	67604.2731867932	55284.4152623759
ECHM_HUMAN	314520.173548683	1267393.63095677	24250.6159359159	1638745.5702756	808467.374662198	9819.54158452871	172171.078271289	150061.697742555	79847.4309520935	397018.92679568	312279.530458908	245545.090228721	455670.232071505	41134.1006349532	215566.128144566	31292.7038552063	89957.0088139404	152488.69240946	142264.027853038	943242.80845064	439754.364271462	62580.1406233155	611019.967063087	48523.5257180985	209137.926751919	1649945.40810288	196424.349898876	14826.3469826728	463458.212755046	828660.26514132
ECI1_HUMAN	2011.60908663395	41482.3216619844	141532.872742502	297.146429817263	99793.347203682	154868.644210902	89639.5017885576	104376.737648701	41733.944399386	353669.114463895	127417.188161847	17903.3242703021	81087.4318084455	16287.4679561775	42136.2840583898	2951.76611957928	12023.2460610198	14864.4014452207	13360.0021543373	51406.6667801869	150233.421454626	380945.648494322	158287.022245166	103828.923214615	367822.436845282	124738.384146202	208713.036435981	21905.430541216	40353.7996127074	52071.8719081233
ECM1_HUMAN	7931597.73545614	4742562.61280211	10889994.8801939	964354.929134358	4520657.38167337	915113.142257235	8348699.37374194	4004069.68022039	7644303.67081947	1510349.74912382	9249113.99009621	18693296.3684762	32633687.0323222	2411730.94983586	5456093.77577837	181342.772297219	1207931.62289902	2809174.27851378	3005951.28877869	15632954.43682	21184500.4024414	3787039.37299572	19592941.2182704	18671869.5358373	9028729.00614901	29395305.3808116	14911757.211452	28089067.2094088	11194239.5484864	28338488.4021189
EDF1_HUMAN	2340.25811017813	5355.12561023692	14698.8295589107	0	7611.62198671191	10310.6675458052	6778.44449972435	20994.0276492563	13781.6983009486	242.401475951934	221641.882488701	57679.050300448	3463.84121007138	16202.0538815587	19611.0233457313	13454.4606662294	6732.32878698283	17893.8532580947	14128.4911396506	21235.7459970114	11029.17615736	9927.73870951042	2765.53633176099	4753.24971106018	16157.3748887329	36380.7413143476	46501.4367095268	535483.794730772	50917.2739257224	75319.1897646145
EEA1_HUMAN	500392.22576608	95715.4117161009	197283.057718291	5166.78010674351	2332004.69107543	455080.965833353	74154.5954213722	5347671.44538671	1284723.65735701	190338.56844043	1607988.2681439	550255.303621704	1225475.31217968	599344.433850719	670346.951945674	60340.8416807011	202415.534611862	188617.369204349	545994.464854293	793947.358926579	462321.137791602	126663.432884462	277953.181508933	606264.62526774	135549.91096606	1119119.20881113	704650.306477316	961012.399509986	165114.512060075	287674.416645794
EF1A1_HUMAN	710700.628713014	6539.90806595655	1249579.64728736	2639.3532353912	83296.5198367236	717521.511856503	456978.685249409	49554.0070057355	1275994.19052989	150321.942571297	2402200.25001153	173408.680103185	1494635.41352062	666393.82187371	1066799.31281091	790297.380120802	587039.416443046	1783454.42687783	222060.223814222	2171966.36332698	753493.760656744	66447.9430524697	444698.452894417	2041040.71345993	655534.902489939	801742.162509864	1224056.40598358	1018608.29481978	6042246.78940354	5526526.95815525
EF1B_HUMAN	338626.454576047	81404.6536064643	165304.78492123	9382.1506424541	98087.7675620001	75682.7809097525	83062.7600105738	72280.1179495196	290355.983687675	91534.2190954974	811656.398687863	89938.163211818	47509.8766292309	21051.8396404547	283881.417560727	52168.5939548637	263236.295747115	188519.517702585	147475.16829786	278057.034414014	137839.005290444	71128.6583104408	190184.281688698	85687.5207617083	176340.29833088	124960.639829063	335089.670723869	80398.2573188687	68471.2860783715	39393.2026024893
EF1D_HUMAN	266579.650468519	220414.912601604	160493.353856778	5375.18241407614	343514.713822799	104809.567996131	166352.023539822	317198.648819302	42264.8837112289	54232.9083713287	162192.888606187	109397.577812306	359747.164441708	126770.105629321	154651.02287467	7992.65737202817	218766.650469244	202932.275193139	147388.764920384	289806.950459832	166766.885596204	228818.46775313	488587.310798837	221819.896401293	1325432.74842431	292715.204498097	129677.963132785	84205.2590876802	325806.820441255	581418.354364977
EF1G_HUMAN	526361.206885915	73179.1729300407	227127.315996375	5930.62550922113	97766.0306911957	1411195.5636842	74358.7800107794	70142.0244485729	2229732.17485204	591742.988025345	321682.364469007	122208.069916204	252853.026288807	951915.283614595	101656.231559675	72442.7704349456	1006324.85448838	186805.758126363	347214.497169211	450152.551055028	46803.3838852888	1654972.58731635	571786.352376825	196791.331915156	540695.108760956	242608.173450879	56814.395408346	1161858.70427703	1209748.18160604	1090658.57237343
EF2_HUMAN	220804.495560712	1652286.25326702	767169.319531317	1178313.61397877	8163652.03491825	779020.609138208	422745.555060963	20112684.7855447	888037.663519954	531556.934497634	1243232.37682982	2406260.24080635	1928184.45587016	1241840.665832	687506.439039247	216275.09547796	1266918.79927438	1006218.30525792	2242317.88898899	21304639.148431	1717212.46550255	1594965.70193082	487169.19326696	851821.619002509	1014882.01069094	6249462.36142584	449318.167292027	1683392.30844665	2039613.00307933	3111764.34934392
EFGM_HUMAN	352.17607082091	28442.9176004631	801.61586257484	16857.7655116615	30312.1406771336	475.379364103867	4037.36221566606	142791.557747964	2369.73214066627	2955.4097294602	23082.1576725991	632.191149574584	1282.09505275502	2964.15223675096	4480.80432316436	2181.93243046801	41819.0358468757	2763.82372670844	1137.06036369343	3838.61110281698	512.659367317798	135.136717681796	8267.96204162741	6358.99544464777	8546.43295954969	35512.6623151273	11732.1917886962	9246.55926990465	12519.7221980195	8784.83984746851
EFHD2_HUMAN	73018.4113410716	75807.5931240051	46017.8464744074	71972.2070864105	207502.390306868	723066.148400245	289509.679762879	88951.9190437418	32410.8087418848	789713.462994177	63658.8489230147	2359841.83893485	85084.7366722085	191240.993489636	75266.7318893403	347912.898314909	424299.21090488	335873.225829113	93054.7090810388	47646.7592357067	125568.75668379	524134.358761055	107198.222612823	233265.371824254	323590.188666035	40240.7970372902	71249.2101270281	124980.053740716	341228.757209349	232050.001295618
EFTU_HUMAN	2285.68159696146	50475.3811767737	0	1142.29567902914	0	76152.1891463224	858.042527419955	66933.3522157577	286.348705451603	17061.9432544721	1395.3612795128	14468.1642403657	234264.618225723	28928.6203473527	9933.83542266109	30140.7156142936	1760.91786089946	3836.04534797397	8231.65583974599	1458.68826120206	3586.93433702351	3210.58428984199	82.4440543556551	75.4392388609142	7141.42374752994	3589.98017072869	661.271880766868	1703.97570421056	1989.0630326299	11849.3250205258
EIF3A_HUMAN	0.00882207199906789	6445.91169872658	14527.9029523976	19665.9088392268	14453.6945419833	1434.72113108865	13748.302595951	15539.7522218172	15612.6487849508	1277.91111685612	9786.0283709713	27307.2474801597	23555.7626249446	6963.89907789026	6976.94400652786	1780.83748477154	5385.57709262597	6572.15076170409	14009.2344517725	31998.1048328701	24745.728766018	13066.798510345	14036.3675435838	24455.4155683293	17761.7725093314	43271.6592064462	6615.64951567095	15033.0752003461	29920.6017517475	42091.0360240581
EIF3E_HUMAN	7478.5020462152	514.241912717607	35488.8860417084	85.5289657884042	3627.75713340704	8197.75029190577	489.197606508545	4599.94003842827	483.007779969709	21640.5859156956	680.604612337128	6372.6423512397	264.838566072907	11851.801350706	112.121557568081	41516.513420098	2567.77778149289	12399.2809596646	2165.27040704027	273.940963884981	141.365834752973	7470.81416337324	2925.77430792936	6368.71390756724	12223.1191920615	9902.11253555648	4061.82075306438	1454.04189239572	68520.3832351071	11776.264989955
EIF3J_HUMAN	26758.8367388629	15329.7406595456	309284.605464791	315.739521582768	1659.76601835675	8457.08017250223	47940.6450370969	176.295405828496	53889.5037106553	9969.85978827896	21943.3560481316	124985.495928906	163044.225406416	25079.6266318069	72174.5331406325	710.439792188231	23651.2127290648	16060.9780555871	33116.7679820132	67273.5159502683	115311.408532286	8532.77174184016	16459.403134863	64334.8472115419	27130.0143450998	86538.361207941	75540.0563749552	39191.0775604418	6540.07855877831	0
EIFCL_HUMAN	4418.5388691596	1690.07326074553	4582.9026024223	277.594874870067	88161.0349618034	26297.8597467025	534.695278429328	10810.6321765844	0	10087.6090563521	32218.5085430166	4890.44228116151	15417.3207241355	824.128550251271	0	26698.0344136652	21737.9327807628	13270.348700784	712.644966328996	8459.64313464167	9962.58049220733	8131.69224436001	0	20136.1715186574	15488.5097574557	11997.1594416188	7615.59688808431	6195.64548455971	25993.0922000289	1476.00639832716
ELAF_HUMAN	111709.76441553	189008.62439019	2891280.70201754	547870.481586894	781087.5122804	1479322.1707761	2137677.91918778	1029280.16535173	1220197.94889459	807158.833047454	2399595.10008575	1005922.97540577	319760.351897469	16316470.5174794	2644352.85833717	247858.149603814	1074848.51083046	1785533.9935682	1672479.49208803	222490.754308947	3266485.91904339	112761.398476819	571012.03204292	767116.076124966	1491767.27185015	1489326.22637188	1273226.2185454	1140232.00399989	4140542.43264042	5228009.85501515
ELNE_HUMAN	60629.5237692444	55053.3048147085	110904.653044949	31858.3771917046	465684.122904568	3126603.22927797	203385.588395612	1174958.95570543	3212130.7981496	1640613.79072222	1005869.87404372	323468.851785755	29753.8426248991	4142996.23909332	651470.506167203	516056.510390352	145494.205351943	2133950.48443544	810725.075302427	1096849.70164518	688389.492095512	1835842.33182109	721922.213115302	653261.553714138	1994332.87494633	1819008.34382796	694934.032931357	480737.263431617	799274.357750919	1491422.05443297
EMAL2_HUMAN	64788.7561512574	40060.478694708	18946.8410266629	4886.73802726334	62455.4920085698	34785.8501625083	28389.4673367159	89165.1354313093	124064.246826178	30393.2143461967	218591.011076057	23303.3442556344	82762.0499731764	85513.7598836152	16405.484490124	193969.654138202	63826.543902294	137481.067175497	25588.6076879358	181582.189855562	41499.6103426442	49674.2687703275	36600.4285373215	38966.7114058511	228123.505206731	49357.7195684731	80297.2222222154	37035.2911903453	88816.7228851987	90464.8209464238
EMAL4_HUMAN	109085.733557738	23142.4672519183	42720.5431751543	10874.0590713647	10143.1272431595	58079.8460986205	10015.3972861836	19213.1361750497	31160.2200254523	49182.0428420625	194126.936415626	42209.4652056464	137763.697125136	89343.8057793209	18440.199198794	80908.4290399282	38136.3830267258	33528.0263509518	4118.67721558904	78834.61760532	38773.4285246139	15390.7347843915	28237.2196185567	91414.246506267	80532.7757694548	38372.0566088065	40623.8679471924	24980.516740154	56713.0678717524	95850.8915083543
EMIL2_HUMAN	25433.2152915061	1571.36003713814	936.358018750092	179.408161560532	244.317146300801	15546.6471902636	4479.31438080208	424.904006814065	3977.98188202193	2783.39053352261	0	25521.1197694526	6292.93946666592	2370.57309019037	2761.16929315965	0	43807.5605767896	3156.1334447143	660.279026124505	995.511673465288	43091.1463978393	3851.51388229905	3787.53146889103	548.660731365188	3999.19476973993	374.52052442216	2464.93037305366	2436205.88396452	12933.8401964806	18544.7439753764
ENDD1_HUMAN	6442.25874263767	56093.1343824649	179302.085123674	30133.5590901881	63130.4130520144	237605.615960951	8457.79097002585	158379.141529858	14728.8977641674	330472.782101544	9295.78927812587	6463.20756961513	32282.6457447608	42245.3821992124	14186.810730682	2489.07164179312	25633.9108422319	51023.2006292024	9198.66721219159	732.373716369315	13030.4004408662	173143.8105233	53713.4102398859	24129.638978005	428359.740846434	4105.52677802748	22927.7882454274	620.476974223884	24944.1503756194	9636.50383444588
ENDOU_HUMAN	41174.2853704485	19764.1519203654	178978.533878023	267027.477625695	145474.622822353	267203.635259465	300967.623022001	103790.829961022	190668.729601336	582443.620231754	271304.672716624	64823.814643062	165052.976474514	277963.184724067	65391.9805994185	127585.766933579	38564.5669448311	174303.093642551	220005.375698569	294047.832395961	279186.043980857	166848.874602975	144014.095699804	109825.164896721	714966.960915683	428075.558536468	170143.24391169	117469.017499308	114062.058572099	76409.4015224062
ENOA_HUMAN	2428366.18796854	1040261.34377448	831343.202147933	509934.050287355	1158704.8232299	3785930.32570495	1884741.65041287	666400.270154531	979126.935797069	851297.335887005	1242974.20819639	4418660.04749299	1746495.67573911	13824361.1832271	1002074.19430074	5436429.09040285	4650762.57378419	5022676.82592878	748723.826378978	1974876.43744462	1710861.98282291	3042731.73001614	352626.245266786	2230990.05210291	12991367.9119496	2043569.68654438	2075371.48961032	2870190.59188233	5774385.16002839	10959227.5560633
ENPL_HUMAN	30074.6583929851	165607.86902347	75881.1119772324	16349.1150869556	143892.445944471	138071.078792041	89963.4863232189	98919.7991510277	43086.2004570066	78812.5767538373	28852.671794068	68924.3176886833	20388.1231186886	144237.723851576	166009.761492314	223486.509207794	80304.5231868454	248809.517990852	22946.9248733808	21563.1705422489	31622.2392124317	47313.2613425959	37299.5591844835	88396.2225767086	99462.3646368887	60256.8639577356	37473.52103252	99041.8251200437	224264.361465327	234874.63921558
ENSA_HUMAN	432480.743009631	1072337.73017412	583054.007931487	83954.5584311328	69572.3093895774	35999.750315556	1485954.22140576	22322.7839295405	88269.7003652482	70648.9035458933	780934.113802551	507233.100884391	396835.41578952	205910.75352883	626031.345760959	463590.073568954	82048.8430298847	165363.886963178	277402.495389541	182311.516146112	449884.036417394	40476.2498732658	613195.740526233	522112.053636356	236615.109984811	310772.333929631	912052.401179436	525864.277197673	495487.686676854	1599633.04623193
EP15R_HUMAN	13399.1408694526	47053.8447718933	168.731145256592	7531.63860187311	56181.4792320909	17540.9193079014	0	12590.2431061048	38235.9513547323	68890.2603584468	205504.806276617	2935.56964701283	337.031487105357	5789.68960643841	6368.5213077604	429.729792749195	569.89863224712	8.30496426210249	5514.47153428981	40810.5357615542	5008.52996445684	12183.310996693	9134.334582663	2980.9381778087	13141.0586126791	2008.55988432285	10069.7489126131	1977.39443249267	19231.8418901754	11672.8288282703
EPCAM_HUMAN	56905.853520447	13769.0294494332	32255.5934530442	112642.216327047	86163.8258820907	10409.7377992232	69045.4674420791	2807.23857091149	17119.6447000054	195311.212659498	20477.5781532559	835.6123211761	17508.1983136836	476.456971499973	3567.48263017912	4250.87125564156	5039.91214583568	85681.9123638467	5525.12734013	17238.3998213455	3605.12193297114	485.778862935729	1765.95194544795	3410.45601310615	1465.78678769603	6731.48471767066	10977.7712344851	38744.9829806523	17332.8294253692	5975.82916459916
EPN4_HUMAN	4551.26230224547	10557.9088832986	83.8231695465447	317.75006695416	11947.5772892234	536349.481007212	22024.6240075935	19298.8558753222	4414.82752021189	194831.440173382	8185.07726447998	3744.33678794076	1566.08536650882	18834.6833715442	199.30684945359	20342.3823999575	25396.4315877686	17077.0500525007	36222.2699901853	39527.1635136146	9609.64213227657	26861.368372617	1641.74466302022	7449.30331169311	31453.1225672978	3904.7786679645	4555.01534857084	38727.4086572798	21305.5040050237	36253.0337933343
EPS8_HUMAN	115221.941730682	1672.25681569693	33126.8682541684	20520.121318759	32715.4929810415	34754.9919424277	1392.8601343548	13499.7638488	8261.7918635537	2536.73040933614	217897.704118664	1140.88809877079	4768.6073503087	410.430207383802	53173.7845171793	4550.65878608623	74587.7294801234	57077.6378552397	33744.0245638708	2822.38781072577	8040.87312036385	18823.6940938288	2382.09793089177	9498.18466365364	4521.74171070298	0	48440.077742662	2178.02051851096	1002.23094774341	8848.44366846248
ERH_HUMAN	448.708845423395	107419.015593815	34898.6437432866	3016.67986894565	11334.3715451922	167363.408133311	73481.4344757252	16883.8852637221	56202.20683697	121784.501536204	21722.8437636332	54774.5216630562	88630.1865841032	343672.719364413	71403.9250277325	71966.9007664809	191797.933398866	82231.5720951165	34335.9128744655	45448.3645556649	88416.5897619111	69210.0583208636	17334.6019711965	68843.8103947717	206318.362157778	89016.619283161	10269.1361118436	79334.9760432557	91742.9730417114	185118.753549002
ERO1A_HUMAN	2762499.16929753	1021385.13004828	1556383.6509279	239142.000962142	998303.182581011	3015994.40170554	839265.045629275	1033944.2519065	1281000.8745997	5866692.47919822	1914514.12030148	1165348.87171922	2184754.70733659	5238403.75353325	727579.530673445	292895.789813469	1123916.64365255	2819964.98817903	640770.991028157	3331510.66184615	3055006.67167381	3770139.61662003	1664419.8169874	2247355.00784814	16366506.732218	2806636.23657217	1451609.8190145	3277243.95708366	2680336.99606068	5103236.28205617
ERP29_HUMAN	60830.5483994618	51602.9660064252	83941.5393689673	28729.409504265	42068.2038074577	163481.36286404	40984.403211428	23461.0109352119	19424.4649572217	105391.591289537	14455.7194302614	33308.125396317	79145.2567266263	259636.660571088	42221.3295667389	62506.8634296252	140528.148212296	174165.12251487	41497.9189752433	46665.0163299658	98092.4364955684	109701.654591176	45691.6208275839	31571.3869488494	434127.629970096	75808.8810329796	23345.5680085614	56299.6748570792	43031.802435274	136024.019168687
ERP44_HUMAN	1359.5735548726	23211.4743102937	15918.0850581617	5925.8002473071	8050.31483221305	21916.1981174468	4362.02115057594	5840.71154145583	1925.45814861755	2247.09765875696	3237.59973343723	8945.29800562664	6856.44917472729	18273.7846704877	4454.47406808721	352.966424697117	5067.38198637075	40724.121871336	6314.65421453632	9281.82852706106	3947.13785133459	1055.73981221229	2524.81546158911	6529.68074219439	22420.3074262792	2706.5539305264	4225.12679024256	15693.4327652983	21108.6537474367	40015.928932907
ES8L1_HUMAN	26454.6598965732	300698.71141979	158689.911708183	9448.26169980056	176199.245381927	83617.8535630195	74458.4735603288	22389.401453439	15089.5235165262	63985.8119224249	18187.0999010909	129011.79181739	27484.1057740317	345566.717829966	53623.4599879383	69781.6799754229	214274.374501677	119304.866759672	213838.309212231	17005.6685040033	104478.405581647	6313.82027893028	139691.984888577	44727.7166441755	137650.562513258	24863.4419834597	78558.5276307554	18948.2373732987	414055.662451774	463778.662331734
ES8L2_HUMAN	56021.2467335365	5772.2124708478	32196.57331811	409.909058518513	3805.3099934336	32173.5149880954	5019.30667226393	2276.82878318796	11013.2664182746	8243.16735610761	53183.7280609277	16646.4105108486	79062.5030555508	12274.5201018623	5124.95669923636	27527.0916329535	6021.89384137762	16886.6684706481	30574.3110601266	140884.777272249	30688.5410399163	5949.56625827712	4685.81408684144	32737.8343867882	17162.647751606	64243.6592896824	27615.1449579336	26474.6589701564	172385.990692197	215362.555698296
EST2_HUMAN	6909.10360254327	38628.6404017867	42197.4003124008	762.657118395991	46429.7669823301	44390.3877436162	54745.0593756226	106983.540619091	120907.241585778	18128.3831747613	201945.687162306	266995.111163079	401038.742513419	45124.2811827024	31531.9851552199	5824.33539360791	11971.7898583901	10885.1912871393	16704.556503549	390129.562836068	49161.4551904799	16319.2115968867	45866.9816105417	70957.16355591	51615.829944326	55498.6212252681	35163.319981079	269886.505994076	181698.080105848	324186.394649372
ESTD_HUMAN	508425.773214306	90220.818245909	60684.3249855468	12244.7682617681	54944.0135579236	305437.073629346	140640.441601208	27201.7077936728	16132.4706464067	343305.40602317	18261.2971867666	148779.25055874	35865.9759980707	286614.551118108	242332.744109363	492705.964200205	367686.525009203	340292.32562179	81099.2577510698	73639.2330143804	199760.160504311	157718.512119156	19372.8508266138	123228.499811797	1087999.49026473	68018.7140259062	174445.525796825	80840.0402735025	54334.7532403102	150561.671065513
ETFB_HUMAN	81225.3852056655	1010404.26968522	1784.40671873252	3214.10828578147	13239.8194688044	8470.50436412643	7048.42235222821	19302.9432331093	7787.17644246752	123.376699794753	27915.1562323369	52893.2564766044	4349.75012140662	9963.40235377542	3916.45281037186	819209.545341451	9800.77465993575	3870.46162584983	745.87648557591	4773.96525115806	23006.593588005	3845.73103283157	12043.8401090471	1075.58149191345	30816.6118032104	2580.92735619748	93275.4794318864	33253.8829752567	134890.930011507	19417.1416456503
ETHE1_HUMAN	309969.903845779	419634.905022949	125292.139410097	7691.53851710371	351006.468056255	893602.929589569	123846.536750206	458088.646101675	154911.436395059	27742.1080887076	31746.7054080873	307641.364273551	209873.165635859	134598.759671357	197748.389554344	59822.1088992068	73684.3247763525	168136.814525449	40552.595382143	257487.383759394	61614.5527045447	153416.652279795	17747.675503651	76971.2475369389	52210.6800636291	53580.8148049347	237225.083693638	55224.7357553528	257345.45720364	103900.829025536
EVPL_HUMAN	268009.827972959	91458.9375847027	1151452.06320648	393830.260109486	1352124.390764	433186.299620349	252330.131921117	1187082.86008475	1062588.56365049	670367.568743262	811169.324340678	501134.740990536	1523379.72592754	1188468.61128222	566517.01829194	4774398.04737773	132529.794680104	101527.412957017	439448.698936691	326999.428783192	586820.237453979	4699914.04032015	690374.5756704	848474.49047896	539227.814459762	1449151.91472797	315647.95965441	1798937.44560916	3306582.18617859	2471886.97837586
EWS_HUMAN	56914.9867531625	85836.4904404466	46500.8919861755	57194.5012207873	9078.70576342097	33557.6681722705	362377.694478854	41196.8525813932	83488.2072413997	37742.7499085584	321125.291686248	277650.352117434	327315.02647267	1616927.56518054	88656.554805505	59284.0447188673	53645.0304934658	75366.2573238115	39163.3883657085	505613.374265665	219690.899031347	17553.4512297982	170018.856911524	110790.454403979	434145.597937324	247400.162095695	179146.561813234	187316.560874612	233384.954006763	592709.670179899
EXOC5_HUMAN	7316.41690538757	3422.31179633691	30508.6833701733	0	265.900422439367	1141.08447214558	5110.17697527772	739.559319381813	369.872509760964	26883.2233511621	0	230455.154393606	11323.3097318507	5899.7687838664	0	57827.8153580609	3886.73836261475	2149.84097287832	4311.2444466444	2950.5696927445	27608.7658795842	2700.13792925307	10082.1450852798	19603.9730757166	2140.15111075664	9243.24212895657	5512.99279264626	2886.74222328295	8487.69617956167	4641.47460596102
EZRI_HUMAN	1312766.88384925	1333191.01599922	1806864.12514714	3326702.46740929	1412911.64466485	460949.302809628	1209271.65301987	3772482.89840847	2643900.34769688	1951089.78695495	3486167.36065124	5459436.35143701	3352552.3517017	3121722.1180526	1018273.338391	396283.872551345	2367726.82523754	1956871.23912282	1675163.31156621	4351217.16047513	2665492.64401795	4239725.91085092	1524831.13301625	4727514.91790075	5512546.46325927	6447200.32326241	1226059.73518752	6892793.24277655	3899198.39053611	6739227.74358746
F107B_HUMAN	23499.2595752223	3904.58466467632	3063.88161742172	1894.30821569827	9562.63841576694	3488.79392972332	211559.103295196	103248.128093006	11392.0652162636	21237.0500373293	8562.40440062191	39855.32907216	49212.9189956666	96472.6456002547	23962.0785957275	6300.0514708036	155016.351830063	58584.4653415032	11738.2672533545	5918.95765396636	96282.0100247576	10613.5835732375	18595.3855483662	101143.575552582	37684.5997664512	12072.0982324708	52388.9602845272	6080.63792222153	57301.2305145223	279581.21421596
F10A1_HUMAN	42138.0654094125	70418.7935505351	245698.669547768	588636.472377159	70742.7391185648	176626.026554877	110089.461841507	95833.806971297	326175.657019357	170053.340402604	132326.376880753	154687.354767186	255112.394915341	29152.9973393227	224768.666885846	138271.600758597	109576.054722239	212745.665051065	64338.7514925035	627284.939587184	95201.6072683681	72843.6271144938	279515.042445299	292252.356088247	618583.673156732	517433.279304159	399741.053521268	214651.690606619	1131397.25096049	214419.893924091
F13B_HUMAN	4062.26854526026	1993.42387870632	1402.00115253587	5196.07651478825	1410.58933325236	123.851743691061	18231.2018448205	6074.77041351898	22635.0799197543	4518.70537721229	260.02955152273	0	0	0	49129.346548295	0	41966.2132642931	55268.1097243433	8449.07676128777	3582.38960075105	11240.9444217817	2912.53911549417	5830.77913344093	12422.553459693	1360.5476413665	0	13106.2075218342	115.577425262356	119.826740065688	0
F16P1_HUMAN	18625.0427946517	3177.38069439724	26095.584030309	15206.1348521096	227050.119419416	84837.0432307585	141166.667324886	222636.75490078	41056.5010009653	54825.7191336324	97853.8307727782	299583.482997306	700034.602383936	2482.27391838892	24668.8484281491	1291228.37776476	176020.046777363	80525.003061069	87085.3312692396	67893.7028468492	91048.2621432589	125047.467123371	499123.453081447	381447.986013785	164614.117189322	108820.972429663	170494.237127209	83346.7659560134	193268.167436124	203004.979488325
FA12_HUMAN	50951.9372545016	589284.355488264	2107746.07209269	68741.9954226721	2525485.78371534	18844.426119868	77067.6564355934	97414.1744876005	1142482.59798698	34573.3150000983	3025624.416117	1072534.35527424	445673.980530653	8263.20508953793	732695.479922405	711677.983588561	324105.237712991	407544.307620476	179339.956829148	126154.573156251	1322762.11446872	14897.6135159004	3607787.93723814	236945.114628243	47267.4452376277	3952032.55350915	285256.154909277	317916.376743338	457524.276471732	167232.846270604
FA49B_HUMAN	14999.9646467219	179269.937305318	168209.124370457	58905.5455595525	43911.0922427837	591962.79523803	195952.328362441	21972.5624978392	29400.4272468506	114803.355141653	162281.49243304	42704.1216526171	18616.9421770031	5278.30078526648	25435.1118858937	5818002.31574586	725897.021000511	333167.719566935	43983.8578828868	81376.9212944608	99435.7979165426	43404.0549546478	48496.3923951642	85377.9333014151	141619.07668156	39909.6144169166	119431.654694273	36166.4075465783	15592.5382765735	25631.3118602718
FAAA_HUMAN	1058.09076903761	0	0	0	943.941770031711	10494.1741045161	18773.751008625	9328.20668928699	358.263664498894	14134.1040080065	5258.94068654013	0	27810.8556119655	179683.602206179	16399.0208867197	166648.984426282	21576.5499712901	22526.444486799	8232.32121403119	2125.03330940452	31213.4198042634	61.1254846162366	6393.01431971233	11218.1203868959	108073.884517603	18961.8629302645	2935.84274778416	8718.52593566529	32502.4200229009	111451.383498619
FABP4_HUMAN	79519.5256219678	1590133.7075536	152956.0577821	0	27808.5499836411	41374.4739889948	46769.4019375234	31972.5650318171	27507.0190107116	579229.012271444	333978.399055368	78816.8646783481	9774.63631696121	26661.646742058	13582.0965255677	6377.38374737174	28415.4231681302	249005.886077317	13925.2824504127	31593.52626702	411903.660036574	12032.4562731533	8158.41646875848	469802.66772431	127494.245816786	6862.85106090523	131764.899474465	47547.7759477393	2261747.42769928	36225.4888973071
FABP5_HUMAN	7840332.56470098	288700689.050508	214276916.549702	61116364.0091476	6211383.00925577	3916948.52932915	165036187.713781	2899674.82079077	295986888.811114	24810164.2413154	229871994.324603	235811533.320353	128118159.746152	87041502.2198225	105495556.308084	13244992.4909044	34765338.4780142	43677650.5794751	120289156.890023	219716278.459947	193323923.67383	6667080.37982122	143007429.626821	221135621.707713	203616608.167479	722761295.606344	107403037.922578	418939065.809812	84217715.1772978	353006341.552275
FABPL_HUMAN	830622.311949582	801212.692287606	760567.844484021	42677.7775747425	1047144.88536912	969289.253026466	1131844.59847267	1225711.97056269	802764.982193905	2590671.67756228	1351108.59042546	2093706.40441198	2019430.46508789	420964.640010679	452583.60567328	584038.552795726	963878.803334895	1135135.06709605	1795719.17498922	1299377.94298676	1649784.89249442	459780.543065644	2251843.00845131	1503385.07932507	2627577.39762361	5558888.17567552	1364007.86270439	2789691.03833333	2833886.32841425	1655982.51582946
FAM3C_HUMAN	584494.58356942	21574.3770139055	45127.0302694936	4477.91451019577	11614.1098158457	37279.5069778512	58071.1506446095	27025.669172787	29078.2833268765	110520.578251322	21680.7720293544	58388.621078295	115569.725885461	73951.9269823662	34810.6661058412	1749.56759595135	16826.6006621264	29816.927466771	43274.347318931	72537.8769273734	60925.018771316	19302.0512237424	21167.6408738803	31312.9504112952	8123.09538551218	142970.049907101	39761.4166830239	60534.9635967533	161739.993160801	77860.3376146258
FAM3D_HUMAN	287990.157368666	134071.026418129	117503.476829743	8176.48438216937	188720.28802887	185769.597719601	69233.839142964	294705.173215849	541015.341732453	381408.420666321	243962.812921169	223021.852180661	1048701.70335216	155974.886062515	110827.83101586	175743.499317151	182745.590500504	47862.6322180187	266002.081596064	557687.314748792	132853.00638771	371531.485030715	44561.5424366182	138853.264464049	159986.388327402	130606.296952718	73128.7747566598	386712.968299586	171471.450941845	441829.796461125
FAS_HUMAN	57590.3336551306	425934.911852306	81444.4821915404	16498.0013574538	16986.8078827547	61540.8909586944	23464.3146169835	3557.79699842509	7516.40375474748	27764.8549783394	43424.2770516259	59082.3725249611	75936.6602965332	40243.234383529	18271.7433372274	944.238746887816	5148.24929533801	21151.4494476441	21969.8209247315	32168.0760155545	33517.5214900435	15125.2481344872	158471.080458354	36382.0579286148	66555.2475733292	11118.1570057455	13195.1145988892	33359.6254417549	360396.836020196	245680.009900249
FBLN1_HUMAN	722179.438660219	1921761.29881119	1444298.88946145	182778.152552775	922926.983908333	222355.402151	695091.930094226	1004402.83140512	1840976.32112302	1298087.33491195	974108.11602094	7900198.10488385	1481665.53935792	852098.089101916	184608.631094525	124588.645719396	1570304.11835061	221875.443853242	968136.55671821	985388.486900881	457796.389728129	4168968.06434996	1328688.90919795	702110.5058489	303472.459394003	378874.968106213	593470.646788842	86873737.4398648	2329368.1003763	2874158.03580428
FBLN3_HUMAN	41.0961259154178	99566.1261915794	7338.70622164124	3548.30377345699	52326.6199392925	14416.8099493957	5221.03252208905	6981.80229951927	19498.3710274924	7961.63391028472	615.103766124728	3970.98473604281	4328.95839577031	2653.62460692524	18097.4819886975	3881.77553287261	30101.372102471	85754.7996523819	32386.5737559634	10334.4303006278	23762.8367266956	4299.96380313991	6584.59599615615	13158.7532104775	1740.81686109985	10736.2729906673	5182.13157190611	22587.4257784828	15306.0775083871	2107.10508452451
FBX50_HUMAN	6660.13077372729	55168.8860521743	171705.786078086	5320.23998927856	33843.1149256916	62612.7662127738	49282.7072699884	9581.93067292817	16369.4974416367	179174.11214061	144072.201389257	440.364130524906	2733.20538687879	3531.32125972069	68127.118147068	3907.38032015121	77945.5208399	1386256.11145779	7616.6240397475	14360.0802390239	59365.1305567161	7105.51272020256	97456.5249373148	3445.3381956204	1089625.58994935	16141.3141454991	49304.6245245082	645.33951226924	212.203377701891	493.326054995787
FCGBP_HUMAN	22079946.7959484	410399.167824502	2241825.52356526	1768768.3812452	8741241.03636344	2247531.75686217	2908513.01647314	6531709.91970093	11021016.2084588	4748632.14234739	7691495.41491383	28727490.3913711	4984830.47032591	75519584.4271215	628867.302460059	117932.075139506	2361536.70733593	2525045.68546585	7677958.75734726	6712039.05657005	10537796.5088436	88800715.1825211	3804349.55304229	2592188.96366035	3216850.63596322	7614747.45769698	2017965.78108002	36862662.7228183	13129417.7254674	13292471.2475896
FETUA_HUMAN	941785.522783814	5727650.0566528	7237684.60300368	28415.8013351993	461781.742905719	871999.716259681	5348650.07282691	195438.067798751	7215999.9103813	6077091.61216103	2117264.86820719	1132919.40347917	2086369.53783049	313053.863383607	15009051.3683933	429204.233270327	21386247.3666923	10209794.340477	8018853.32975139	3227152.71536738	7905585.80625707	2343563.08544614	8228820.43020236	9976554.13930906	2092037.86019291	3502322.63327011	10892416.8172956	1085287.80669876	2916884.05472393	2211213.54874519
FHL2_HUMAN	534.219016491692	57187.7898502941	6.54044414582988	38059.7340479791	88.3308912436134	39297.6940883453	2147.25484354581	73.0362355796127	24710.8872253676	4783.40297463446	12588.7882428167	49122.3677037606	65276.4056884944	13406.9150609479	7924.95682410485	14683.7738518979	2417.28286739548	609.140565854546	26338.5167088169	2811.35236105122	2962.68346349654	176.19098305963	250.27092036219	3897.22224396184	1136.68071209199	1778.82223741733	332.634459927456	56044.2075299789	17311.1599909799	59754.6742316683
FHR1_HUMAN	494819.897845027	397685.983643166	532408.504146811	36023.0805602868	227897.306809025	333691.830249118	520495.274498197	307172.99881736	990968.401426603	768632.615379744	123595.104084342	978887.669581164	746418.443967988	342832.386965512	760580.507584116	26161.1664975542	539125.760317536	91274.2583106067	284613.588990152	494121.833762676	471799.135664215	53162.6931134922	349191.910059156	376671.157038311	281868.237401496	470168.213193869	374248.497830284	1169237.44756097	420996.227512294	373289.439690296
FHR2_HUMAN	35898.3434218946	43782.6455193183	142167.170686515	6860.25039728408	31817.9412497601	23372.6845680841	163050.908040199	88352.0623072846	71207.1835209157	36571.259932401	182428.600220293	167549.162541971	298422.53966791	19080.2156932089	173523.242333703	2040.75243022261	149724.75645073	295080.436638288	33585.2419091218	131938.581150383	79981.269499581	82275.2685542683	156483.097770499	240996.107653054	6036.34960928893	87340.4249477292	76587.5554353943	403279.437051017	184310.75081268	180323.287839748
FIBA_HUMAN	2859571.08753016	119690.785180472	3182935.16603905	568495.069003091	9333661.52615664	6044871.24540956	43002881.8538003	10571090.169096	5096877.11567295	2786009.31324113	952654.268873104	747226.585551693	1218638.39521693	1272629.86291006	4193070.77204103	2470538.53812747	9276060.82897868	42174398.8842439	5597409.62874046	2517223.48961343	1677722.02433049	2985325.76643009	51947495.1543185	4321310.33155704	1661201.86973601	2734753.33071338	2030520.52531555	2539972.80544691	1091167.34167725	1851920.0550224
FIBB_HUMAN	10318840.4115383	6406153.47001683	2044698.4343881	253493.960530018	1525808.60132062	6402758.34656721	30588767.6613422	2278206.92588398	6235071.00981265	11944485.4477775	773603.80220096	2314738.66322334	630177.736136473	6992853.30405434	4151073.76980496	2286984.37751842	17380104.2497847	50309895.947115	5807653.13683137	1566662.37139001	2424645.76887743	11378023.814829	14088701.6515652	5272497.07870656	2694494.90859848	4460542.21071562	1058437.32315766	8112516.0123141	2737073.4507549	4060751.43598458
FIBG_HUMAN	9733094.48795929	9180292.56073588	4702760.95476573	162091.942330419	1895991.93924886	10075937.133085	54314269.9388172	4068493.42918064	9773000.53534902	3872447.52846039	2530915.04365003	2033294.8834829	1644995.50376603	4803437.74830328	6039427.13630871	956629.86107539	44604960.3508681	63842707.933605	7904711.01504571	3109186.4858873	3600597.99088182	2309980.64039004	6327449.86220866	8997510.12527346	2513506.71043858	3192190.21455354	1273084.78281151	5611605.3859439	3746471.95177779	5400592.9730822
FILA_HUMAN	82703.1809899484	1621551.75467357	2766356.52355755	99051.8939232163	103427.192837937	88141.2795517984	1342870.98942135	230578.753893536	4753736.64459431	76779.1160376774	2228376.35149279	5009970.47288304	9461200.08527943	53372.892179428	502230.862302142	2633704.85686446	113352.715703	147955.273173501	1024568.25729219	1191361.73767448	106553.195188339	79095.8663965819	1199729.45759583	217046.261856631	269183.611022414	1841879.61565871	384363.375962268	1238526.80329364	1245400.01411234	2731320.24855142
FILA2_HUMAN	0	66268.2720005566	13124.4379437982	10232.7994102572	24875.5556272719	2856.7943689621	9232.57518081793	7305.96455944781	20.6105463839129	3213.12468454901	59274.714563619	7448.05628472174	43465.1306287514	1972.77065560214	0	0	3762.26433450737	11843.466261136	8000.37278511277	9.08219871677625	2350.97454000442	5496.14019724869	7430.94574208364	610.415511803091	15343.2909905587	55782.6874305861	6332.93501489855	0	20191.6079053304	74.773583433466
FINC_HUMAN	513098.015467574	924750.141154458	517748.800317869	111503.564129007	137402.807791404	463869.794283815	961440.372247817	148508.63674286	1191233.96193264	735921.138792108	165230.835141627	341007.6242904	299356.804897146	1239280.80510469	996614.632114806	390135.814931979	553335.642190416	766760.700741421	732140.501470224	411309.603053583	260504.415400191	582888.583652131	807773.773304362	364118.66985569	177387.081338838	402345.96252576	718471.219082007	601080.140878946	548764.884213446	338256.801986126
FKBP2_HUMAN	24372.4479318763	150802.713216695	67321.3254093343	3146.25068467034	7732.60273133861	52971.6681010733	7574.13730765087	149424.905002366	8652.1047703637	4943.44241025951	73922.1229870109	10245.2625814899	8751.09297832737	1541.42924206755	6073.82055161523	111.384267576903	351187.363773207	49515.0326452539	8684.28995034263	21881.7294893933	23737.9559343604	17080.3745352378	8538.78431768098	10576.3402866569	77923.5670675811	52943.6874694184	38298.9184234916	493.579276737993	11014.7985550835	3393.81135601331
FKBP4_HUMAN	15734.8270409374	1494.2710282384	8167.30766410933	29284.846866202	39262.7270412127	139387.185673782	55839.6934121	30205.9516605494	693.135498098787	179150.410035777	4.42867359596001	12780.3781199015	6427.83210069135	30338.4296161846	1238.18188318325	12163.3799588452	4687.62062489381	13349.540649894	21268.4662739976	12444.4334441214	19337.5682087214	87016.4186260552	217.609442637979	11861.6306976698	505745.586752403	14257.906156117	21975.8803470781	17030.7514241942	25263.1199512696	28883.8172662428
FLII_HUMAN	281770.816235531	10183.45679606	27867.5277520273	4562.84012663087	1795564.61508289	69853.5201890953	7908.04442293874	163354.601642003	3507.45928103545	31694.4905899978	5420.80265106225	89689.4342596287	7637.10106339405	16018.2261184015	10373.9248978952	1696.30563708522	10949.9732122051	18660.9498321849	54966.9968996637	147012.251113157	6995.0341240277	46930.1776135894	11219.4346532743	46534.1275974235	14052.4518387912	5563.95563094349	11807.525084704	5313.9966021142	47865.331812947	3124.76441587192
FLNA_HUMAN	584578.401050267	78419.9792681799	1014704.20499127	9970.92967260171	376103.336668307	741727.770819801	1137607.04990622	597158.395623979	1747843.32723146	922882.684068152	929314.472502782	584321.188786217	1814897.57455963	319600.637407843	1363696.42651321	425469.155034963	1451759.85815649	1217570.32339847	339960.084363113	1023550.26358889	508294.012164172	404769.208411908	1688601.65203425	1477263.08796632	932627.42572849	396190.326547751	1159637.38584604	928673.382735727	1059546.21831339	1349430.22442676
FLNB_HUMAN	627869.584127458	107277.206538566	165754.9535454	641152.406078723	141366.842393387	559021.777164003	381674.524730857	240177.553421718	244598.216693587	1822054.08072672	560419.356203686	903324.498385409	424630.077905501	678767.150226129	445404.546791908	228838.162568091	133350.852280502	119273.339005452	159223.89232278	857329.487737475	563321.652414147	144923.176759977	298950.013399658	1001617.83094429	1046463.17976811	408196.342470855	506723.608244111	2211205.50210354	3600700.81701708	2146025.11585794
FM25A_HUMAN	33435.8698557547	246748.212851243	2869010.72389497	33071.5304461316	483724.930968624	145293.671513226	1078675.64151449	431019.268455091	1330962.74625595	76030.8210373721	3938621.30752359	162238.774019447	2232430.80730683	137057.400127207	5648666.28426616	4655181.34778994	673183.429774988	783925.223187653	999141.365867955	1580034.69793704	2076056.20272185	60484.2275533648	4290333.2732292	2245329.29149379	327299.810153268	932263.488312164	2673324.94793577	202148.288018219	279306.12388546	81728.7262670776
FNBP1_HUMAN	5542.90463074375	25709.1579852981	38613.1108856847	93.0346923518351	131317.333980654	133754.337346348	5614.03401610041	105490.287468921	26984.7251028555	46177.0263245851	928.151265765444	27306.791131301	64422.1835342139	14542.7101340039	50770.7520524787	145.863089726039	142122.435365464	36401.7530620101	63062.5186312635	30734.9513287764	29190.6672829689	12105.1370277464	26158.7367161982	43745.4703640554	29751.8782735452	91857.2530115099	8621.29185261839	12084.5704290731	21832.3250657173	0
FOLR1_HUMAN	768836.85004169	1075985.05581776	204720.954013642	173205.974605005	608445.686694868	163872.201759895	359287.102102443	688371.995035392	1266684.08853137	413213.341508931	354023.015674601	115831.539554118	558384.225481078	736975.90170505	122325.17066322	49466.6164121176	301124.300170182	253999.802561053	529596.561625601	121190.842204293	204617.940820623	408869.706280849	791922.392947696	164891.415928529	151245.053084526	181244.790132145	2109643.24594532	929509.484124053	868359.304298442	431159.056923622
FOLR3_HUMAN	41956.9873231327	30869.2842099335	0	1542.42997670624	17106.6875445931	68120.2467307402	5395.42705475581	83524.7384818094	1169555.01020502	350222.522589578	17306.2260307521	10671.2192382976	210753.158932031	51301.315488162	18064.2575493467	457081.581532264	2783.42234784989	8680.3921213571	76627.0173230929	6313.38899877802	19760.9114403254	642579.869612466	16092.8754817542	70545.3406997485	24271.2010339873	16861.5456541129	3501.61940794132	14497.3242676913	119979.423588316	73691.1424601994
FPPS_HUMAN	72903.4703052338	128379.701848404	68529.2843219398	4872.56734452599	26835.2585931672	117513.702156577	422534.653207952	65348.5516132696	52274.6189486172	1401005.31668799	109706.564564631	130773.588240756	261328.125891516	46522.6858981656	93751.3828358781	695901.267719471	296763.659396656	300933.07421212	200960.076085792	204914.711738845	621360.708272859	52412.8954626979	307583.596383118	184680.859984112	3255484.05117673	439790.032062244	149975.281099639	73841.0880074256	141720.10756442	380886.215160423
FRIH_HUMAN	30684.442049063	11470.8223319779	672.949184291354	289.239372851155	4670.68750921506	6260.31436788903	1465.29441231384	4188.32505928086	3179.42274789469	44510.9968281901	6920.31906364952	1357.34315061483	6121.17419804597	15875.4453106676	6686.02655683498	14921.1295161524	8575.45223552808	25502.4877959717	847.831357494913	15173.218311022	3281.18760880254	3709.42249081187	786.707715265261	10873.8138849992	51819.0099029185	7755.03829454491	935.646393201321	9984.3172431995	60530.1690586461	27305.5565102151
FRIL_HUMAN	6691.83245782096	4794.46150104663	4280.48195884199	0	8290.04001436318	40048.3992983751	27211.7537818979	9211.47727949036	3190.67511318834	119179.540941027	26789.7808682723	10476.9158174488	2181.13799025461	14753.2239133983	9537.65809013548	1218.20012311546	11996.0905766584	12333.2494734181	302.890625495783	2189.40315440892	2471.76443122365	4792.8727439991	4297.95716774859	33648.8924733113	9022.57327883045	29360.5293752968	24051.0790264919	8212.43277163758	35216.1828330563	35180.2701283945
FSCN1_HUMAN	18115.4836104286	13816.3779183692	1638.42955549082	0.110902130964168	10735.3250938199	5818.36093611968	2245.733704377	205793.542825057	2888.03037383442	2259.00003852999	15153.1251242435	318.706591264864	7082.13976475933	11837.5463981049	25033.9518181243	115960.046381857	3015.57242608376	40876.5682233869	8028.33927236835	7763.82400924382	7723.13588599092	1529.91549244516	34614.8959243661	5764.24887193316	121012.161715998	11089.0062300675	6996.66916204987	23004.7218105172	22800.2758729854	32804.5122437252
FSTL1_HUMAN	100652.634601339	1916.52195513143	8066.0397493066	5203.94024190701	17910.5374604549	40204.3178121509	6730.96560857965	4595.62495388955	23539.4463826112	1688.63266298231	1177.42197202751	7491.23964890018	2912.36005181774	76714.680237171	3871.93057632661	11817.946643439	9686.61401473065	2091.76721063565	3811.24165232822	4609.13343772703	1612.29952483509	3540.19830470733	6471.33761306855	7725.44413256392	614.109851653809	2543.21930947318	106037.2305242	21546.7461671029	19835.0276754506	16066.3033371939
FUBP1_HUMAN	429816.574145412	2264088.15239944	336557.114816094	1342.40421922289	389856.26681052	3669173.81895319	285599.937878512	2220532.53654822	1079345.27048886	490463.153109972	866221.232444667	4164083.24659432	737022.240802252	2092224.71265198	404888.387365828	8111843.34066372	769543.790949408	122943.351178178	879134.28879498	1353056.17834831	406118.606243295	745672.209975863	2750446.17559529	794083.806572971	439070.810048175	908843.410115652	240901.242659879	1040327.74777669	305129.292470092	545874.629028473
FUBP2_HUMAN	3601.07544510649	3017.09778486967	75459.0015221512	0	20511.246090141	8268.95108470787	73740.9754416669	2559.77764380546	7639.7881616788	2580.50789646572	37302.4285811209	1799.58290252307	5343.36065082761	0	37672.1301096982	9225.22357346521	76415.3076504611	12825.5819682982	28858.115875736	27009.4643829007	119833.731668422	3291.10139599782	42671.8568561166	74894.5344984482	40618.2586340759	122540.264084814	52071.8293178447	333.950195830257	2582.71470111537	0
FUCO_HUMAN	134098.860269047	34100.3075382848	25853.0372531686	16330.3800944989	274777.128760285	126741.878667783	33808.1574309649	300789.854322914	120214.247889664	117976.208143064	322505.88698483	37574.5623503251	172185.449781521	25335.940957552	49653.854351107	117288.640631395	30420.2082707484	33242.1280239275	26833.0226860954	66523.9387589815	51848.8765884812	121562.297392303	215387.328305689	20990.6111291727	79475.8631813657	29890.0657478262	123051.112019136	32967.9385683416	26544.1641010974	24401.8598464275
FUMH_HUMAN	268892.464533666	105991.605295683	87366.604450533	2440.15243560449	329770.134035893	220430.429482045	54309.4084972051	277396.13289224	53075.915839724	66495.8101537361	156743.214092163	696478.445661168	194898.946937704	76973.4280805444	28606.6460465921	340832.931294373	274203.773580981	75632.0147123738	176030.970474566	72665.5838123696	78220.7967035309	169432.336897365	44687.895046928	125313.922253431	160495.98817221	160495.239479347	15995.2153974991	67052.2103340477	144689.116397737	223071.467748603
FUS_HUMAN	49390.4995438232	76990.3996973714	43573.4688739906	4765.53853046508	24595.1830171138	38502.265579232	169909.478406531	28814.106834172	33186.1051818362	59421.5463901511	57578.9144815847	25261.6487148191	109915.562458668	162990.098596514	77581.1456486427	125046.711308326	127566.997833842	127378.100696173	43551.2051132331	89881.7323282103	104918.19664254	61040.87024396	29344.5686307029	176635.845539948	227342.989295298	72510.8537545775	65199.5628022238	81721.2657978414	92854.4691954295	261400.546181114
FUT3_HUMAN	101549.297232706	328599.058242675	1322.45392168869	84478.0913979021	22197.7967802319	41715.6238392022	12110.1049710908	12111.4663163856	8637.5617258207	119683.973255272	16930.1005364337	9120.60720649967	18826.703239166	79925.5634978737	8986.98245339229	39484.4342909387	33347.5830085145	23017.4478914156	70473.1675627354	23586.4164157125	62809.5999485895	4699.62318160329	11212.8818040931	7287.87358944023	117878.854455819	0	19525.5593839749	20130.7240116899	59001.9706313432	7722.35199293697
G3P_HUMAN	20139905.246045	5964374.26903348	3726313.38461139	149470.467694405	826157.122043813	1854607.01973235	6040332.13753328	1585995.11857354	2150698.8858799	990027.332603527	8499616.92359529	3827297.11017271	10386940.9212032	6081007.17039852	4803121.69027947	932395.405594952	18856704.7739536	8124862.7404359	1357429.49913969	11224256.9080743	8316270.9943119	3170851.60366604	3347010.20704668	11430598.9874339	10136725.898712	17100251.40812	9024162.14840811	5578575.21599304	15817836.7028819	27880292.476477
G6PD_HUMAN	4237461.85292666	329361.139602759	137302.047110211	95116.7308342314	132234.745667862	990460.77091592	149767.151920906	387560.3404777	167912.877327341	302772.80227903	300428.192984495	439366.064968273	5728452.90774433	1161596.45104598	158050.795384023	203591.363933094	878910.075526138	468607.743947469	320312.066178792	166940.507932842	479886.169807331	203603.094063988	670240.295584082	711418.492247942	803529.497209025	279567.945665822	160369.081793168	141706.891927225	507647.024523522	591082.585127267
G6PE_HUMAN	3640.28795490812	403.106706407823	20907.7944425071	2854.15076684605	16293.0385259984	3828.59433546229	3886.91092238051	2969.74044540265	5312.09340814665	3983.31912221026	298.247318772087	4555.24217436623	1422.75702737068	5934.897218821	725.650472726917	15004.6806144679	19366.2867395997	30791.6910387029	927.344447154948	964.210050096579	0.691819532137222	6061.47913152839	69.8315624196317	5544.06597319246	17222.9893632699	2015.43865999072	10505.0942846301	904.63788430488	3150.31725882453	5260.81849222806
G6PI_HUMAN	808770.982021318	67535.4530482543	540076.915892801	277196.860076312	311991.199664397	2128636.40257191	1029909.13585449	123941.282806888	200056.694381762	342320.716934085	195820.310011783	731276.400978165	255171.482574449	1667352.0025943	7800817.11656095	317984.061782937	2079234.79318328	3060214.43892848	142060.124575451	223266.935980516	315756.866090508	1709823.42059603	247816.564939534	623862.30672934	1982016.09866936	910710.492336336	341570.164914686	2284695.55117174	1448238.60199218	2858513.87036295
GALE_HUMAN	2686.38154685139	4736.30190520592	6229.11563935033	4169.53071312649	4234.174993094	11981.6995336318	6020.58270358189	14568.0679886653	1737.42408889604	5457.66406516347	29912.7834046825	2523.65961334452	7027.3228734167	1207.15359742756	6185.85323825029	16533.6607561417	19361.3561759169	32655.0478091672	3187.87706498124	8169.74985139283	4272.6079867864	20047.6253709762	1347.87675278618	5483.26608775404	13616.9249289187	2994.25299582457	2741.50781332858	10868.4479270851	103854.097327653	110146.922408004
GANAB_HUMAN	21240.1399271304	424336.248761232	58995.1976507634	46569.2707484536	47473.4685278577	86915.9861022805	113797.789635514	41699.2903139562	93369.6302837469	6691.98993419585	17681.4148256976	43860.4185823067	114848.83843407	36630.3993714513	397183.638927166	229943.053580411	41259.0682247379	52908.8800743629	7880.10020460763	33585.4002102018	34727.335936611	34944.2179704155	51650.4393294721	326024.990785764	41783.9444392537	217299.518170958	75041.5694067775	97839.6498306429	196568.300595995	214611.677065377
GBLP_HUMAN	1023322.32885171	64815.2030135168	66051.2891973874	187354.441029879	62829.96386911	105562.937013488	104996.567560447	103919.528168273	54981.1899202803	76619.1563526511	41914.1484869371	75800.622190668	71785.9949878921	80742.8035239343	19739.9214702919	43460.8023929036	166964.294710408	269346.148495283	56881.0864190826	55194.7780361499	50742.9713098041	74677.9125271353	84406.809367274	37794.3175955045	623838.432814248	56713.1343065416	105001.729108375	61232.3490645548	651176.13428787	390053.396449245
GBP2_HUMAN	1280.30252305591	72368.7649379164	20187.0385281566	8069.11452055639	240936.994064364	141459.937162749	71916.2118912091	84474.8240501906	2474.4834881231	70596.6409507104	23663.2150304971	13109.3484204264	20507.9305965353	42563.5454875514	14607.6715328269	89370.2326803889	15589.8685156272	194508.047448183	19550.2630667522	39077.0245605776	10101.0757804578	27149.0860247385	66420.0187658892	7912.27706148633	197523.079683119	2470.89683308943	17880.7812262786	4704.69143771045	17838.2282644891	41961.1966253097
GBP6_HUMAN	288216.047580709	152261.19282803	154555.689707553	6434.00244992937	4221.74241040268	15657.8975650431	243.261110380979	15422.2399576814	16678.4374137885	14971.9649967611	61535.1931144401	7683.88893119941	57999.4419999342	4155.90675530658	3218.96208814545	137528.475841764	2219.82567579064	25551.1763067148	10300.3654949061	24337.9588792848	142.93935270598	51539.9793958302	24433.9422340198	67.5143303576083	8572.66778112439	7881.29840058093	2686.32203614343	147651.554508109	434379.830298181	508568.027357974
GDE_HUMAN	3901.11861666395	4972.21622367928	0	5543.96659788647	6171.57037959922	76127.9532252139	2797.65847406429	22990.1030132892	20811.2553260893	79871.2078216494	29125.2184478242	42295.6560683604	115104.799906493	30143.7538750824	17025.2048897723	33086.7567177053	5269.76747512531	8194.38595548183	45776.091307353	66640.6656086799	26480.0794441626	13021.7929128162	36252.8498518036	55724.2367228878	14128.8247953181	130244.141981696	4473.22691818077	56081.7084798074	131820.331673013	50572.1411187418
GDIA_HUMAN	12241.8773612117	43581.1072343249	30955.424649587	90.204799909094	110952.698466389	32274.3470976439	17162.5893411626	21873.3608864675	7903.85749329827	23379.3782018638	57678.0811916661	3185.85340860811	36249.0684519351	25167.0235206385	5086.61987587257	0	62462.8111882009	75655.2610409979	10203.0485758908	1958.5530760877	13743.18720241	22673.8254858499	4593.99681129521	9057.51716870152	83441.7630159858	14609.5850297227	977.304590551003	36772.1584039928	9414.57849959424	7890.98761460986
GDIB_HUMAN	55553.9910719308	1882652.58978405	85481.4002395212	61901.7570612543	177677.685569097	2574099.19611084	602719.760684771	230885.361294703	425634.429687626	1611359.33286323	143431.219273115	761031.845903634	267444.974683763	1885527.68121609	257753.638940405	283612.680057248	1502377.90466504	1531690.02346968	301718.047619217	134775.902989677	741412.385285757	2614922.53910271	155663.296595024	549162.809201698	1726633.84198959	351101.498965766	565747.308330262	585684.082338408	874657.925131157	1701472.72019007
GDIR1_HUMAN	72459.6943617042	302748.045385739	129974.346867043	251222.896126606	43210.256965108	291570.468662241	159745.744071625	71710.796926912	94160.0026155119	210367.308675835	118881.402031914	423700.994676499	104754.527273675	355533.364942182	131776.221533671	250286.933504441	447480.540507231	465435.978260084	490286.845919402	183289.04316106	149555.097586267	980146.598012681	65043.3151224029	110095.254549371	430038.225765932	90983.2349017836	70969.4940115576	161340.913060018	382176.761120241	303639.799831508
GDIR2_HUMAN	833186.755133588	93654.2172469242	70281.8043603046	13758.6780461028	371394.184666595	2296931.00316695	1623159.541842	155552.482088686	265657.795036578	789718.53729409	252735.367158263	2485123.93294539	201102.665737163	2408270.07289384	229962.075298964	868179.511068012	4620069.42416037	2315559.39093949	1657023.11820634	632579.636960601	803442.387159756	380558.62968373	143072.665378121	2109526.57279188	1240746.48770872	190753.014392341	249068.165398657	932907.690140933	474898.590922151	2340191.02795111
GELS_HUMAN	1726857.55249574	1601271.3769746	923989.185070681	1036742.60070318	1003945.12919099	3258720.41652544	1801195.64010926	443598.877718639	1836990.37917296	1817271.91146016	1108571.57481472	3129709.75690538	1626052.23235238	5394337.43713716	1776579.88362592	1436626.43811725	4969937.09193671	5535702.26596542	925479.950193331	1906106.44899004	1951061.72501477	4331588.97122063	619012.878795101	3218449.49703006	5797675.67553055	1241919.29181601	2783833.23745534	3033938.64553717	1741579.00480752	3837435.20462227
GEPH_HUMAN	125750.998505489	7068.41872167367	159436.93988855	1532.18655354649	31138.3491676934	12850.3033831876	2249.61787876079	27167.6749046822	23605.5083239471	23198.6806722441	99401.1174531811	4691.75323243134	71431.7734805437	1548.23508230664	13415.13990563	0	3349.95346604051	3769.04020703114	2886.75568962194	45811.2700641214	13981.5162079821	1868.99700256388	120246.095202149	6370.71962244536	42822.7985151597	19505.2093164111	22988.8086070273	81522.8246922813	3111.08313059759	5335.64238674349
GFPT1_HUMAN	24341.0742536333	57.5728271766782	0	175.677768390665	532635.263201624	5584.92511018075	2045.86964548815	1313167.61007157	2987.04469614734	5201.70089728375	67688.1154525613	3871.37906422029	58573.1705984824	3161.99648806282	2028.0598177352	1225.66015009247	2526.41125832547	20537.1921633162	2591.38430638606	2378.94232467403	3159.76289732736	111573.36191598	4942.53590123986	2816.92769948559	7240.42290181513	1033.51891698785	4240.14583452624	12631.3626275261	20728.7512904658	18680.5721208875
GGCT_HUMAN	579751.185742888	1575919.14905416	2369312.37776977	177763.812735978	5680044.33537258	1833969.97596317	3055814.58880626	4401868.47988993	3797352.58751726	2269007.06428231	5912527.7951967	3919341.38420972	8587289.14915599	2671513.1168796	1336891.91453477	476119.228818628	661749.819203869	789768.209131611	1291009.97767711	7254143.32895987	2201182.93738274	997183.820879769	11191569.4415799	2908377.22002443	3278345.51073068	4373626.92031149	3320639.78368364	7835540.74238475	2814806.3069357	4782266.57203556
GGH_HUMAN	57339.0288723612	82430.5031185974	1987.21945847811	62244.8083091805	50229.7885038368	118367.844511915	42459.1111688876	173236.290508511	267391.307365364	235013.756228388	167774.819565471	89138.6486946033	230600.193817515	60497.493072249	54539.0594459007	187348.934868602	117083.81466646	23908.3977682782	159668.398736419	133790.63138218	197734.703714396	36805.3479534783	90544.5615758754	134577.041007245	28456.7655248545	348290.208651146	118290.099972012	274303.791865895	313412.344633574	35018.8838180004
GIPC1_HUMAN	512.549026460576	5690.22841312342	9892.72096891453	2071.43810845122	86424.7581007349	39605.1167588653	7928.9805423178	54400.5097651696	38098.3883706053	106906.873684519	78316.2122237627	41179.5604415242	145111.441551333	5771.03509875888	14066.1046941434	100329.117508778	7174.89716990464	26067.2814142685	31547.098477865	89661.1330234709	31955.9223872651	96352.902102695	157476.273206953	84606.8205528305	111338.132168018	43152.5026150666	54375.3130003299	34026.5815719577	62007.5561299389	29471.3747721242
GLNA_HUMAN	631212.876275753	91222.9926883715	377356.123502432	112989.035955722	162547.114467	589355.072463001	655109.330035784	256115.146493559	154512.016900436	598406.545392768	494655.869401301	884726.505579147	592705.861751344	14375580.9097205	215301.072411082	272866.08403213	303222.60632336	1938523.07838603	219632.996814091	198974.239968048	1482301.68405305	1538613.89328182	685623.740640219	646413.888577658	20499865.9486735	2434771.7480623	387640.778549373	246284.954328266	3131659.32915016	8895537.56034207
GLO2_HUMAN	50353.5599992495	2062.6876255975	2299.80907262329	0	3506.61260132992	16722.4155608104	16122.0112114164	4890.99047584045	39766.254674332	4050.94645383327	13356.1147210014	104480.087886523	16313.9774208066	72812.0839180479	113542.385328493	941439.904633969	5925.31431461748	9012.19559551848	1620.37446502753	11238.1981301966	6753.37460646508	17729.8326695936	8762.13404409529	49450.5542297991	21916.9742470904	29606.6845178826	15990.3050368135	57534.8496259566	19416.1707422107	171068.713967137
GLOD4_HUMAN	294380.544131269	35495.0505998079	66838.3876003197	20047.3542627273	45380.170217277	379276.221503756	143083.280973106	18991.6425986554	38898.2977078365	607619.359058945	49620.0087780351	2250121.18152365	109109.765090831	292955.499988464	253720.481568857	932838.657159498	188351.022540109	2594447.65859747	87714.0955370424	75923.2721138572	108401.562779276	97467.7945660381	73881.5657090447	213131.655415657	921024.539501926	194168.68096199	164141.631191589	94710.6846503014	86800.7609592841	344060.841784029
GLRX1_HUMAN	26210.1906998412	316581.470170053	286066.166033459	12343.9357723805	3864710.23941626	1212635.17008585	301780.838574629	1378700.97930183	211301.063066388	445477.308259697	561012.134263904	1211399.82717121	831284.848047515	101246.742774302	894990.156810848	154365.603021036	1581590.21516471	304752.090133725	445773.521827132	646549.342333626	423556.469452732	992632.668265647	2394183.11850531	1451011.16521925	610215.72818465	862468.846422899	401525.484004363	172776.871404752	170524.688304836	313432.537824149
GLRX3_HUMAN	6281.28280253855	9992.76609497481	2602.53130139371	1246.94909934758	3023.2923754558	9505.97551310325	88672.060511237	13020.3569523665	4969.0219517927	3518.67099677558	4997.06261382492	11392.7907585671	55444.5521072528	25037.3615866744	43613.6302503858	151155.689765671	7469.18677777054	38547.9692791689	14284.104072988	6347.04726174148	6395.9596410365	2292.54144494702	3791.95397964405	31737.2406484055	29714.1231939882	15133.1335455964	13818.0533824378	22072.1199249153	104431.458261599	94272.8903189165
GLTP_HUMAN	15739.6918964495	47278.3835466706	11287.6618208592	17315.2637174987	36121.2910948581	64770.4981749865	37829.3783937745	64337.7213279719	19749.9056396224	219619.865157439	26794.9441774389	65196.3998283575	37284.7167231708	111289.424604114	24984.3255031699	86742.2460809015	50105.1737438424	109286.422546676	22701.4254739359	66265.3814580045	25398.6180322284	152201.325757227	9470.86557994749	24210.9424632295	203382.973304894	60159.3825733407	40967.3581296781	52286.8870479293	251354.898581098	45908.7996243459
GLU2B_HUMAN	6034126.16154306	388999.579465628	113673.362011489	1092049.80960031	467087.61937331	174355.47477557	55803.4783240795	381258.064844161	541511.683583109	101557.911756052	938601.88358216	3512697.1545364	1093603.5647123	170981.001043784	263813.663250218	15277.7054326859	279845.088118425	342464.649561332	210089.725100057	1652664.98269022	470542.434985634	84200.3167458292	928738.65051604	794990.871967463	394459.612731654	357148.223589562	1703129.1387758	177508.903052718	972360.700383154	384110.735310471
GLYG_HUMAN	655.998686533528	39308.8459901864	162353.533662911	32928.1310806279	36425.600858207	67709.8606654495	206720.12185431	7712.08004346763	18037.5305781642	45446.0482427983	97481.6526857117	58789.5245520813	34777.8520210288	459.190549721654	51558.8169475258	658202.62291452	1014105.12973904	233038.108313439	155099.491404951	25501.3075314956	59112.2666049504	10814.3433750654	56473.1869993013	193609.602164274	39079.6119133104	54323.4475367502	259908.953872973	21842.084257419	16971.6336313563	28392.1411232463
GMDS_HUMAN	8910.38065357415	14473.3328840801	4620.27961660214	224.920092954476	617607.659802368	10838.336844656	18538.9769190568	2069289.74937158	4549.81310856848	5335.61398321862	10266.8904788788	13692.4255922051	18748.4444452564	13254.7525807216	3122.6972945094	10628.8148511233	8621.83369761988	14857.3021632668	6794.88448673988	10955.585211633	18042.2588299097	9771.40979250056	9113.35682096686	14261.5671265064	29120.2269732416	128886.027997837	12630.3199032142	19372.919445026	19899.9100613513	40858.3532899214
GMFG_HUMAN	22581.7333553499	13076.7807451506	6293.69120351928	2659.69212569917	69433.3384784438	513615.063702145	354601.14030187	105804.393450862	70217.0180871424	186989.18305741	182761.892337206	378529.853470762	226838.109141049	444207.088646602	34695.3928084812	920329.986439773	1152492.8503126	726500.270772961	99106.6916138142	209892.290386845	215371.936528866	278805.952988078	231636.794208437	262141.861348236	376551.563530226	786861.966055297	83830.8170406825	222772.126998099	202966.430784857	1148365.11539627
GMPR2_HUMAN	834973.838477798	2348.54629952146	47463.8332832014	29386.0461690339	14119.7275439402	60375.2547131108	52365.4451018828	5765.76539329234	44835.4696640901	521.325724726855	81345.1110415005	53255.6466241139	163540.412631514	33186.9940240657	40042.502240605	23149.7685639856	40850.9120972238	25163.8326094485	16650.7278214964	96330.3882510585	37101.8995073802	32402.9467843401	90510.0742329639	97571.6733367599	34398.4109482694	93749.814796975	43259.5005981144	227662.43240536	91914.1087041568	134620.1729788
GNA1_HUMAN	147011.083330875	134762.908958489	68516.1216672662	83758.4700799066	31547.6469015336	136820.501726091	108947.954914061	50790.9141572925	71389.4382859352	66524.8010380368	118774.519104598	113156.367169516	297773.91834743	264178.006877213	6932.92904492833	18527.7142794877	43284.9670258877	24144.9140930619	18375.4280878097	349053.990654937	89007.6594250486	33030.6493176316	148631.10148651	60684.7296345794	161137.93087819	259867.36117676	104130.961736955	263404.502331471	95037.8487751142	78247.5912069441
GNAI2_HUMAN	274246.482290809	34753.007197251	71443.5203518226	43008.7097199271	23094.7860391535	159545.810506209	42182.6616788693	90470.7524480219	16229.7071772533	17581.8310923319	45887.2684829495	70570.046492118	54546.5730499381	161128.370300732	85649.6737221729	120640.882361883	81536.4192256077	67436.4261022824	44702.0505172207	29562.4598782987	20049.6645671174	40066.0756873335	4303.68762179409	83362.5691354466	48784.6368997857	30587.5473675921	26584.7621786494	147074.539140892	420618.75955579	634184.195968902
GNPI1_HUMAN	232144.360778295	72527.788559574	45437.6099619166	10577.0379971756	45007.6026336037	147046.164662386	86883.9931594458	101098.297021299	124816.740778301	161387.168225981	113070.186117377	269087.244650776	343874.180299911	265962.244053127	378662.188021022	118844.638159508	216462.455242459	512753.1911968	113409.941758567	111614.180763171	163310.912498566	145629.535870061	88393.4114807458	398803.725101138	197095.169088644	117625.374442639	59084.5831973792	167228.922527002	175122.167436651	269559.92052249
GNS_HUMAN	122766.440232072	279585.950506416	5479.28419969113	423.499169162937	125438.441981389	190073.825385783	45017.3265075035	52915.550329887	63787.4294272525	105792.154043802	92930.2223966248	333544.482304113	144628.766931295	294437.746675777	18679.425705979	118322.157623378	59386.7791690606	25787.7748105891	73535.8357378149	188283.647334809	59951.7680236377	105066.251664019	219891.071446986	92374.5480293498	85804.986441833	44235.3166511656	100157.238854735	153695.244331264	253236.328743001	181224.797329386
GOGA2_HUMAN	0	24628.2981742993	3997.21849548035	1038.48520692208	170711.83565069	11837.6629940299	3983.22632519326	39356.8550190366	11808.8931785133	9706.07262723427	17292.9424663437	6842.08010735693	2536.04187140278	2596.68062970243	1038.88822047515	12494.2181123219	2795.36302855993	3223.08750065611	20295.5776224055	8874.00351947168	4429.19527796418	26029.7302409106	3537.77222602748	2248.21708226277	3491.58727707039	2447.00233035066	38308.128876809	4120.69274701456	8817.13259336221	220.18121563647
GOGA3_HUMAN	26119.7844348538	45780.3543733925	3764.67816071232	346494.829828829	118672.067148445	96319.965840434	18673.823476123	195685.670520035	13048.5779659225	40433.3051901083	11574.7646582137	2293.4829707124	1843.11986173835	12812.8791850895	20291.9515431081	11153.5877276996	8459.43034082212	25445.6291089561	36762.5316315745	16009.561359092	25246.1885797105	98055.7797530071	88712.8811960929	21242.6454100522	329881.290277125	4972.22063517264	46950.1582441959	8800.57992681577	2676.39860120932	922.452322935654
GOGB1_HUMAN	14696.9323877737	7643.93794001249	35.8082517693372	58307.3663675198	35865.0328068914	26272.4180808803	43211.6503112457	29975.0522920471	124931.190355982	149903.651424171	44216.8842946705	236744.52886129	50771.2457930785	527496.252890583	28276.386178832	30233.4488106968	74890.4952618692	117364.592124886	76310.5111625947	90711.9105619347	48855.0409749511	67257.6504125835	14518.3424429348	128139.082489342	52358.2733136185	175194.611893087	22147.4446312444	207170.747016292	116622.228450624	509103.705252793
GOLM1_HUMAN	38840.6638899087	198276.37741361	36635.1875253265	60277.2717844427	54929.4916532536	64266.4690916823	238739.15615897	72721.1276297224	178739.490321989	26000.7217336578	172402.546669191	244105.988038445	136570.709070758	45423.6825098285	46307.5660572382	42772.5615788335	81501.4247904901	49371.3159863605	104274.419128246	103324.841853724	140797.289964493	169215.773450537	313115.347708183	63360.7863546351	87625.0796461502	123497.24819374	174608.849050406	369541.603875022	47743.5681217788	21761.9043555153
GP2_HUMAN	100940.122707924	16062.0575108563	21948.8590987481	44182.9231390063	32788.9008489238	1532.37040210539	11497.9447262307	46771.5026762264	2674.0014455383	25249.5591745789	32836.3452318666	17025.5334320241	23182.8460545797	11028.6866689663	15005.3996149452	1293835.52501205	28181.8247980538	15594.9809506162	16064.8591336929	82772.7810317918	22329.0685438125	104883.444809076	21369.0111730223	9757.55023633582	44837.2277572244	177730.402029576	6993.92398240743	26143.273003519	54829.148567774	26445.7325809817
GPC5C_HUMAN	699067.563304403	94700.4079439719	7776.49532929722	0	6474.43619242227	14958.9717480076	13671.639210593	10310.8273497183	4175.50772833277	6664.45451338362	15989.8833100687	1175.76935005538	1360.10590845425	34506.7411442217	0	0	0	0	4091.78435808581	1492.15473076934	14900.3920495291	1311.28105941756	1194.13650574854	278.840665548737	176451.298335549	0	12548.6429104313	712.549668520428	0	4937.71612046989
GPD1L_HUMAN	140267.917152281	32017.0871524542	258493.328377046	309940.635563042	435256.47668422	502694.984691071	1070.9593455771	2243744.48157923	99597.3157325361	25581.0402147779	239491.575138018	7174.3746485309	448379.188031238	10178.529720453	22338.6355832581	4182.23869907373	12548.6187298577	84.5757006695495	7871.6140452942	241463.98036136	33809.6588825426	8773.4547887247	0	28664.9076370969	12919.6403574186	51.933290660068	29715.7808272852	11166.0705800783	7088.76087933021	21605.6851303196
GPX1_HUMAN	165272.921996918	226114.221816873	31320.191647029	21166.2693525905	82852.7073370128	214087.564181805	55093.0174054695	163651.394464876	14912.2693159766	44007.9174060072	52247.5117112511	14488.3361106851	88574.17055709	109817.296137024	84545.4626314093	305182.89115261	36049.0547426222	237514.940306662	32822.509356978	55257.1161536914	39387.9300313399	108047.551976877	33640.8358218139	161484.857096545	194901.690709161	69198.4599599458	23035.3631244275	42643.40503318	107019.780537723	210034.070955184
GPX3_HUMAN	965746.152997212	1405280.24029793	767843.559215387	124523.349214163	2306908.78432953	2837272.70203796	1455546.58176337	1767345.37680177	1713866.73070947	1357096.96991703	2214415.38377588	2180272.37919619	3782416.15020061	401676.958360149	1123790.14252297	179303.702049344	669120.602253502	382373.217272248	903989.850886537	1749664.25791017	1190554.23289075	1526123.51601857	1529147.87773648	1502091.11818824	1116267.86958919	1240901.92024539	502544.051994884	19812948.531522	780662.254172691	861781.856819277
GRAN_HUMAN	66177.4756305066	2607168.70624684	6220.26064958729	6899.41286748042	151409.931058016	282038.10758448	99480.5483877227	23146.8855628776	18092.6383106583	73040.8573877392	9962.77958075848	104016.730444776	8042.85452379195	13105.1161517473	77691.5713121351	158032.106838791	1667171.07283528	429116.158003776	138472.611667723	20412.3222155026	89885.6237497306	195487.651071901	48492.7825998843	927135.135462297	65342.4328409107	41799.1067011691	2383.83459344054	5191.27248470404	19243.8450812595	22183.3746193085
GRAP1_HUMAN	89229.8831381177	526897.193608634	2115908.73399096	29269.3804937055	3011549.05826208	290435.936952503	125944.090105656	4975209.20209001	545091.485667422	53620.0175102833	6984429.89696505	228935.10694796	866949.323913534	34519.877872972	707972.153165919	2096818.02488285	23067.1694064885	57645.6554228235	37068.6157170955	1251602.63471732	96805.333186401	63774.5953720209	357473.303922157	211857.713354414	96862.8834630448	41852.3171724761	2585831.41486565	240000.598834895	86913.0895435071	20686.5669298606
GRB2_HUMAN	161218.950497314	63470.342619113	44683.9842781388	94444.5685480531	124597.682576335	543839.848676865	107874.569019722	66315.333045013	98458.0065772874	217657.726676456	21826.8450297075	29421.2342520053	29548.6270909515	644536.873075303	104373.663608694	7933.44852455563	495540.233250118	240256.59371822	142529.90841583	20592.0175815466	89393.5437947439	76160.6779230334	35646.5990753378	182849.448531841	523069.165041278	203796.081964527	18188.8948799277	57622.1068262935	126070.93040522	303190.96779381
GRHPR_HUMAN	1172.98785452488	30072.6870358049	0	1522.79246391668	8963.91802419566	72014.1366275101	2616.92093213589	131149.812547831	3507.04459392706	7236.74288742592	2471.9951031005	1686.62639270066	5133.9817778624	62334.7313353913	317.04932695265	2382.61190504731	36270.3277108022	25960.2237956387	981.155950098893	11110.8658706858	14510.3249741024	1160.84151903353	2219.33592630547	5926.64582657057	143249.805045716	965.528756759949	8832.97222712384	22972.5444705822	54545.2784918746	109452.002173806
GRN_HUMAN	234876.343765971	185229.307712249	270075.068387389	166493.490859279	410868.784144382	97494.8856470655	172428.942729605	540991.229560251	930135.542253553	195688.341269595	726589.030691656	821431.45625174	999676.602572336	187162.210829811	208702.808598704	218118.269644745	95945.2437715091	67041.4257370825	387168.064105008	504927.339758491	505584.2900546	525773.772013855	597514.902521469	1279717.97269656	119729.785127816	1426668.14483106	246857.378170918	9124085.71978733	1372216.56803571	869049.73615227
GRP75_HUMAN	315242.333508891	130426.958357965	461087.960382614	34588.8960862038	103435.993192603	129832.754495497	55526.5422984769	137255.135104815	45374.8558685216	25259.1329974621	423148.41290449	13435.4369380457	84014.5446895058	33002.0256789768	109176.739346642	25272.4948355833	236378.047065272	48376.9277082597	89709.8314056547	275434.354452569	251082.788328693	58239.4620835269	475419.129899074	181937.05246519	131191.985222922	133231.884690481	204191.291096902	233299.965756205	207443.654258345	118676.201467771
GRP78_HUMAN	688360.014076226	819196.979298261	1393572.23987232	1955772.13162456	2311723.66023204	1673086.16926241	1659449.49352167	3144089.48818358	1977407.36484854	8076455.3985122	2420537.81115706	1949520.2099237	5791236.64648493	2853773.84814344	936551.984670838	301859.782419508	668869.984360084	732098.625325479	897101.9362422	2830491.18499048	2616150.9590443	3159232.95162563	5714530.0156513	1580702.62424562	11101620.3777041	9582379.43134597	2091469.83550529	5057594.25184346	4298997.7065807	2145129.64245839
GSHB_HUMAN	410108.29532028	120346.850404967	586119.459148211	11595.5814179135	36916.694750361	121606.333196081	236611.475571148	1920328.51961784	15796.1031125343	106930.599394531	85483.7063270027	23078.2239319666	108688.970428829	219346.078755435	40830.1664931111	1408793.45390548	154108.835233933	78042.3407835555	66930.4586430881	40753.7255332068	137106.429385128	92126.3362797049	229157.83224807	93372.1543548061	378825.192491421	212891.943625863	47097.4369555351	52677.5478874311	195142.692001404	354228.668079366
GSHR_HUMAN	139305.090264395	18764.5355320401	113059.080243508	5519.69100059034	114432.132367642	197207.14126891	400082.830115016	64762.6419410458	54304.4690219195	146541.79530466	176679.803819665	13177.2965738025	304428.020601335	318877.414010912	124295.649877609	167016.798468418	418813.229682393	301024.586527046	30381.6019227988	156852.263176159	306960.037342962	40921.3046141976	43233.348517489	501383.050354256	466522.636720994	961006.923994235	184581.623072558	109696.74255639	254685.512448433	476077.176137928
GSLG1_HUMAN	2852.87739147454	55582.7086097181	38572.2961631188	53046.9675191868	18791.382491308	40712.3745867887	41437.7879483924	23618.4207263745	72218.55531734	88765.0175824988	39280.5916650073	117480.231653946	146905.573880621	103703.00398357	24920.8588757611	109526.034062173	39180.6051511834	14821.7883632939	32448.1149978373	30506.0284788586	131028.97038354	28151.096759926	38917.4982156408	145950.765285931	41476.592089262	356907.266781915	57429.7511533325	145499.653311421	79904.876978557	150645.053856274
GSTM1_HUMAN	88703.1489212798	71625.3523224594	50706.7925711746	1124.46223986293	47345.0169507417	278223.267436099	128489.410630421	103197.427341148	121438.201151123	59822.9465086983	61679.9040273237	135473.373443944	613292.72415742	60160.0785387905	63120.8411315706	46606.1635531859	252377.522547877	102991.359395567	392177.06993579	122625.175869364	448416.727153335	244718.687693637	32462.9545640541	144573.940108439	791793.81916344	164897.503340401	13489.3951463654	249349.210582078	184405.684054164	148408.741929516
GSTM3_HUMAN	342.336454721441	3355.251859526	5900.74578345351	1371.60140321854	5323.6032102379	79932.0178793239	76443.371040387	32509.6729044987	72536.0694045697	14384.7290863469	82323.3071551946	66376.5934724302	71825.1255931158	178955.503905597	10151.2770347823	4634211.21750063	68375.6769094265	95070.2504114484	51670.953641355	227144.988499818	65657.0377124497	41176.6970575397	31079.7767441872	46616.8121516624	31513.3009281556	57888.9669130842	99910.6402912924	92920.8112966554	123881.604645988	41262.1867346729
GSTO1_HUMAN	1390745.14637772	555533.412728863	139827.319806028	168797.834461465	687337.849216089	1875387.69355478	1346692.36299064	255732.772467944	146577.263502995	4064970.72021448	460539.466631001	1467696.71535484	552604.81988503	2805619.59280419	845312.846713783	3838719.78246354	2822270.91329942	1120107.64912806	661330.92016284	595548.443514557	1342874.56372591	901510.525349493	449562.053325147	1244402.6141323	2336679.91087514	633486.390496486	602441.028186317	908996.125793593	623053.831020692	3504485.02783136
GSTP1_HUMAN	3218587.61248623	2092411.3497441	3075159.1796089	343080.72762689	1088080.3751915	3120697.67750512	2230276.76338141	833883.554051905	1811933.74221089	9680551.70566333	2537437.91011453	3039831.8042421	3516208.01358035	7663998.98855117	1564880.20581299	728429.386738123	4461694.58522097	8503170.76234347	861692.732078465	1767310.88028055	5388682.36823089	1481031.96719271	946367.530066547	3287732.36093033	24216652.3761783	8173642.5382375	1303669.77998033	3040734.64101062	7311003.38968442	19124187.7684439
GUAD_HUMAN	234.196244795624	0	10.0028051518339	2710.10221430239	3098.99097903689	760.536683011895	20332.6046657741	9858.79850321378	425.939585357465	298.463173641721	0	695.958702840593	7933.59623034584	310.573214477192	31027.1471246801	9692.17272455432	44993.3416740015	2652.87350332492	372.838270811198	2415.37061809135	1131.91604413237	6181.76218997593	511.461941123835	33645.9330674198	0	7510.74655042322	17.0951861109652	1792.96447719451	1973.26866459576	148.509706961883
GYS1_HUMAN	0	73402.5463049757	40510.5356299163	7232.54545562683	35274.3446675404	74238.4207317484	12333.6663178584	3093.66543634567	22595.050641122	15594.1768439332	142216.813375919	6925.54743872593	4641.99376642548	519.128830971612	30390.9480459732	2868.68457387524	26540.5077332009	47837.3976916618	9354.79633960596	50066.8486328063	28738.4872084934	8041.3755878568	65644.3798737632	16988.7844414727	19587.1105572608	39201.4810336326	29019.506399917	17909.0918341406	8144.19364763379	12644.941656493
H10_HUMAN	13168802.3644432	234724.169831631	41985.4974344671	970181.214827728	178644.713946836	130836.106770504	163598.017491567	1315929.59204084	119496.32545052	123328.081526918	659543.929921353	1927230.16600483	341091.758207174	760049.73973804	279908.802196657	76942.527962317	890933.656688565	95307.2299614242	339900.797199251	330992.944712797	644311.093867556	174234.144541278	11855.9602062252	1927256.64281607	219454.100249936	703652.079700613	149967.81004396	467566.424672462	966398.553712025	1299464.21108028
H12_HUMAN	3191697.98043526	698552.141457765	249014.833704285	84811.2278423034	542502.011026994	307388.590242752	544839.721047815	1392822.6899317	278007.897253617	416262.286444968	1628684.45582494	831897.271663311	1134855.86842404	286012.608062295	856501.22253989	1253028.85757304	7400469.75487126	771727.922275023	793629.506836797	1389873.00802696	1135900.92058576	254615.402578905	204407.092487066	2306476.70365576	827488.616619093	765730.464315689	688407.781698652	575530.069220381	1613066.84063866	1178295.06585128
H15_HUMAN	10285608.4934777	4525633.35981483	621160.47624911	1016624.10984553	1437510.75578841	2206121.5650349	1597733.55771771	2034064.13769188	562644.774752796	558269.781016972	2794420.40143475	3472065.99675483	1764950.90199857	1977769.06720858	1286016.12352297	790336.520857064	6524789.5988646	983523.057796626	1080225.50774907	1558324.81784816	1113128.36350197	432246.704779037	220552.318360832	2521931.53593653	667859.373101776	462459.884266116	725553.745231605	1018013.1382799	2096677.52907343	3307972.04050118
H1X_HUMAN	184418.881970337	876.139229417545	50.6230733965857	544.351729117721	119059.733117857	3163.74382248596	11281.1427821365	58929.24246404	0	3570.47737248033	7235.36443628724	98006.3814869417	557659.989534976	81312.0738301768	12998.2663005183	39521.0758413295	186140.644236313	0	15859.1429778738	518.912445716878	3862.8544141568	1885.14195486995	6085.44977081694	0	493.139532223794	516.380145590767	625.564983208633	71634.8216072207	31096.7470238233	20902.3174062873
H2AY_HUMAN	107169.311796791	7066.18031943036	24130.6503836086	5.47853082419986	28865.7968194841	378011.86427505	65031.2479987317	53378.7914011786	11834.7178424254	136408.141650202	31577.2236303483	26293.6870759552	144981.731643193	26904.6699807294	91080.196275604	319569.948076301	221366.647904357	122613.218183001	37384.399526324	27714.5050022083	12649.1229846673	134330.078851516	17751.6670095883	72309.7004842216	62660.9764047168	8555.45845454824	23880.1880991806	8710.97644814208	155786.138954704	217853.124604963
H2B1J_HUMAN	1357225.88517398	831978.81075203	591975.203364508	12852.7913914446	902646.734248938	2327424.76156644	120054.826577523	765290.523770139	225119.814603687	118477.115001796	926582.192069231	759450.047689807	2191545.51342711	1369570.0904307	329477.419732429	1208711.18423521	765935.653285214	80793.7772390072	58152.1205137773	425324.66348302	421249.853792367	692989.842188337	301270.640426903	464846.549122966	259462.430577327	218256.490240023	530640.855006479	303313.334775378	4481884.28313039	8744940.8788316
H4_HUMAN	1279119.5871878	669685.864084476	937190.23718413	8427.40345886798	552984.294119332	1081921.78799854	246153.630097496	436054.836994009	360441.821763288	13022354.1206932	1028687.7076605	1156306.94055624	1495182.04612154	987466.041600985	759528.086815222	910809.87645538	2757211.10424961	712686.247596732	141691.685744869	1035701.99357875	635004.979717639	3762005.08959394	291085.286141937	1060101.65992739	3931704.97786295	990557.645754485	577061.789631044	503416.410132544	3735757.11819038	5014300.30265875
HAP28_HUMAN	97893.9709460008	445470.394699137	309219.485896242	27676.4180985322	236921.43435774	262226.095986508	412660.535999575	126124.379841671	106299.506238578	140611.224624737	414713.509799323	459788.363921868	557623.033627185	175575.345674117	178622.494559277	701017.507702686	417665.284788027	174171.312045052	132636.199626981	234722.261387198	1294640.14052974	96251.8460169647	1432397.50484032	346722.705387301	750512.736708159	254538.256376781	666478.744634705	165519.237651741	312695.542908995	946001.437332294
HBA_HUMAN	2618125.3295289	373620804.334725	3222647.11731873	537486.75574102	2587532.83605647	12549674.8497263	509136360.52153	6082616.59862964	37350192.4279313	7320851.85637184	1990022.37326342	3010505.82874377	1565860.55395263	3286303.83488265	3862080554.41472	214119313.297268	2960902.04047746	34905533.3511155	3038806.05428756	6364444.90601322	79890630.5369807	40019060.7027159	8418262.81439908	686057226.073496	6404918.62299147	8432552.99897902	22379998.1303268	20075719.526715	2111882.63436021	1785421.28544627
HBB_HUMAN	1832228.40516939	587425661.579618	15127687.1805384	181027.492585034	9313845.112929	36863650.5474069	753955696.34933	9303547.37771994	61944821.313609	4721848.88320038	3826146.67590912	13300542.7257857	6945197.98182661	58999647.533996	7941202617.72448	444108268.176794	8809694.43904494	99393470.9480009	3583822.88624951	7412447.59828601	88148056.1714852	22265087.4123597	67516603.7968386	2241553116.0266	5785854.64911461	8048719.6828963	31149573.6249332	68104335.6476323	12826160.6799483	9805026.91517322
HBD_HUMAN	502763.614950855	249709.478721514	291709.52321703	48372.7574720014	269877.103965836	584386.13744628	20535000.4052569	179711.545293576	2357680.99888528	200428.032919011	771780.758234112	475795.76994542	477414.192591558	1606867.18739295	88708414.9244545	1445696.42634051	3463474.49691792	11424156.0061428	183115.076175861	1013545.36305595	3336248.08132897	903163.645634279	1023619.15553933	57924858.5376728	1392193.06225814	464102.923542072	14200407.8481341	1782051.16694642	275336.05761216	259555.864623512
HBG2_HUMAN	43831.0336098354	207405.25608859	59360.645509905	163891.423037198	38478.9398263505	38045.9756795261	324278.322603185	73611.6408598398	176371.990471339	34513.4613917756	51768.7348183272	68098.0496910923	19514.781647731	29456.7070335241	723546.02779975	36610.0877204761	34858.6904078466	39059.749325708	51036.3265042632	32407.5774711031	277556.456922557	103321.304635918	41128.4148826013	2313809.00435463	89112.3662478289	11222.9576713868	10178.8029727596	63990.1416706499	16448.2754568744	98717.3906180787
HCD2_HUMAN	0	1601.60545753681	745.270207899632	0	34.9016471609459	3094.86321049995	0	827.08616069415	0	0	766.113931957503	10633.6448666801	1256.83596983549	4345.04619497415	0	63484.5402839983	991.293793115586	139.889575559881	5578.38545599543	0	234.599597837104	34.3681075968119	160.078834587321	834.4520931696	2296.61633543598	0	42.4066907202052	2556.92411636188	49896.5158911222	37408.8801908809
HCLS1_HUMAN	397.642383672202	21375.0411952751	7863.58238235598	4949.42666617011	2319.23516829131	15658.6031492634	96625.3798456007	4205.80209506766	2795.06951724895	4013.90645661544	17391.5023072091	1485.45249194906	903.516349962806	0	3268.15551422281	11395.8265660063	192093.051714122	136326.641368334	51142.5285314486	17202.6488905339	38647.7075367236	166.433967054497	4819.78213657566	68338.9868972005	32843.7133787999	2238.16136672043	11531.9377198409	6367.08805023332	10375.1488917905	4338.78469126328
HDGF_HUMAN	1922074.95873903	126762.345158323	35801.6473091078	284055.212193945	111333.873804005	293772.264569228	265427.077692867	192525.663095539	300357.978176106	376919.055997007	332910.04350813	884649.056039584	693379.477007392	785769.606503278	136394.177194334	257618.65287756	481890.518547174	299796.594560051	368405.866616363	919693.481808224	489195.653492001	330823.377497929	110722.973724885	503537.55282645	1145541.36182609	774002.054349409	473058.707383492	539868.61751261	575971.950738262	1755913.85813436
HEBP2_HUMAN	71905.9642642652	137682.379446092	129130.276867178	21762.6656685394	35963.3287050058	248782.587842426	521302.773501027	73201.0234986462	231427.551136996	442952.4925865	398811.053319222	71008.0397592624	605847.429449452	914382.349730996	110406.488877691	28385.3692789607	253449.724472824	516119.065725214	85861.112772872	770995.903934584	363489.65506802	76128.2075668018	185606.491066803	239152.384431776	3038699.30685898	706605.400474528	253783.04292888	280005.170059281	421979.693590033	1058585.61945879
HEM2_HUMAN	108790.536579565	200328.673972245	52094.8262778128	50742.8506687957	27039.3994686479	122375.420365358	466016.971295886	79218.3603274478	47325.6621213344	94630.820246615	118330.43647378	95251.9409321772	84249.4641539812	89195.9898976674	295459.573417412	11470.2253093161	67564.7543579811	33845.1715738076	55961.5371304103	220789.24312318	93784.6180416308	54886.0322808552	177257.850715807	198739.103956929	126442.196772262	310351.494998723	48585.8429852617	60476.8652257468	50503.6231275149	84055.1538085852
HEMO_HUMAN	8159486.03950422	27843326.7419049	15916808.142216	1541984.51848439	8165498.02637342	13754693.2500806	35869247.6600379	3126194.43611084	16699110.593573	8766253.26769898	4878235.88485218	8351526.56835231	2190968.69456935	7287670.34410138	50040840.2977984	9243518.17770287	43786710.0496572	45950535.5396517	6033397.44020896	4423014.49642545	12282760.1496685	6828554.24535503	5194557.50986187	11959655.439822	10416665.4878464	4348970.16222988	35571792.0226005	9931439.90029491	6980738.46067518	17235676.7415291
HEP2_HUMAN	248598.168140991	1013886.17143195	809267.543327972	26544.1039363946	88966.093215078	155265.932330588	306849.207103124	387108.52666224	942218.386796802	92431.7963031449	95677.9109933068	198171.564430846	139157.004179523	520493.863850966	3315078.12631589	9089196.04164342	533892.575148995	783122.286512948	169558.08239754	203456.153556773	226562.610800142	130204.675555184	25586.9220502207	1589450.38224651	78076.5486518474	132316.707019995	483365.62413669	209999.533866716	244618.903456591	130017.104046724
HEXA_HUMAN	716.140224915423	11870.0424175208	12702.9315813806	7330.25224916295	76850.7692274522	82938.273788811	14729.9154617466	81244.6182650625	85658.4695177775	71337.2069036299	98285.2369038419	254723.436657311	19562.3677718289	8583.73849806324	9602.98148043699	7687.74362602566	14569.6033413973	18797.7095020825	67572.5664403844	13293.6195438287	29957.1768320944	86927.4196561946	327208.20956572	33989.3174378801	1992.35209168429	2990844.38986768	65537.4100411148	18898.85107033	52837.4869322978	2815.36494473683
HEXB_HUMAN	96041.5961508416	8561.67383249438	48896.028874887	6346.67028510212	72661.6406129841	87158.4512221022	40479.6217836053	79450.3761809861	35577.9782483875	123291.929442681	30804.8277890701	198811.382228268	25487.2689257531	166471.819305906	29266.5595848402	5248.81549550772	94457.7185597505	26284.5172919801	184036.190130372	41880.3694880701	70147.3328441757	58046.874191757	67571.4179889084	35348.5307331512	84041.8424428758	87356.3677346724	52064.6649016483	15594.3444933505	30269.6396497457	20353.33899943
HGFL_HUMAN	33316.9397282585	56858.8042984742	15714.3743112014	11139.3366347772	339.390194594381	13193.9593069809	27611.3351330804	13730.618279702	27415.9156915223	33616.8775984456	1230.11217769257	11870.9594285936	0	110481.115059862	42824.6554927503	866.17872603501	94727.683214205	67271.2651362021	42526.5276125692	1614.3560856566	11835.3026630957	65643.3124238954	11652.6747657759	10226.8399722106	1737.71316677409	4944.94123171176	8391.76818509822	1456.04600087833	6988.11342653929	2237.67667650182
HIBCH_HUMAN	83854.9913336723	213686.347343343	39670.8690010092	13315.0982171866	6442.11803836516	169093.550672918	2712.5093402474	29277.3028079303	4180.63185381327	131940.396502054	13186.0620960108	40608.4603846597	143087.949347028	47375.1575288953	0	34784.9599694193	24244.1749840556	32904.0712387163	13131.3095588206	493.723228564942	8764.32051537705	144795.729732196	26548.4637465423	5559.5490057786	78306.3303246001	55840.8650285567	12316.643588762	17230.3978101705	8530.31717726897	13742.6017437578
HMCS1_HUMAN	198457.396916995	45299.4454926574	21136.324489672	138971.899502646	18961.2469109022	142933.163965586	27164.9330324186	42887.8153984593	21740.3548795963	39157.9644291707	35182.6306857553	6706.06350558233	10767.5022156841	4716.4622982241	2433.85747167715	17965.9201942342	12483.7004114931	28051.9884759704	20040.4359205844	4240.54241843091	1524.60430541525	11275.7132171728	2168.69294838439	45727.5105780287	70562.7154284705	11133.1294392516	6732.8685353972	7494.61555490999	98949.9693538467	19647.0385882961
HMCS2_HUMAN	746228.192170192	120071.101335896	42105.3973807857	173574.711745233	43746.3290929241	235627.620885325	39968.298048447	103512.050119906	243295.295805485	42767.8484502834	76404.2330418304	74056.2229535712	176329.553438239	20980.7332688119	51099.078005148	1639716.30689821	45547.8675064264	71726.6106894393	53504.7331209719	148132.784987296	59419.1558938355	24525.4004080539	66499.461152436	238943.195783641	96958.5927943009	46104.3255013435	118054.094972325	207340.905098897	76370.5964140823	166811.990692604
HMGA1_HUMAN	4886.82440235818	7761.16090616564	45256.8320520041	787.828801043363	180.522887772717	10511.7954714272	14668.7143493994	10.7743833213442	78.0469211629064	991.226301726803	16932.6109673977	1058.26745555731	287442.569210411	4932.86055629934	481598.962978781	22629.7433146299	9063.70524742181	1438.60133232855	1006.57024426643	24862.0436540175	10843.5591080283	2700.99420649581	15594.0591337172	1143.61666252362	2219.79710294861	20902.5861675082	19.9243197376625	1327.64968447061	1114.88797598479	18517.2660546924
HMGB1_HUMAN	5276637.00815509	371546.375482498	298232.198424916	61813.6308902995	588686.717083542	859052.7577502	891568.092073993	1098102.91467488	457112.000894406	297780.135215023	1020573.70803081	1321325.45576936	2225443.10949778	790821.610469707	892115.587280213	194706.95459742	3919540.8479623	875340.180463521	975252.468936958	1108667.35273449	2290659.37075302	893424.455391896	264755.31477061	2636383.58089102	967811.509024646	1724745.38556433	739208.207673262	1999337.12939527	764423.98485204	3474143.82429631
HMGB2_HUMAN	253152.563863558	60399.7785664791	68432.6706232377	421321.639354731	7458377.81444643	759628.321788121	1028304.18222624	753272.899051058	352027.783183036	1908947.12220856	422795.87922034	3086365.92532538	1017176.66496597	3681854.53948004	445526.802482203	136995.95683907	4302113.42151882	919063.934349687	1259635.42001809	501512.568021402	1539375.06183512	236080.857413392	998052.381509367	1022962.60726536	1121505.23964501	1389723.72966326	314099.819854757	2354366.86077636	7530067.15192211	4773738.76899907
HMGCL_HUMAN	26411792.8475128	256562.087185769	25574.5472588278	15324.9831796777	5573581.88980941	1276803.89759399	14530.5346765961	29747.1396164158	4947.57989776403	11333.4141276646	195502.872572029	10746.1333098796	43263489.8733737	86108.9932166605	37329.1640289803	0.287100657971315	218702.682451158	90057.6455389642	473939.440752579	29199.4986892659	76459.3041537203	1178614.89245817	69715.5594926238	28608032.2062803	6891941.09350357	2107539.57293363	20887.1357652165	82704.2976977741	13997157.7617318	20546452.8213044
HN1_HUMAN	699085.971856207	68321.5336586006	148200.590452822	113976.821500465	229796.273963259	843032.298723574	510893.838132626	353483.779679271	256396.479973743	363113.496791195	457418.956485373	864413.051742046	752066.823488613	942282.562196984	543692.770824593	2755.02285164749	560508.6376054	637595.998695211	431373.9794633	317463.910687066	709931.533094181	370305.484116898	371780.444108766	690341.897548805	609616.23122869	618701.021355376	597954.091991637	279365.251788181	343587.21292167	1168944.52958077
HNRDL_HUMAN	77573.3427287076	128930.168919718	23043.1925452789	41771.99509387	40988.663814155	64108.2816954448	84346.7125799309	26936.8008723743	90518.1663875073	89610.1535482789	208726.77608915	333748.933247951	237185.733471522	88307.0157415955	102130.079649751	30366.0037943451	385182.995762551	308340.867208864	153218.401553426	327389.559674571	93913.2201701795	18348.0292246335	37093.8789609321	136356.74116577	39212.949461989	404225.578614256	167607.897118815	121902.40470784	127907.008372229	232638.43442364
HNRH1_HUMAN	28136.7701671926	36917.575524021	90878.2964027444	63057.5086058927	54080.3272046868	2742622.44340844	111572.378196714	288196.032704154	197198.417677973	102084.664468049	38754.4616137264	113871.857876278	137164.853151433	163343.75808151	22648.5486043176	17022.5477540966	120409.417710761	212431.954443025	112410.074181558	90627.2281547059	151464.059971219	111634.240229597	191487.912413551	59076.9473497708	298952.25341689	138962.865195037	223707.847444348	151433.080459864	748892.538471116	348030.329187808
HNRL2_HUMAN	3119069.22123824	16154.1828040479	23842.6355703196	75450.1511254776	207531.965238257	145558.865876643	27365.2403993415	100953.264645369	11717.6812479088	130602.451320997	46256.4006679532	36749.1201804	33160.9799379529	96736.5267891537	7723.26677454823	287622.567164097	100253.484111487	92914.1247196235	72897.1565009329	27587.2106051367	34113.081221128	73165.8144788143	66487.0897749497	40180.8365415082	99735.4501858816	104212.705890742	43218.870252998	18419.7478257518	76990.192105162	65058.0594543992
HNRPC_HUMAN	17137.3529937789	187798.552816106	40861.045842073	2711.74128748544	76742.5110019713	177403.033054275	69862.1518523923	96914.6792124646	24130.8049331962	91293.2642788408	48322.9379429369	99186.6799696322	407573.469919422	81601.9410913161	74835.5773537757	148684.394652633	90857.7356091061	35426.3600469735	31448.8907170266	57663.9817813003	175311.09889115	146108.084251114	161792.74821777	189631.725158213	51213.2168030386	232250.819238932	116283.12720673	85490.9502874954	94351.1766968697	230542.629877573
HNRPK_HUMAN	460245.385061672	209126.353197163	218417.523219894	324824.651563904	271374.412127189	283460.504876731	208099.366840789	243025.320724732	263844.95091311	156902.630067163	439874.889196456	320693.729591982	449006.862707176	671454.57653024	242220.153272423	36233.511799165	305798.089965959	226356.067006607	233640.012254715	674750.848349952	265581.864732396	141033.23758933	185439.92083474	1007278.02167514	200005.483640594	204702.629641526	218495.787511712	783073.0218097	454375.134335411	479187.603242135
HNRPQ_HUMAN	75209.5237041495	41831.9798524115	51430.3681354423	35052.058467619	101674.139125793	166693.945557023	7080.78438190924	62087.8584368874	12993.5911912291	45377.2553633448	61897.1288531303	17597.8280519425	56365.0302869099	41397.7862183893	31816.8811068249	494158.7257239	67549.4859375061	77739.7301847541	56389.6793932963	21595.688920435	16360.8472495786	22639.3994783036	36799.0275061399	51611.149403631	251271.054139112	36155.969717896	46773.702717627	37113.308842315	74060.8896801917	36594.2622426825
HNRPR_HUMAN	0	1834.58001041968	213.61955486002	0	12083.2915901414	5129.980832273	1889.85849506206	0	3463.8362160953	5320.14082769831	0	3308.47868585091	15033.943014127	854.871591619659	5724.46903918037	879.153994599306	29172.6367754437	33892.9631040687	289.214673095258	2924.27630950221	187.825301385736	44.2915428569777	2407.12699155645	18412.1275305077	13245.7182902346	10838.5420898103	5013.49021073118	4027.04824254216	23479.9826182462	27099.8453845461
HNRPU_HUMAN	25193.2193471848	59765.7643116965	109802.237677935	7524.99730579176	99780.4759136174	86530.611645267	295126.088105922	50166.7153243642	22193.4171828535	209875.666331507	376677.660810252	12972.3140909647	9955.85511525004	116938.249119643	1306793.57857326	17111.0737040889	109582.14474956	84594.7927361889	53129.0987662359	445857.271257879	146857.10704632	53518.0106780146	989263.758833302	319998.509559709	213621.292812275	19032.6501588979	222796.028459282	63794.3899869768	39649.5191696757	12176.4052544534
HOP_HUMAN	18661.4687829653	725298.359389329	257641.857002032	75842.8632493743	34295.9966287022	46094.8540753153	541585.842272509	124585.734616175	376242.398817675	134284.422422105	180458.802273489	1305332.39819477	142090.749633421	646911.821111101	309301.183895341	71482.5985486889	177801.890707701	460739.901614799	173022.626664615	388047.947940744	779421.304102816	196497.958740734	2027327.6772884	427289.123911886	1094292.73847041	815422.239902803	867831.597703833	350132.415964464	312387.805202565	866248.323764785
HPRT_HUMAN	117373.351507037	255565.88836941	11333.8824956101	11811.6981231261	216984.585160707	370042.823020209	184148.229385629	203082.338162887	29975.1649042652	477369.884687174	75053.8297887553	371015.771481167	251771.587830412	408508.091729931	229652.126990402	28875.2952957208	330045.353074842	126237.880268721	145964.775337566	54047.9302135091	152540.596406678	117151.496676571	188800.08779336	338178.139838921	394090.580166191	116703.903386551	167224.681278153	36401.7674441233	116779.058549951	590876.66937404
HPT_HUMAN	12625539.1414169	34313442.1215637	19598094.4483103	8990341.20600884	5701161.66041812	6456526.33050623	30123519.8709377	9765552.17328993	41829295.6696531	15870036.8246345	13050400.5349113	22486264.5079879	18225704.170755	30005141.9651966	147142894.94738	4678227.69358661	30721684.3547898	81790502.9768928	27270626.1501513	26974876.1484881	5179252.52126155	5499514.98902101	11758475.4231976	30689845.1348906	16211877.1238382	20375865.4178749	70815198.4088828	57450348.5536424	20186636.879618	23655107.3136568
HPTR_HUMAN	112255.643440863	185787.462240316	155548.95746783	726.012140403225	48930.9227759701	8886.19952673203	58684.7984705925	10449.683527728	3127.96011186783	41027.7560513701	5103.90305124538	10082.385209922	10877.6978706823	2237.00209162857	4636347.10952248	292039.45558103	217499.685606616	189483.618190532	4100.74199037933	9734.89720739076	2044.60830416777	17245.4620218723	6410.06761724247	15595.6502964696	17559.0906246616	2980.20225726991	42717.2327238565	10659.6641949493	1683.11458253062	63.6524455524468
HRG_HUMAN	1651860.66568238	3682167.61486032	3009705.36366109	95002.22223205	460358.331216157	75654.7387381012	3391310.47808273	391923.792049519	1340810.4522441	933451.80428763	638244.152779665	446589.81077941	205523.728127264	97001.9265216472	3942246.67195249	2543993.3522117	4073177.6567762	2580828.90312756	1544390.44186967	523691.800149236	1604410.21944151	816407.539434405	439289.113098114	1997512.09767393	510455.198850084	258714.035812323	1678911.577718	713502.619129111	480335.672548869	88879.6989720603
HS90A_HUMAN	68795.8114307724	157104.21367997	421878.163577113	48639.5725560218	171872.821283524	795451.905716358	305113.045510387	215987.467795142	231729.628400835	152497.509917065	429755.00913754	571875.430990596	771330.439265819	877767.543345598	189236.236684142	124702.392590498	78701.7862669949	1180245.17144296	106692.53185701	298227.286826495	270169.481379646	52259.3376794155	207341.824894626	637354.387390325	859655.260653811	443974.998185482	430313.49810636	725504.224829092	1868851.46684388	1907256.39577375
HS90B_HUMAN	190837.291466659	344720.571549549	271704.762859737	0	31188.2741332884	125456.824857453	123261.059371294	88043.1126322033	236860.378132	90151.4383918147	300793.74063218	77003.0820279896	410920.895939773	48881.5218002973	335503.643891542	1200180.09717823	161711.018782826	703691.943366777	48701.5378971506	152606.694958412	89848.547454501	32479.732495007	29512.2112373028	282125.227262578	279599.619146392	48406.7132485797	340192.240700865	327216.651298944	933289.84995082	1147848.2069943
HSP71_HUMAN	332738.541635001	1586571.86494753	337780.526108735	134660.115331994	755933.7098141	725798.253662006	1362298.14741022	363587.871599516	928761.021187513	425555.272372454	1747692.79114951	655686.89731247	789537.404433627	783389.301266519	1269994.36935027	507582.931183195	1694742.9281209	1939742.88011364	975361.032775135	1365179.97783206	1182153.19866997	244812.094843701	978729.948318616	1198538.589753	3109836.04340283	20152498.0963	367294.933506129	479760.557892208	2044560.94897317	3105686.1874602
HSP72_HUMAN	9942.91618172638	37146.2244000484	1853.74219110854	29868.5903350599	5929.220728753	843.035873559225	20894.1449487815	4572.07901122907	9324.9250870127	9118.9775603142	34619.8467989574	197410.223418173	133043.858554312	43273.4660603541	15460.0511283973	3263.79113446371	4429.78891852691	4628.52134564173	9496.22939220574	73588.5435034913	18547.6515746162	2361.5724649704	18431.6896529879	89005.3557483192	8211.61418485245	188489.039668971	7221.69757460091	756827.392105244	75439.3162685572	44599.4633392933
HSP74_HUMAN	37237.6391729134	69787.8574506023	68268.4752617603	47331.1242441205	158252.15937281	139124.701825687	133104.371648551	161116.745358134	66352.673694192	183368.863388916	83206.6035795443	346101.015744988	1354779.94029784	125821.346408354	53419.8950065971	37833.6424840581	140405.004166036	239869.666017483	83924.5327914664	214354.717106531	128377.091914722	450836.494952515	154889.303400011	185175.769912447	604464.840466843	203061.562171448	73629.4569203239	189323.539001794	364853.138893372	313920.417537594
HSP7C_HUMAN	7550165.14384302	1264184.4467867	841282.856468214	71461.3500911764	284752.481714144	457819.729229418	2182178.14180577	932515.06689364	2905375.45264495	1426318.79264257	3537330.65054791	3159925.20557996	5103676.72951813	5265477.69214156	1282888.13017288	615198.231307529	1992905.04260553	4025340.9631283	539434.613006026	4429619.53890753	2546365.31490728	440475.298293926	1293565.02800753	3520572.56837691	7153498.49869912	9144670.13763458	1605088.0494647	5068723.97057735	6696599.41899417	11014775.7675805
HSPB1_HUMAN	2722021.61056828	15599836.9036916	18579715.6934288	168939.614672939	3663903.76535453	1681622.71326954	4571048.60863622	4358623.89968611	8803840.15003161	3920613.45887646	23960528.9256404	5381153.27517474	10818100.878719	3158806.84267423	8892865.4068011	1225658.24311237	2443234.33323533	3888035.36265468	9196576.59223671	16439148.0696626	5302324.74053705	494605.603884209	10132665.262757	7354219.87541304	7404198.89812207	16758494.679988	9876179.0407294	13920016.3505596	11013219.0531367	16896556.9569794
HSPB8_HUMAN	42845.4169133067	301235.754071726	23926.9616774502	16108.2470105462	7625.6119387213	17457.1635786039	9250.25736379666	45189.9929034401	92360.2719110778	14609.9031094611	133437.867269832	27726.2624279039	94485.093555787	48317.6202489774	22393.6370301961	138994.338990534	42466.4064177589	52657.8358583705	26749.7984329067	360469.427557181	29483.9147158566	55637.7250183375	15511.923143038	31535.8954909158	42758.4083394561	72101.1904852443	108832.008244628	134752.963906293	135608.655611502	154622.247735214
HUTH_HUMAN	282796.484448396	22194.0412922942	191974.907886366	37110.3392688117	223268.212728156	47876.4884576888	656305.077963126	196438.484241076	313108.357088211	96277.7489230492	123259.329262807	94107.3973116913	139000.546543053	70431.1690981827	552374.773942053	128713.570329502	123158.169985425	203391.706852427	123453.699125621	139389.196263804	97893.4708564445	123354.08523714	1480374.50068582	327081.784269525	29018.4791558224	247472.227041198	115454.286352697	215888.579307373	160325.729938823	109663.381518133
HV102_HUMAN	24238.3264492947	1711335.14287196	1109954.11748256	102277.327989678	148178.792821642	300718.844199078	364345.096776898	27607.7679062929	1760824.28839657	935932.765992039	1664599.13281993	404795.245647493	1390119.36780103	1335613.00909662	1498415.92821578	39656.4974304765	2148617.92551524	5506735.7907658	441593.230312283	1576649.95452544	1130915.11035563	94923.3417068802	272160.737506625	1355990.09547958	765417.860429031	1710181.67251564	2957477.22910593	2787712.74849022	3161660.89811759	987759.800463071
HV103_HUMAN	3248449.10208428	4140528.45573814	4461224.25480232	75000.7083049076	3252630.31888368	1080564.13296925	5869674.49628836	619345.786997984	1163516.66187446	4959656.69242037	2050745.32651135	3677704.84521289	6672713.17221441	9450488.53838183	1189789.97761095	618639.801634389	670633.836559139	2854786.58988343	2725944.91829892	1024352.43605265	4590684.61478142	6925222.81930477	5429641.55850832	2833160.10179769	4598550.90448674	3318578.2228502	3751586.46869017	2934056.90262283	4734756.33026816	1768224.12579055
HV208_HUMAN	103616.540074637	64161.4195125619	681916.552975604	25527.6168554335	519705.54270742	73448.0164916411	38090.6859968231	159881.615513422	529758.824851604	119501.90905292	84134.6574825172	623552.998209354	16391.9580852548	436592.251348271	321774.927279813	10226.7227256971	17884.8459329821	19210.241161904	149781.029975447	160802.151048781	49273.7878321424	193321.510938808	169685.409068754	51662.3231665788	77378.8528298046	375174.69816187	174823.862174085	539981.557938522	609489.964112339	1329309.58998823
HV209_HUMAN	296251.423362001	1123177.71826111	1319974.18124199	2552.08136457113	134819.194015044	240782.357185492	1426638.78495931	83442.6774306503	144977.951120298	74929.7953134103	179132.103467367	119115.721132579	42377.5910578576	82392.4184628048	730077.371903531	278561.289307814	1119558.59758114	1122519.54164145	84259.0395158731	183511.684593058	274655.176992882	29090.2603948093	112451.680061035	115967.192954854	673747.747950593	170598.383388483	1710866.53660494	612738.858041203	304822.666600788	61257.8482028836
HV306_HUMAN	1868185.74248038	7070465.10519149	7095407.09596914	515935.059437164	837157.188656167	1502798.41624138	2787725.30843752	2013164.19005799	8630255.55645665	1442496.0823401	5735264.05643063	2853462.75184585	7719350.47478344	8954331.50719801	10017573.0887572	596949.324664439	7702766.91775522	16819910.2302538	683350.044719129	6375905.51760775	2998131.62148496	481871.546524765	1745581.75865377	7933811.16938785	3199890.55240852	5629181.55985218	3661279.69873141	9693852.63307677	9680273.84659981	3723392.04918246
HV307_HUMAN	86058.1120369144	65818.2679014349	82860.0936254223	219.463627456693	269941.783672791	560989.810027046	126953.781253788	162068.088051734	138122.336613731	140876.374405944	105333.073258063	31392.2951394406	226495.956602607	23755.6292241138	248554.524552718	94762.3075817615	202576.428719759	345063.753192161	220440.299984234	148117.898477902	49503.5360331481	105401.309829777	1680337.27829678	181153.180525577	152987.958604459	28290.6301213595	195008.569781579	123281.10391443	170116.420688155	20006.2922769267
HV320_HUMAN	27739.3509272229	1691762.13927786	1008613.29731383	62250.2629154723	801148.389928357	1544415.80198316	895349.876532461	438372.301771613	365008.31403	848264.887699529	501058.956214067	404681.05057686	497287.926756692	564895.146605884	2141824.87031227	305427.263013604	2559325.51217902	2559232.27300181	584342.651221146	279725.629620368	624037.936294834	458099.743659826	890399.44014749	536423.527658102	1244774.65484451	481661.5848109	1032859.25880766	153871.117574676	764504.681236148	773778.705182707
HV322_HUMAN	102121.805912165	412282.105797272	188989.427043266	26273.0456274608	854926.483436124	447619.698142919	308145.244265739	164542.587476033	227647.83919865	190652.894668901	294190.766260741	28751.2910511793	167583.096338666	178264.485862507	610327.271155784	1736.63737153869	145297.600259493	700432.679310198	183268.782939603	277156.198925524	201655.469371465	244779.765787862	752135.548684502	91755.7456241188	95267.0886138553	97120.8838183769	939518.627392811	94371.074555196	197489.897602882	127733.462174803
HXK1_HUMAN	49568.1694264204	11498.6921553633	13431.9641092237	1177.5200582221	3681.63441665091	44799.5757612156	40236.9535936953	2401.67814595618	19200.1899055769	25570.8574882485	10596.2074986037	96013.5246167474	51012.0429836072	508805.485841694	7863.33912494991	665933.060724475	210516.167501225	73923.4014088981	2601.88562608979	41243.5446761805	3806.13980627905	51569.2141358748	2376.19976172615	5936.51743755405	54376.5454804007	26166.3328901578	151212.771518197	73799.6058147447	80329.9122439891	373187.353063449
HXK2_HUMAN	191341.671388465	28760.1173106898	55930.7994010622	4558.12059687284	266846.516040872	498270.204176005	202725.610267435	126900.686654354	327219.012392269	437707.451815873	211718.019792758	155388.320012347	285096.218892312	172333.163202687	26222.9688502325	291361.124517054	208561.571053028	73575.3326772163	294570.174906172	263816.413504474	196479.020764443	125081.692475953	97002.8644769176	110716.817226276	219313.990206585	310689.706806598	117046.165002029	880923.277495846	186747.918862116	278290.136452327
HXK3_HUMAN	54893.929662497	51464.3986965369	107833.36951459	139334.243490051	41646.1404562784	241583.74158323	99983.375939288	22540.9731321054	5253.53112108436	92657.4860652718	46253.3323890725	71763.9962519047	42027.7304265053	8305.31694734161	22601.9295216625	20484.8406528747	502589.45628951	166691.108989745	109157.014783265	82055.2317018432	10954.165560604	401133.716900429	13333.3437875838	71655.8127093142	53522.0791354195	20204.9567094796	23488.2352101505	58224.2350507	9829.35823613456	13801.0487310308
HYES_HUMAN	66389.0436871253	12424.4382173527	83482.2283668244	10261.0999494277	13835.801016559	12525.424167718	3658.80446137638	18855.7860031091	35.7112471208625	40639.8230491683	5480.7908258344	1577.67723480072	7878.32790785042	23933.3900211623	5348.63856010419	31591.9802380145	2649.92754805165	15433.897829752	9219.69736580365	3485.3786668547	1412.81878977234	59397.5757629199	2600.17469519089	9670.40696927357	78635.2212659715	1104.06410036694	3667.62685242076	3891.88004792673	20029.0252367528	59744.1663818099
IASPP_HUMAN	190370.587227482	1154171.1949054	28578.6375701781	91540.9294629535	152155.559202097	278495.907163999	294153.855430573	1007902.01444378	83361.2170352155	139584.30528846	302054.350426502	1160237.23154044	579662.198229853	1799169.98784928	286287.29667553	839672.532981033	204831.853298311	186603.307204395	105925.885237935	287676.757619664	111001.521023237	455729.365538244	124060.08646834	131017.973165321	440035.526611968	164498.182670763	228495.915354099	573801.534219984	1316978.34229688	372201.589260836
IBP1_HUMAN	168942.911070594	1656766.31988934	1635499.44593828	407.822413968585	6060.64989674347	16414.2042473416	50958.7168404398	7149.50542515513	11047.1668969464	9931.1279566933	11890.4556441867	20676.7645007028	50811.1673871198	95585.9642916648	56963.1500979096	1082.99046071497	36657.0990827237	45307.717106532	50582.8722672534	11531.9240512545	38103.1938351999	9039.5446744789	45430.9092752659	19064.8399607191	19972.2659176738	12947.5566471504	14881.5034902752	160726.171419997	35432.3710510588	16823.6600152926
IBP2_HUMAN	1921169.18129123	91941.4239672345	756118.847015654	1389189.93255622	9517.10273887824	45294.1691672752	37789.6998661147	20748.7848898715	29718.9056186201	53615.5502753947	20843.5446134936	26744.6254706077	18063.5163101549	20609.4059432822	333535.955926098	83.5083562650208	50369.6389733118	22239.4745254623	115132.414263675	62195.0615195489	25946.3906194842	83115.0502763742	68501.8855927375	56414.3244197284	36489.7488300298	92778.589962271	40336.401410224	38458.5838703342	117336.422049945	46525.0783696976
IBP3_HUMAN	2998917.1182646	503217.845664876	312354.363821962	44017.6034803253	87921.2392031546	45974.1815179666	270149.82840035	17767.2883121227	147237.174088019	9000.95223016056	66268.7979431181	40485.8397077224	14042.2001868041	13542.3217397101	116508.673104871	9641.30753616995	290831.453502165	168275.134005816	68923.0000751489	11944.5781319507	131441.90872588	30314.1762693472	870974.243239355	95693.8626753582	25588.9661485729	188940.783457192	210463.4463861	20900.2453805454	3692.26524061279	20613.4129453338
IBP4_HUMAN	111450.879815333	20336.5124606888	3324.95004505528	127836.842103207	89630.9265513108	580107.859492096	95302.7332314069	164436.909835387	724189.819346259	1648019.09736832	326641.345529521	159995.491884216	990610.240882277	286251.806034447	20807.1446764225	1857.23843868781	56158.9892582875	22558.2685795363	384318.811743022	707116.848840593	241066.205240369	164373.232993052	479853.167220407	190299.695818788	428549.515386221	4414023.62303991	268156.494695402	687611.453341789	1353170.37786239	1184247.05209717
IBP7_HUMAN	157851.341950017	38565.1617124063	105837.695617211	32861.0930812996	258001.949260603	176777.538403461	59261.0151647523	164300.207869922	322874.480162477	324654.497529951	206095.088711067	1390610.9652932	190385.559411883	132199.231991318	26289.0930374961	346603.000926589	43484.029343751	19067.4493897069	69810.5781971607	186487.424213127	191386.07772232	158934.364526864	60268.1984652597	38643.5678560048	307785.08584519	188851.355062279	84259.0424360687	30837626.4385705	249334.475045523	268837.330919971
IC1_HUMAN	2108293.96630439	1431703.65227483	2132031.28885025	440524.594031569	1444172.45458776	2824120.5070932	1990930.28026177	1914860.92054714	2810728.92114212	1373052.23474005	452053.641490805	1185202.86649678	663393.982382898	1086111.3894328	5343213.48618084	447813.417601737	2205517.56562342	4747170.84205648	913899.197404778	378827.153981156	1264722.51841537	4220837.10007149	1398722.35818877	1306893.30193141	1024656.70650343	942850.214236008	4240488.70369096	6220695.37888192	1100944.17797706	1088723.36208433
ICAL_HUMAN	1365134.12232638	4243053.59180717	2880201.28834107	612491.675193889	970750.708824088	2179806.99420411	6960519.32969797	889348.038527318	1107908.11889699	2870036.75071433	2446797.67562219	1623011.46445369	8420667.33363418	647822.315561368	1307889.12290905	9765940.92268484	2580977.9759929	2777435.06140666	1635925.42197457	2232499.85350177	3883856.02446819	1444996.82288546	21736227.1266087	2065594.33726063	5802931.94970123	4504160.60536499	4142813.25801759	1740972.27793976	2501306.18843962	6249332.7553971
IDE_HUMAN	36321.4845514779	159021.741596077	56888.4699916672	429184.845522165	104928.437373836	33277.1396287364	34476.3164386986	119180.818908533	61353.4674060134	79931.909286278	22662.1220654506	27905.3938900133	100634.412389468	71715.1145319194	29234.7829541184	126740.669846872	35200.6832112362	45645.8727897116	64785.2565541418	17922.8672038887	41117.4290645217	172321.041615068	115414.963873341	87847.4750611927	27602.6081083	46158.3060670723	42016.0998669376	19302.1558490758	52199.0413105691	58442.1138142235
IDH3A_HUMAN	81034.2181484635	140.272549835208	27163.3949107148	322.844695756714	6197.61941964039	31006.7423473824	12124.4794685257	7285.36122060471	6651.64657525897	3580.25053232555	11217.7690036123	26382.0210673924	18800.4896987074	24774.9804752895	9429.7626307472	229202.046479434	17138.7030621088	30389.7930520419	10217.3487748852	6628.57614791582	16768.1773453473	11613.8003669178	24086.3849533746	11816.6206654452	24358.3765078998	21505.4395738676	1891.62597214347	161496.723525824	31170.1308314848	40209.8172839048
IDHC_HUMAN	1089517.14599678	430659.819185671	64330.209206928	25523.0230959259	33419.8289745912	218663.888657918	148464.447770295	37222.0364962672	69694.3846081541	123729.537913505	74559.9271534381	127610.241211634	198515.411773923	2420896.73360159	111818.414628338	528930.506194475	234131.491591019	437106.504138019	92768.0174861645	136937.056387727	80737.5148490417	194061.964935492	28787.3161133874	147711.303914461	1554857.07403865	59500.7511099657	72248.1842683182	191531.090142352	854159.773171546	600333.241850661
IDHP_HUMAN	921066.917838113	159339.329100271	151669.615619018	109739.299027137	182248.988258671	326888.985305345	35137.682954908	92636.7500445278	246673.612769636	321345.534747202	24634.1902640418	180779.665028871	46380.1758658042	346633.124390964	163885.338687124	39905.6562806678	90870.1796116208	233430.291251316	205438.837731832	61472.8243362685	120778.956662488	259035.081162393	100068.526897276	254495.115235768	135132.323367647	145660.586126679	260250.245700357	57061.6581407462	232126.382976784	325978.213338269
IF2G_HUMAN	2883.0294727273	971.334695142407	0	0	1286.57202581294	28459.6583030615	985.538558792263	5031.51894554205	0	6789.18795135966	0	206.391553504436	0	33786.0509058307	6722.26909454529	3295.48427253252	3644.38646262215	529.294971620825	101.000016399218	418.867770196257	843.389905537446	4409.5165038337	173.668220547544	8717.51127736185	5671.67500051244	249.401546517901	7310.72196414566	0	32800.2934132282	45383.2321636115
IF4A1_HUMAN	1263.55739284216	8829.64739011399	38883.1753677094	18675.0863069826	9964.8145449825	24910.7800839999	14345.147083934	35049.7676504348	27374.2821078975	16077.2558460499	42586.0175060241	24319.5740468986	48457.7651689267	19918.3960902859	38775.290248539	733344.377751847	55909.6239137973	105990.548099567	11638.4402100991	23210.3548668971	8226.67240707573	16302.9522416367	5391.46373560911	22947.9487394545	81481.0979408567	29926.5035171225	30119.7229648149	57841.0679772531	100443.289016791	87891.8601449371
IF4A2_HUMAN	38543.5007158285	12310.9936545329	27025.7948699418	7858.77204695462	6906.1868875951	10388.8363711434	4030.54395473145	3011.41562048024	1042.3316114928	4622.10721564865	523.185215647131	5696.88390127597	304.12013007214	15028.1178057017	15109.9453281229	240.058242806445	48881.3195246444	37440.8609623383	2175.36594579099	1094.75889006143	1794.57283176506	783.947163729361	183.273985575918	28821.0223143675	33601.5040259404	1262.15593852046	26885.6365664145	11004.9429819008	9890.09737452751	11832.918442963
IF4B_HUMAN	114069.069987506	317246.950317727	583306.299797363	294629.411578727	276170.131242939	74743.772425727	243778.733559621	109162.582882805	226011.138637115	260501.632863697	438671.097558035	956606.938491516	510341.705826129	119762.630578678	99234.5655738394	187985.972949026	204299.425275623	72554.1315724029	74289.3925990164	16957.4736432234	266629.159189258	350679.011298885	253545.956286644	398304.775078981	466327.17210731	1234608.59545154	234688.34637867	143538.850819107	330443.343814851	732045.121531461
IF4H_HUMAN	271323.089476655	82734.7704928156	175841.399729862	2244.0114625445	153713.539339833	217772.758344406	72612.6885258684	79162.0800250746	215084.943445743	74639.8558757317	281683.817713715	75951.9565971709	423020.179242153	75943.5421451191	149358.199949706	1646.7401553525	229861.386779583	407742.176467213	113203.349484323	289734.036586129	190706.527569321	86653.1100888862	369393.439900055	314391.884117002	130514.245630793	198011.603596865	183003.652825652	475562.937838622	163665.86140641	147193.615447195
IF5A1_HUMAN	182958.600528502	358469.224594327	375439.921951412	305222.030059696	270611.711147559	195424.708465737	650852.043051873	220217.441326466	555018.259582473	802651.221701496	781231.973454034	356142.484361638	738940.773162272	1117947.16787142	710356.818709514	173810.351413914	476654.162636319	1129807.68623999	184443.286222729	824408.646181357	907432.886411158	247472.115543683	469077.663897514	847225.942196026	2236766.502943	2245636.25457279	767379.569511845	923418.736547992	1618436.42005079	1868568.30328151
IF6_HUMAN	44089.4851593965	47788.3342423907	89114.2786051768	8140.40585963756	235862.925752795	316369.038148084	304141.91752648	88352.0672065634	38872.6930839731	1124395.21608748	137152.742026962	567476.98615596	230928.492238306	56297.2846902124	610863.756480562	247218.143176135	331309.103533638	435116.424414228	118069.483892951	155871.936488416	861962.774756718	158804.911817717	687690.190036579	923343.915969894	4087126.87962578	368134.384218734	462168.942761901	90972.3480508162	66033.106129986	63510.7219781533
IGHA1_HUMAN	48426273.0598805	43887297.5423997	44107381.2108727	1026336.32407367	22369782.6016721	24194477.540999	30798440.8173211	19972231.1054268	73327110.783489	21458175.9592647	24573117.1103677	24668585.706998	34599499.1911007	18979008.1136512	76068569.5497636	24357281.3614565	60746618.2217621	164214449.851277	40890373.3591049	10968873.2474665	40836313.0202993	26060682.4787779	26489645.4806184	94231465.8214968	12153361.9341292	37297499.5844608	57192366.2352502	176748662.873471	108407460.189659	27438444.4830369
IGHA2_HUMAN	2268158.39097648	2612645.62057222	4853068.08659524	470563.341995981	17932585.207126	11690113.0028005	8529620.18140615	9260132.46163861	15925817.0071382	6602316.22974972	11939030.0646754	6133841.13091507	5675378.22243246	2170787.41618879	8094507.98487598	2695686.17370337	8161217.72336555	13619160.8681953	21905633.932784	2504498.41865514	17231968.5959678	3686736.89219352	16127193.1349006	4105335.64969313	5192170.07344903	3500759.20337221	2967027.73059549	2875271.10231709	5043699.7348819	1100872.19556478
IGHD_HUMAN	122888.288076492	498620.001402242	441900.675232981	26414.2053906578	12372.8115536308	521714.085884552	167738.004191573	54682.721285676	37922.6738804392	228544.917446533	40180.5248874133	42977.8898533059	189606.099507446	155210.419992943	1020616.16752948	35705.5514628037	174253.950723826	286565.097467435	91160.9627170942	199583.184677468	25032.6362078963	51462.2220125473	131250.210407044	1059445.29157741	64774.8388162242	80419.2845047738	181549.697406449	340160.415819174	170547.191277322	29334.5823217532
IGHG1_HUMAN	109162341.913269	346590492.778996	151932306.229299	521941.543113315	72436149.8531443	43464177.2572851	264463967.219196	35631101.8000308	65990053.8843386	65186682.0817876	64264099.9649131	77481633.2867983	234605868.351441	247467280.946195	192608753.499134	111015926.379255	426614990.667696	305391526.019844	25463982.2385446	70507579.5757246	103455977.283048	4413970.50925848	294112404.135534	127113316.911626	54989833.4017252	114023860.360783	323439484.848386	108722201.987276	783030417.254778	302919272.897689
IGHG2_HUMAN	14619309.2399529	73146308.427809	54145500.9191828	2307631.64191588	46477535.6550436	68991718.4549283	34399040.302333	76609933.8637023	77024152.6319199	15081086.8772422	31606708.3675109	50454638.4139851	54261106.0573795	38817177.6643599	123799134.70858	15207272.8590154	96871348.5606779	116241680.959175	25254541.7823064	27011021.5977129	38649928.2463868	10443779.0829619	146550345.66676	170847464.927908	48487333.4688883	27904970.394738	73272544.9810954	129684491.292014	101471095.019659	106620927.764604
IGHG3_HUMAN	223977385.031831	320374601.919395	208900266.211545	5327907.99956638	116713898.574224	67589401.8004642	224296276.528797	72435172.2922039	115671966.998116	75936746.3730542	124172091.170769	295161307.304374	418980869.022238	302338040.303205	188978357.468964	28892286.5852677	260225469.235522	245256186.929885	160238069.021125	80114133.7599901	142086898.275172	153929000.211068	286181009.604098	437141979.992662	82252775.7553195	222116010.862507	303469359.957753	390577310.117896	941809040.273198	688494500.660427
IGHG4_HUMAN	72999.8900194085	8435085.31637925	2687498.68851691	292635.226212379	521014.912362784	303612.821256258	1624526.4807811	218149.2049161	1748472.40933362	100097.616783239	431338.826800505	1416266.98753276	425331.214269245	19274.3349343143	2380488.70021397	84089.5987176326	3197248.96871412	4075654.25603896	354040.441251261	1196285.63522562	1284768.88677924	4548934.62369028	741212.18352287	306576.300500782	348740.963726543	3622386.66083254	3883150.1973051	2998003.23634432	3845616.15893279	633699.183014226
IGHM_HUMAN	1130140.86805642	1415400.38876759	3286752.70142104	259360.129364991	139489.812061194	437802.361240801	9119615.06837022	323718.591980086	6098101.23436298	1342494.28872853	1239045.09105759	971596.205447108	343728.609329646	2041090.42808576	14814859.9265919	2908732.50967932	12981473.8225783	28773367.4714382	6822918.62918879	2525846.15671473	3945287.26726798	540893.445657317	1728859.18971793	10569926.4347071	1335053.8461442	2447438.28435517	31246226.8214984	2744961.91118032	1138432.61601062	1212752.73296027
IGJ_HUMAN	1142120.16724751	5594.654288894	639152.34064985	0	2382397.09633247	4015898.01115503	8153134.70187775	1010917.76317352	7758603.98917455	6271099.80637164	2102086.301612	165577.068970969	1585574.74727607	586553.724414712	4567253.25831331	456897.438868125	6062218.07428579	18071779.5332708	3156291.9129459	1336021.01477007	5575009.06426468	23286843.3117946	6802937.95194697	2235465.80955326	1590236.09390082	4741340.75159193	6810614.01281172	11866567.7599019	5193343.63980777	686864.530283091
IGKC_HUMAN	235004133.214791	522476819.393576	300229131.74264	76679715.5804983	221568520.015486	52823731.4210141	280798570.454553	171608135.735981	359176910.683737	338312257.986617	107818240.466881	102451126.736517	267570441.612118	128942662.696498	232622602.422984	7139196.00150654	211289648.850842	306231930.890088	178358440.558282	192295967.71632	157615119.115275	240721606.665834	389202015.419635	254930928.071883	157682545.446711	446988294.362116	242090156.673314	423912818.168808	602343833.914276	119324932.551096
IGLL5_HUMAN	3130713.06828303	33787684.7592676	22801836.3344235	409545.852900532	8166319.48780728	9550677.320577	26984263.0212732	3272638.50341295	25559540.2432913	14236221.2128494	12574148.7554583	9126157.42740583	24526594.927661	10799087.2973126	15447344.7687455	10513559.0695478	25488672.8331353	38762307.2204075	9770546.17065432	7352302.16975409	22218946.2241424	2060473.87364053	35812199.686559	27281385.7177215	25327143.5469938	19742043.5659911	36134666.6649959	34800328.0473561	32362929.0292519	17146607.6431886
IL18_HUMAN	579030.914381928	238215.037218916	76559.2019044965	102265.778006043	216973.693302889	155019.236866512	199729.81860035	278961.348949932	176850.23370778	72753.921389526	200752.754871711	220676.206529225	181061.116469112	506019.816998524	39217.87620906	179283.837618311	61794.4226109986	320079.960456783	58929.1660808759	246624.069127111	177538.019116805	231439.279254514	103887.056387557	192497.328700669	830172.967846117	480213.917293895	123682.489680879	314658.404036132	615976.10018055	1196687.39300545
IL1RA_HUMAN	26803.9005687834	849429.495510605	1955260.37748611	91840.301006345	873746.684187299	589741.285656915	4128780.63935316	225016.618593602	946057.791435368	923463.433375197	623672.949130896	139924.640932068	148163.146850121	12199.0843983577	1455629.84932303	45943.2797652548	988008.282192659	3666291.96821936	1869886.91198816	332105.041917504	1777518.33430698	258336.801072725	1595389.18225024	130238.663103281	4477498.72277266	8139.42886307998	5139518.33966253	118445.140158809	7442.00487404206	1364.83101384712
IL36A_HUMAN	887.327829127392	29843.0909977271	69960.401577442	1763.67256919641	2195.45459114852	129209.656634885	28580.0414828099	12663.7836225525	32259.6006800568	129564.190537464	7723.75351743036	70078.5774983142	99440.8391195748	355669.246663489	39151.8956248581	40269.7961841781	94211.5892143745	664144.213735178	18359.4722744267	10357.488155166	496219.508753844	63788.1903560539	123207.049579309	78335.8706237616	910618.440866493	77317.3805183079	86422.9999045974	33156.0382068036	169936.724851483	115057.423211013
IL36G_HUMAN	379698.959515676	42420.1911096144	50612.9098478052	93068.6029043896	147789.973435535	136230.925672241	97227.2549901718	391650.878804841	75044.2424976436	765322.802879124	423087.90858865	247295.302551569	261998.753069813	3900831.06604558	42529.4633425385	20637.1134201901	99696.2887469404	201193.428753507	129271.527857289	142453.220294407	228504.216268782	139456.214485341	504274.609121378	208681.930610753	2542653.88502062	1615972.33602523	66878.8393542231	92559.2683487765	187964.510837538	460089.740273931
ILEU_HUMAN	4001425.94882652	3035428.81559468	3600677.70583862	847620.121248098	4373938.0611168	7897077.62033928	8843997.21396036	2908493.09818868	2168511.2393442	4113964.94480504	4191988.50459366	8702111.67162429	13293124.879208	5250484.3322176	1373725.72788274	105092523.082347	1727771.96566409	3103326.11352907	790874.174873307	28582228.1212337	3210326.58762739	3880047.92093066	4919422.75839901	3936446.74528633	17249836.5980736	4879039.62686717	8756615.17206382	4564048.81042441	12722169.6121078	11745497.6905587
ILF2_HUMAN	0	1761.48350527084	99.3682537563133	4544.07468063106	34371.2790758192	149082.605225518	440.986431913063	5543.33276676611	1190.63372547888	15448.167909475	523.800108752973	289.503547600033	155.320880428469	2907.79260700298	6077.41076546064	2841.7269831	36845.0428236238	6926.24896016625	381.332858335237	709.56838490119	319.496306957381	2019.92254808834	472.021221292493	7188.75848444004	31612.6358238975	5.24970271926285	14766.7119320056	11202.861030548	3402.22641766517	1086.74857609661
ILF3_HUMAN	143978.60103205	151759.188098756	251473.52041748	16010.9701829811	57714.294301	41700.4259575813	60153.0075041888	101617.318920117	188969.896326979	60951.2243229641	120554.982270404	33771.9904310775	123432.861636652	75760.7456671799	134267.365871947	3975.94755025116	107800.333068523	58864.7625436986	47059.0690448557	281883.510370787	147356.407603756	51874.8169469112	71618.1935956602	189220.94173604	22934.1253937274	431606.964775638	21716.6621866134	161770.637864949	130648.231463416	130078.900270594
IMB1_HUMAN	13639.1819818254	2511.43870637299	12854.3294227454	168.315264699283	6598.53825191526	125873.883845851	5114.62485349804	2390.75488788098	1944.95483695741	29509.8386057474	3113.68548703391	13469.189689565	10126.2853964212	20902.6675934227	6489.88266653839	10177.9360410736	20790.3048174268	43112.3343501031	543.515817793144	1057.2922008284	6186.68365126986	19781.8893129884	0	92162.8895922508	24919.9162610636	1001.52331328007	12998.827887976	9551.62810056103	82467.8628359639	62584.7123184665
IMPA1_HUMAN	292385.341661313	351219.395033674	658667.796396201	18910.7166897465	166906.222979975	120997.716057	302742.348040244	123737.373449212	394356.216648398	139078.765410529	990161.095635569	752828.677433821	810578.778733045	905770.124859015	213412.481564169	13511.4037597908	383675.758625102	137170.226920068	154616.130251577	798346.88277011	354427.398965634	63034.1644797375	799414.2642632	1882648.25733732	293861.420069476	569890.81689167	490847.319061581	541528.154072965	366204.740170013	780005.845359023
INVO_HUMAN	13526396.3733947	19240337.0966001	74307292.6199368	34618952.5834825	54491802.9564416	560482.129855016	44763731.5481812	63959410.6736048	75839811.8873845	1756043.19265949	92000048.1217076	13012507.4164741	54322326.4088906	4356767.63636098	24629407.7370098	518038.088606391	7249227.92902843	3108711.5544196	1601822.56767833	358942890.040295	48252374.0524401	1966149.86347266	43974090.3937916	46395796.6271999	34358173.7800827	32133056.4807388	134630875.808966	144000669.671583	50332332.4671418	54163371.5314976
IPP2M_HUMAN	0	0	17606.3821893925	3089.50098914252	1912.03632942323	7239.84908882915	26589.7709663387	11373.4800010037	18404.8323781655	9208.88881783458	31878.7411532472	84903.7120294944	57173.1698766375	13363.5224216528	11360.5173089791	21232.2495210735	33016.8949736035	38174.7447439491	4633.31457202558	33474.5898853888	60742.6883387461	5520.6099192071	19919.2389876247	46690.2900342893	134953.714416799	119555.982684747	30561.2819345784	30542.838397533	88342.119168436	367635.207255697
IPYR_HUMAN	333866.301954131	17904.2841815912	497095.648969022	61915.1163186782	161526.755610155	200079.814568914	432256.93959778	322485.299235324	422240.769672022	626625.67173649	630966.616138339	231209.152015413	1270598.61413265	511287.829673919	239387.097441815	11943.4503720472	270508.160245922	531370.44819659	330910.423289146	786309.985500413	617920.08401805	231383.828191419	741812.555127138	743856.413798308	537100.18021404	734691.450133148	309637.935607071	477585.125941577	668223.067151934	678640.149833367
IPYR2_HUMAN	195547.161640928	103798.867668351	71379.9875844603	66385.5805095543	23584.0441522288	62748.1554651058	65087.2414377615	34705.8869799044	27525.8165243036	17592.9937184727	61949.9651359858	77899.1583211554	40182.0492025162	334135.65206945	38406.6167076339	106384.931902233	35091.4981228088	79434.3610026234	14326.8238513345	55063.1402994627	58330.7664323687	23030.9624293474	7251.90811373086	81920.0707007846	219957.422425039	84433.4439003056	58196.5673631896	47285.4786464344	142079.101721926	175816.523752401
IQGA1_HUMAN	1214874.18308819	684176.141524201	8070376.28100495	306376.35625295	1751611.17691703	1229921.57884857	230964.382145491	1888383.85119121	2160483.79625234	1870636.7304822	2040129.28581726	892561.962304254	1411369.47279088	285217.927438976	595908.152811823	583669.347990762	426348.720073603	346384.046631728	564547.329277681	3267475.8445932	578241.901523481	1687047.71796228	692131.941365525	1515603.60934091	651561.105425566	1006695.74437443	577636.315294325	3237349.53424065	4575739.68980355	2794292.58538233
ISK5_HUMAN	4063039.83926761	7896065.51798538	26286279.7759676	705245.309455072	4512156.98014792	393236.32487152	21301801.9578432	2548447.42539577	18242840.6780581	274364.848432942	20232806.8541747	8968742.68920723	29231135.7684789	1400184.93619297	10163458.4911336	755623.638856204	2244736.26281356	3976128.38477776	5420293.75327151	19550862.5182835	8569836.74114574	994640.678727708	21843200.7740821	8857548.62741838	2247401.19554465	10744466.6940315	20439455.2435128	45810296.3502408	26278460.8031941	22124821.8068676
ISK7_HUMAN	498739.599241836	1140622.29749918	1587542.69364435	352872.610783514	225372.871368208	68599.4757193383	6071208.96709586	263611.718636695	1950305.44887456	913983.94650278	4116394.18405738	1657897.8747776	4186136.19662437	4105347.03211622	1454095.86995027	19797.3309400474	309118.441494866	283494.175663415	365164.198069201	2054409.36013026	2362936.51781986	94467.2669846906	442118.987842528	1119133.40447329	1655194.86053553	1892664.93802685	2960617.76386341	3320898.61904795	4981480.20488474	6660605.1555898
ITAM_HUMAN	1571461.10067302	127524.762648246	24718.3417213641	0	313916.26806551	59249.0273485437	55856.2407565897	148308.802258885	70634.9592204582	11349.9415697873	152131.641348709	93467.0260320088	9856.43668454482	684353.457163719	95235.4232562132	171182.71988025	669757.798964663	118952.38890967	332557.289751431	79904.5214022542	202000.913266724	172927.57576082	156245.093438525	185408.383068957	121260.965583031	74925.3708989484	30829.5446359547	96755.7889100463	29929.3243473175	146952.020527207
ITB2_HUMAN	473061.032195307	59192.4462535263	191710.830862627	462250.139676359	329689.432582983	92803.3381633312	56062.7549355869	343549.412418674	601865.743758007	351305.369030663	1016886.42895386	478944.861575231	293190.336961965	1631525.48236251	154874.203799603	46909.2352284042	425465.860872351	95695.6914090325	251326.222627374	348825.598418545	563642.369955317	271688.51223006	520037.613745038	759836.852695075	427521.912142302	1826797.01907665	48164.3394625583	246587.157642324	683830.350554729	956493.885208659
ITIH1_HUMAN	66233.1595064687	4126501.43099581	543307.011548073	35632.5042723741	195598.417151727	226030.80959507	675886.821869064	125827.625008105	300237.567244963	140265.530266647	331850.239528306	272089.172189217	254539.614910462	39109.0881830615	2706009.54966074	218054.556207004	1040104.95887074	1649089.20428156	557690.186892454	282764.266544436	482857.867874168	52649.6175129717	240333.352793662	515033.107702297	274509.944837829	49582.4551512971	1738136.92865763	224044.205701889	100247.120380819	523377.932179882
ITIH2_HUMAN	294850.52144211	1413577.86151009	1466785.43014813	278164.585612841	321652.168622593	282346.31367625	1250742.56012359	378130.498371328	1876067.86985708	112671.792894243	292981.180243276	321471.342732936	33610.7379956766	224289.983902857	6322704.52567721	99751.6925354455	2622690.41534252	3819895.76305498	404875.177515542	646212.458766306	1246799.62890567	234586.939698542	70409.6446001521	3246614.92792333	80072.5721608209	1041558.83849073	3785413.47094943	1020399.39641726	217507.751378389	365961.292994268
ITIH3_HUMAN	4731.60304702932	77086.1892598424	68707.0418806625	35971.8874644437	40598.0437164515	22029.3782956915	155687.27436173	51323.1873790655	41159.2673068936	74814.2023710003	23147.0946197276	215.030361167448	13586.9867701646	652.934967099833	106251.496832934	2599.60211227089	254689.410361012	372618.942088329	46993.3406873877	39730.9954558902	41774.2489449786	34905.5332219665	39071.9416372813	24289.9252538823	8093.60866812751	6183.53556677581	112807.672581492	4432.38513833841	15083.5412734121	46609.9827985923
ITIH4_HUMAN	484789.743144936	11156506.3234191	13582932.6937046	3451641.00215817	3872950.28043238	2050109.1049193	4261011.81153507	1313044.81824503	7950521.25871938	2642106.92064884	6585246.25347723	1357051.41413341	521698.105936106	1777586.72848469	5868999.23748142	452597.095277471	2407791.3192954	3707756.96237305	348248.146801806	273791.169310963	4478928.36017685	75004.4087973646	7753700.45208405	6394305.39998921	190674.967725819	942630.031679068	10803655.0793296	8261395.67755666	2181677.76519131	559578.101619348
ITLN1_HUMAN	840563.601507898	297997.611142262	974287.715597837	180603.071093465	626884.906987418	131065.680474205	223184.210561768	857968.080670703	852779.451560509	676436.025028149	896457.436203391	505787.665754821	1505312.13675341	629694.844473526	401301.621521562	305229.633757004	466022.843806485	169847.925279145	924456.256426741	474757.31373518	805751.453382474	177987.887483639	1157154.08998044	1402947.5759572	701581.42690885	1409943.68503237	147197.637400156	1183740.4533554	1112729.10560383	1706899.30336118
JAM1_HUMAN	80667.1776531157	24653.0407208465	49763.0951458552	85658.6660457	63569.5766414375	100601.186851191	214399.181121749	80299.7769555626	214137.336926691	9447.23264033425	129815.28348982	52456.2643531986	129123.17652862	123454.344337046	72017.2659543499	18988.0882554291	50267.2669204152	25113.9387275131	62382.9626760353	17898.5174216629	272499.929296267	106731.18998281	224516.341455615	58760.8058172171	104107.125488407	34255.6602094546	126653.913478393	127884.956500801	496842.84725168	138142.825344968
K1C10_HUMAN	4732304.217378	3817458.59859401	27291228.6432368	4768617.41621706	73780907.5817508	5051211.53624259	3474685.06127167	144862025.318672	62275116.0866994	873859.381968555	292153809.432983	4843684.51508652	12138008.7504524	23191017.9265861	4943721.3562198	24985603.856223	1319855.46443598	1360008.81333416	1699041.74628132	85874016.7794945	4725403.71298558	4384487.08629163	2463714.56360892	2805208.47290916	5966968.16846043	6059536.56695941	21327188.4080979	65961862.0648334	15267076.4956651	10373826.784277
K1C13_HUMAN	146976644.582782	64047471.0372425	466953891.562104	39694194.0951226	1602788569.35268	137550723.76957	1846635.65879813	1881089452.80809	1904141756.39023	104428538.622604	4178619301.3797	74484319.2723903	1148294271.1129	14478037.0747835	291393056.610817	26529499.087145	6952759.80816611	650132.224911592	1091168.08289027	3067647589.62312	145068226.751303	255680052.728108	14673946.8606069	208643415.36376	36558335.2405744	139489955.67409	354784917.828721	2507090936.26111	421743180.581875	485731864.225901
K1C14_HUMAN	1776189.7228266	321476.280616179	613095.746469193	3623352.53670099	3989223.07593955	1550721.44642131	383562.345053862	6000226.53844956	13968150.0864847	2983559.50490941	4929535.19199179	916602.54761706	912414.032986501	1795054.31836238	611936.776472655	3027601.48689729	392571.403694451	287869.65827982	324713.763221059	6608397.23493996	5768249.50952434	3787618.43439419	274275.197368247	1115974.06580846	832227.612022878	2888969.9962113	1086171.05324901	6528269.79324658	4383328.28062725	4364083.00090716
K1C15_HUMAN	62578.2463675634	272438.611696101	546523.929505058	89239.1356758141	1356066.3705675	139120.291973569	34413.7870237824	1075542.26648935	1313096.53303829	115837.24979912	1252364.03270674	41345.9122231466	1367677.25311779	83296.2554028381	112860.675182683	198605.033249171	25673.7347657287	28359.6858306192	108282.238350202	2343121.06987137	426235.801139371	123224.908997033	54323.0826693153	439811.026840488	150314.549059558	650420.989820221	261570.230421372	1105940.54640243	1147925.71170978	372957.677493742
K1C16_HUMAN	3140886.95805482	3381870.7675883	13261975.7840313	892360.871690249	46436218.9388042	13319252.6634459	860007.144813142	51662426.1313637	39406507.3113336	14721410.4905769	50267312.0533948	3043580.93533347	16231290.8048451	6619451.14703223	4443478.35537143	13560591.3774985	531889.908673524	350240.404434919	808553.762915105	70253526.9873687	13129697.0264315	11299305.0626993	928905.262188381	6164927.72283702	3896318.97807103	10413992.0160365	7446485.08607913	30241428.2216112	13795482.7834468	11338860.1228724
K1C17_HUMAN	1289089.51683682	41264.8695739631	265248.346102777	61939.4318819225	1887765.11762559	1101918.3451838	33264.0086956983	851501.413954847	2019845.60733248	2069559.17567806	519284.673547992	75995.6478700841	263803.485364505	122740.039728795	142322.640835137	396591.466577606	82224.5706873364	197480.984924378	85960.9686859834	2723578.31310602	2971740.00384154	855442.06166504	31327.1220868987	208823.09189146	236012.654441361	182801.536353711	301280.014722281	421408.836293612	257236.617746603	50202.7853665149
K1C18_HUMAN	333537.565008951	281038.748183222	515107.553418194	882830.936247484	1281122.38362844	183293.527949734	123620.177835188	1665430.038758	1467908.33521634	653635.715139719	2657538.75478498	269865.885937707	2422523.55023939	251942.170950715	260643.907129197	628407.045413883	121961.820087314	75054.5284656046	284560.310863519	2203111.80335182	359686.647916997	632464.474321798	199339.882829874	437460.533127556	192033.061590477	775798.198396468	404762.766699135	3290939.51413932	1754817.64813912	795550.584160919
K1C19_HUMAN	919225.694708732	188259.926339257	1942038.55234311	12466.8829678007	10155550.8529377	1232234.16423549	296936.81954025	7565176.70409121	3382977.94271398	1220796.92272666	4192946.40837963	1636943.91234358	10415561.637375	716480.72123059	1416800.41587247	1568215.50683429	1318583.5705142	402527.021908762	540866.909557949	7576477.67107825	2005527.53058905	1644277.39925047	1568680.80275742	12258813.4563197	635222.073332398	1964525.79445378	1811196.09235019	7605262.48112435	2160345.0542516	3638544.69032101
K1C20_HUMAN	12248.3468290198	55164.3402495052	38314.9411675391	2307.38100089528	13967.2938832136	26086.3139080639	48262.9934774401	17274.8982183491	29616.4393103988	6914.45257132214	32342.1424411217	30418.3312812822	12268.2206578037	41579.6426853646	1194.70123839317	6170.48190215008	31353.0221035836	72967.5275754381	35701.7843379653	65021.7637508803	13646.5357414264	13002.2128829414	14043.7976114029	65962.6217128037	49041.6388270325	55904.5237853739	3142.72103275815	44053.3920962187	12547.0508322016	72200.5756894554
K1C24_HUMAN	84531.3382770444	184233.276344589	8950.49781447474	102364.922175721	91676.202234522	73647.4528995035	20504.8933572165	182918.538277127	143095.397042787	668365.166415246	91895.1225353785	22157.1553164052	71774.4435421613	11732.0257316613	62763.6607123621	493.908738275323	8791.09615634763	15417.3573787793	136866.861037476	61138.1407855278	47595.9269872344	124581.504958816	72840.4977275478	92251.9547067453	13455.8769752049	286117.606034937	44728.1407657309	175838.929159137	291575.606121233	51258.3191336879
K1C9_HUMAN	2558874.37325617	1071456.62726835	864409.456756705	694596.766927912	2397929.54497598	4785329.31400936	2643936.5053803	1252778.65807752	6805847.24417248	397131.174437923	3175574.04683378	3054749.46136394	1680013.66842491	28582483.4950694	1518240.40397524	46237040.1075769	820968.083294949	721046.851988923	1158911.21980019	2826919.69483529	1594455.68457667	434482.477695509	1855329.53022836	966734.819843896	2104809.50799524	878052.860575578	4771244.11069591	4662593.3847547	4175504.84954156	5349656.31922025
K22E_HUMAN	5779324.03301298	468535.179592002	1370122.15160671	65814.0845202035	3132783.47634311	2097287.00342729	897723.490118799	7772452.31609347	9239377.9281939	1517917.27841122	15808582.1020583	1380914.96278292	3349519.24411981	7972173.95587276	593966.805052083	16171127.549332	459445.900687656	366768.123116607	394813.783060234	11205554.9217023	863177.019097371	1537678.89070465	1455625.95472054	741006.750581971	2922086.32793611	2074267.04402663	3058414.38452819	1410107.18677614	1863969.88399247	6029997.10996464
K22O_HUMAN	256855.334314003	34438.5168107396	123358.601563788	1637.04431393004	890405.790930332	81071.9649612655	85436.172146508	758098.260974071	4607520.77433145	68196.0491241621	779355.973963465	58976.5806639541	124402.87141736	50321.9458846817	816034.470789711	67631.7769958536	59551.1265551168	106876.970961195	21930.4450578018	217146.634885101	180613.042314898	22394.0170140943	20873.7270582698	346354.823485869	63854.7609742443	333094.530682242	4276841.40761128	806241.282066672	83681.8450158557	193967.162804617
K2C1_HUMAN	18261433.4524103	7560728.29729935	288360774.839942	852130.975980864	412397432.524051	19831713.9272112	8392160.7382999	1370023135.42027	662157860.437727	1232649.03726186	1118249006.05223	14342128.8680864	126249156.673779	29422940.1013731	74635107.9356026	97811105.3180779	5605247.8262175	2394577.00508749	2082840.89837091	252417672.454935	28194839.9963996	10943587.3435397	18349096.2268938	11454058.8082935	10276125.7921856	13894731.5908558	157711836.540776	385653189.050092	55967938.760359	43009612.2785731
K2C3_HUMAN	55622.4850087416	97703.9514518426	32586.0278124887	12685.1428013936	879693.727723003	217108.82891463	29748.8698192684	1227312.01841527	121843.535139967	202978.191035626	52955.940436822	188969.474559128	144037.050821508	286970.843569871	39318.8896319608	11883.5466256495	37983.498191485	26145.6973614922	338391.72176438	164040.476054369	79238.4165408299	5491110.14649652	184488.164469888	80251.3732952555	68040.9432152468	24310.8411377796	21995.4610248257	79345.6592782075	9859.2179584056	1240.97562218256
K2C4_HUMAN	47205583.939059	7151155.92627151	91226697.1707562	116519.924805097	473462243.207439	2186238.02316784	2081617.78111244	203836830.609653	543963900.101597	2604183.89925591	122041265.148916	12249948.0905724	576969365.76756	9567360.03785277	46969480.4625792	16825099.6066066	4221432.01671293	615141.579367063	581560.448339602	596339727.571414	28724062.2816419	2217957.68372727	9156626.84680006	22887516.3366295	3361578.2686676	4272538.61413107	172053972.322315	492417601.13363	56078602.4416332	104451486.981743
K2C5_HUMAN	17049447.4690972	7658903.49809534	41633782.5016173	13402073.5136339	354027031.588551	22686364.3549798	5782502.56445559	453427207.36817	119420247.257261	21436669.2971577	192531132.610038	10230220.3924117	82929698.9897762	4210905.03701377	23313864.1889528	6753247.02634659	5815164.65029639	5922929.1990137	1301349.26166862	114154549.754737	34627206.0416372	52944114.8290486	3614877.98192021	96333028.774424	5692385.94681141	42355383.3116061	24720959.5997574	176852206.737471	52495130.9590519	37552638.46749
K2C6A_HUMAN	64150962.2593466	3060746.031343	45203483.2170104	11892347.9994124	660497934.956866	24013218.4058599	3946947.22972198	1215343354.08207	190621286.269752	57536008.3679527	351354155.339978	29020785.8360747	170788892.574345	11095915.6514667	41505206.0192844	33363988.0289516	3226481.09139366	930471.941032849	2808679.76002474	610428576.104994	45074414.0027639	112311012.871541	12680137.8166696	51559063.372657	27231101.7851855	36825722.6374034	100955346.810619	311160256.416519	83725784.3214444	82292362.186604
K2C6B_HUMAN	35699950.5472871	18772456.2018385	89383825.1560251	26737808.7322541	640027511.675417	58550370.330564	1459930.77266068	859196907.647825	534475845.87734	72068299.5699736	1080005954.09177	44775961.9166127	261959365.342266	9497495.21921126	150469912.701599	14193001.6636286	6075971.82823388	548170.805673513	2780769.3787096	507849866.036859	103383836.867842	202180011.284704	12579013.3382254	430520417.981136	14751826.6300002	158825917.23888	62618352.2558919	955088075.760499	319261058.130098	181093704.156153
K2C6C_HUMAN	11945.438139062	646813.183992634	2439893.40588928	6099.11617054197	26023412.6435748	1980999.16300994	53313.7765345705	11982482.6896681	3549490.44620834	1575257.60062085	21284459.2221463	535659.609264405	3256649.91537943	355429.095511115	1549961.09207379	498630.138453306	182195.777675162	91802.186817574	135269.397088492	15438610.4169017	2278139.02418948	815616.185700537	661975.436821907	4203559.34428419	405543.355051589	640813.84391852	2485576.48977841	806749.487133647	248970.228214123	385302.777417959
K2C7_HUMAN	319.582300911559	169648.950551382	3620.97715640496	2195.57951706136	171482.275404037	33005.0480968593	2902.55327100683	81173.1674826662	45286.5535670084	16217.9307835963	17075.2142465827	4566.91948556089	62879.0194674073	3299.43106384024	3143.51645564023	24366.2711977698	9508.01207407934	8851.95860962348	3878.7258128093	39475.9963818828	12201.9876065002	4704.31741087742	15444.2904397603	43654.8199238944	87738.4591664475	1138.46424731134	5661.62233307351	4071.09002737685	10212.1405613303	3721.87271006367
K2C78_HUMAN	743415.864454789	698326.923346629	4753748.24314628	1032472.76825235	5427201.93984289	1071642.47605866	323471.176867601	14653619.6618718	11365070.3602057	1371713.62655999	11627205.8772178	1607899.5951981	8332935.543479	1097265.8580656	1821792.9968101	438222.814662197	327660.884147336	230816.593805687	435578.364336971	5485475.83014077	1963714.5080838	797288.43124137	365472.859970599	4473254.31315427	674505.246799249	1046980.54959204	2889114.83932236	13139621.7532844	16084191.9187812	6769373.6921327
K2C8_HUMAN	384133.715627399	279797.203955516	501783.362182123	93192.4397283819	1243970.14426195	634415.86334034	478342.648305935	513385.011196765	722255.460230033	542634.108958109	1185922.85165094	9006931.69513152	1389257.87736502	914343.213322988	498676.851734978	6313310.12140669	601501.254188294	475167.668622058	585999.427652419	1809955.34114389	348075.378146481	383110.409440327	126130.657826186	522994.3045755	775173.813675124	360098.9032579	513943.243167484	1673553.85841754	750125.541169587	1019791.36743677
K2C80_HUMAN	14901.7768109177	25376.5166786488	109636.432948747	600.429023782965	237086.204072977	28363.2367756237	1561.92871894036	56626.8712603294	210003.845415498	16430.346326994	344195.297162494	19847.0878945368	105240.014001904	26227.0290400763	34495.3823236186	18835.308987486	13299.7237572602	504.142452233137	7250.98678921086	147830.851704653	40556.9137039022	38754.6601284483	46394.9747974119	101623.370940666	13963.2746515144	47675.636859863	43564.5270365311	202398.336907935	225567.706048696	46585.3115098154
KAD2_HUMAN	54000.9182832453	93311.3328825515	81038.9802656707	157503.109970503	298036.409053928	286062.523543629	78780.9001052897	288117.263225276	63962.8982315834	705120.422201257	99007.8880384211	252660.098812606	114464.172724558	634579.033581024	32011.9497665601	27649.6780209656	750909.214613252	346842.489655775	320038.383902019	60258.8905206061	631567.352245393	355348.223190178	84898.6286522845	137840.65436762	940391.967185282	703711.990674089	61841.9384013959	49084.4217841752	138922.820395549	346438.173103376
KAIN_HUMAN	46098.5230993277	25702.9610343554	32013.1988093275	0	14556.2789170355	75774.1655912371	46364.884482002	22290.5406703557	71271.230880099	6033.70371771406	98524.3782745976	50077.2268071543	27405.9561796762	28041.0933091232	162561.475901582	8871.77529540193	63743.7215501967	137033.460078737	8310.07515948397	18911.0318065273	52709.428158947	9692.9267264912	46832.0957481621	54808.7389191107	34383.3122428197	27247.8100047775	155367.880726837	31201.1419133128	13729.9119209452	35926.5248335485
KAP2_HUMAN	480.957041916026	166367.575645789	28184.8095792496	127.774742703475	169965.646220365	88573.8648108335	267387.354059737	271314.468629921	120652.277218373	262628.67330501	130908.836625747	12316.0704967191	6635.34143970226	21751.6198128076	18357.289035921	83719.4405236186	36477.407794414	103789.991116947	343768.454941737	22849.2184695206	34469.6519256062	32789.1185794242	1700863.20071706	15556.1819095848	80128.7438610752	183451.019932994	726920.391068895	12552.580616392	15631.3705701194	38235.1867467342
KCC2D_HUMAN	173273.031142694	1761.56520208905	0	8359.66543768262	3061.20865840598	25783.9638436889	339546.799907433	1984.6009583519	135457.393976129	59697.9483278768	50223.3227743264	475604.463786279	91894.5142325213	191553.911486775	577352.910855921	1152.01861216307	781.386823292578	121710.653577102	24114.3802125704	120458.027121359	70054.0500763103	187144.33216306	93720.1030456063	741116.921434292	68442.8141684881	45048.5062972673	244945.404594578	63941.5940416208	64798.0204654324	143489.250911877
KCRB_HUMAN	412611.381040462	95119.5869601115	122976.779862158	2011.34706516472	74944.3028268812	201321.27999114	83408.0263287394	35380.0581802552	69390.2748177914	54111.3674604865	75761.2539980868	10173.7671510232	42141.1288433466	8005.13296100121	28570.2355439002	25297.1277610886	49206.960366775	11459.2761852262	96209.188144139	54730.0646392905	52185.269147433	60669.7005429735	1347772.0107092	394387.630925271	88508.3471160474	5511.12345465321	122141.144221536	31781.6146160411	29830.9383754052	1532.78111937136
KCRU_HUMAN	381938.312656863	1303719.97787279	2344699.53887883	0	484519.223253696	5454808.77001454	2442080.92826774	119382.127191585	13656942.0726538	12311544.5388945	1905602.47313094	5996306.34388284	808567.925528793	15705980.5519682	4938178.20650056	906916.165534302	6059244.62151828	2930614.10531729	1101001.44371747	3098748.82803384	4061403.40061478	356474.894542597	16565119.0957993	21493289.8704771	3471037.73818935	2380480.86258898	9175190.99883624	3928128.56993996	1318388.15026042	4992662.06999664
KCY_HUMAN	31685.9477984009	2232.27878734065	42616.0175592281	27765.9477383782	8476.77794580551	19719.9265810507	23543.6189936879	79561.7792912984	249345.895615344	110841.454343455	421389.774386637	173087.369871619	478057.573510812	768180.656304795	156095.636154276	201783.123291246	36855.1487295078	526810.257150115	129536.517653495	594338.383345104	179141.502997841	35983.1238962038	347062.751329868	308305.61304898	971006.023724896	416370.488100391	729859.80236787	304930.116508116	1076003.1643828	533622.624665052
KINH_HUMAN	427535.668262533	30992.6878918367	563611.604184338	1236993.11522197	5328244.33391466	1040977.73417564	664461.451999718	7827892.86366186	1656451.6239622	1670422.23477488	172347.622309106	1857301.52627077	199168.068338023	1292315.05630026	374815.188389176	23830.1127983396	568752.359599929	530051.961566878	3663026.15083293	145194.95900532	3169217.97656783	4933590.52483566	543768.679316725	457510.135789438	310434.923007082	1533202.52657044	920408.569289484	911801.640931434	673924.369549015	543865.652273404
KLK10_HUMAN	126223.62709035	1802430.46137167	467987.130134185	179758.974037016	2573297.22065004	4265248.77503972	2395920.32130309	2139394.09013292	3386371.33265008	1926082.84862816	10066767.3338985	2937972.92485905	2363176.87002816	563403.003822647	3141042.77674771	332234.703042004	1055793.74259064	659395.405889927	2415996.77800937	1384775.71632064	4938462.51945488	1218909.44599324	9944161.66362504	2371875.54278222	2020189.18088955	2612475.61431052	2019677.41229418	3207701.09072293	1182092.00700197	4403863.31120343
KLK11_HUMAN	49096.4986164597	526898.011696031	1130454.07285998	32277.0189615603	67454.3185649791	58080.8746966028	534194.986291084	46054.1233490172	367202.910950476	30601.0649355467	1002028.03325137	242313.948742578	917484.582875964	241580.352356476	714778.923960579	296808.949961092	195684.645092103	158964.34322495	36488.5833579613	324222.084879011	326006.571407062	76799.2845159607	353370.485157631	1171381.05008537	416860.719840266	755752.117236616	679541.262436866	255766.119105186	618355.721258548	590895.878261196
KLK12_HUMAN	108205.3255062	166875.110899132	113146.30766968	7929.56593761513	72150.9104848665	64854.6820419585	60512.822607978	62705.4283179754	22615.1072910807	40776.3785128315	33939.04407162	27567.1474559517	9315.81987880398	31825.7115633975	89232.145619386	19075.320543532	160046.19471829	54262.7667808163	72465.7964821709	15606.0812955153	330200.923592203	18918.7997053638	69901.7692029378	19514.366926095	47062.9903215044	21824.8634949352	38845.5438627158	27925.2779504875	143345.636156756	60263.331905494
KLK13_HUMAN	4512287.2773823	3477497.12173952	3037224.35208217	244247.284994325	3118686.12134826	1207122.84390299	5399728.24071301	1233262.18415681	11848492.6729897	8022789.03289558	17783361.258473	132211060.148626	187458587.984832	28184281.2336983	1446997.78220975	29981.0618461179	1230324.5015876	921143.188433399	6730094.86493365	2237358.10848147	11932792.3777039	6914459.83393644	7630518.4892742	2912322.636244	13109765.7371993	38208386.5079936	4356884.14493563	14442813.0515419	27791698.4559068	5563035.72607378
KLK6_HUMAN	1130303.59022026	1342247.29798136	1455051.97804198	1944986.12125237	2425450.60793178	8964739.93014957	2198296.46136949	1931952.80388145	2123100.93527922	18476832.3763458	5104726.40773503	2789485.53582961	2423871.94252846	28594538.586368	2371918.53531065	3490071.78520954	713195.932775408	1136106.96423489	1821979.79542508	7770365.17367676	8918294.37357806	4718404.78534558	9072574.01039295	1950763.00870343	19485701.5706839	45135818.0651615	9935141.67665537	1520791.89746894	15645634.4818755	3655861.03077873
KLK7_HUMAN	165.327659721064	421628.998652017	263557.664131544	5069.34199158453	194314.98687924	1661431.22133595	435395.158622142	56135.4724898295	350100.471703089	448241.211059259	828331.920684274	534900.542013051	448587.604359161	1375560.47798457	309469.533252041	775680.232075603	34513.2680952166	133584.135737068	322450.725503044	502017.242191056	560011.916089308	236139.411356571	636719.463401813	127784.595184673	855936.556517176	1346848.53923707	1166899.4331545	671363.449441766	371038.549597586	145952.845260584
KLK8_HUMAN	473522.420184488	284717.710242887	280050.64199586	1994.59174626349	99003.0739687151	271654.437840151	670773.998213255	45432.6642639535	456307.053729589	988445.118658814	609567.090205749	449669.600603393	423785.31183512	1733708.57413092	399224.650937509	921780.721940088	195255.306255868	368512.867563185	552976.674177686	856796.309273004	652116.961942887	199781.669149791	625763.424147455	175450.030138433	1262439.48211126	422865.108536242	240179.143295642	427629.765235453	1121205.03691318	818720.974445074
KLKB1_HUMAN	30489.9135640017	661637.165350787	202619.171427284	17278.4375104551	89659.949726475	147756.591943773	289467.698040014	73137.6260992853	453902.950287105	71299.1555802588	144710.686556275	252017.662136049	494219.486495267	118225.160106127	1091382.58689126	251595.209975656	520707.232501373	560076.550237257	195664.571659261	80168.8228340577	212651.521238567	146775.627602423	192271.929762683	540757.907012649	41734.6835103494	226619.104004019	811799.924332793	576329.571173449	284108.9136747	408543.247088749
KNG1_HUMAN	292402.08033158	232102.836785687	4835071.72304085	125984.116390996	1528177.71871367	448487.96626187	3567035.86283577	1965425.22976027	1386910.18265832	1139494.64968554	236884.392184896	522625.738022508	607972.566097358	844176.866961701	23919921.1826124	1238399.83182431	8222834.37716244	11780248.1993399	1442948.29084498	1085586.30103183	1853037.00309776	1827188.65818755	4871431.30175042	3765820.85492781	1008306.42444911	926719.953769466	9590366.10888903	2380478.71755926	2440255.28299497	1647357.63279643
KPYM_HUMAN	1294834.3113959	1222896.03745682	728874.933268209	25166.2397536418	637016.461988979	1370565.43707015	1178350.41707237	697975.354389023	1371405.86829716	1124437.79395176	1801442.57162903	1973348.63309476	2763940.08206881	4772364.87835624	907558.289434661	736359.318993039	5450809.65173403	8252320.42911021	551697.696024032	1483526.32826674	2666634.19319066	613352.585708561	1057239.25699541	3670852.38443952	8248719.05662806	3206532.59091544	1152982.13619823	1967343.94342612	5253360.06703306	11679908.3668178
KRT86_HUMAN	32051805.4702895	1590794.88744378	1778047.32108867	1292196.0594604	2122625.53706128	852893.506343635	798967.392807763	1108625.4181388	4731456.59552064	339740.732050493	443198.778617324	1155328.31775238	558866.866881544	1654549.69099288	4350941.11164851	730951.090482355	953799.294469402	1549422.74227344	712355.628256263	1073295.02142587	915527.344007152	2070938.09769035	2949425.42294456	1358867.94414183	500474.625688894	2460851.14117569	2510000.4636562	2314408.52210578	11995216.4910146	271904.687999358
KTN1_HUMAN	606543.348441555	126220546.142539	687542.152110436	66837.5499801425	600534.589961816	113713.466521646	302505.844420989	958677.295768494	192988.923290454	232219.876955718	2994141.80592691	118668.012759886	905718.556205902	1011172.84152118	61325.826417413	70191.1348985231	180463.426707076	57219.9501366859	1165658.47812465	89383.3409491166	825983.536169492	524132.327905395	617973.971993915	295606.240343081	257113.981769592	248692.018326668	200139.947607177	321429.079694493	1124065.94872782	898161.035407942
KV106_HUMAN	10737.0190587781	339595.493828708	120704.65002727	52793.072086494	817356.081263265	1153901.29492197	3000980.20080173	673008.914985145	533334.137859463	758552.884669971	2080622.5126896	294079.837706873	1861394.32084997	217717.337081545	1571876.24835013	384658.027242129	1783430.67970293	2812389.592294	589781.31450906	749828.725539044	964708.545183659	174500.534512867	1535399.53967081	626775.555649991	1241868.52953998	267886.337788198	3263537.91588649	575626.877008731	829575.337931654	2015712.86045988
KV112_HUMAN	129471.926001562	530438.174022916	546203.195920693	155979.815037253	231974.162498433	436662.002370393	216583.804361335	489787.659767645	396194.706732379	2336882.47472093	125747.437908538	553956.424719185	362652.437454861	170900.261622398	58578.0732328866	245099.718212926	129939.404228536	182795.251726616	279123.088382693	150949.602269569	230550.351541621	339844.09741301	207729.461899754	233318.765442186	264638.707879993	275561.241988437	124004.104617932	687316.138812831	1152235.37868028	468399.272649863
KV118_HUMAN	2483876.39169879	926754.917720399	737822.986193064	6123.48976045519	4743968.8297151	1676590.01282676	8980532.11828746	1280230.76268626	1586171.25169914	2397827.3601323	4444539.65995267	343350.697781228	1008970.58163893	107973.713390466	2512209.81545325	346178.574166191	6857370.01678124	7927629.45238813	1277838.52507744	2643035.40468089	3503590.93280936	250812.5981484	8671322.0127712	652296.80656264	1965886.50034844	149160.838839126	11675977.3377697	514377.33533677	682263.617784786	178923.333893473
KV204_HUMAN	9923318.71643552	23079566.171617	10202616.1568974	762.528615215635	11198794.2267477	12120080.5399279	18779562.3997427	12525562.605308	26738969.4940661	11984516.4112377	6765771.86005127	87932.1942746462	18853779.4371968	6063104.93120635	16683456.4609386	2188343.81512558	25737189.2478515	32637304.3887044	18221391.4896306	8932183.07238266	9277379.84206551	8462013.81294708	21826291.2368903	11151209.0926631	12305703.4894267	1770947.41021801	19861821.4903784	13132749.0655438	16526757.5665876	9590479.31708217
KV301_HUMAN	1170116.73930486	9423983.8752798	6286.12650250694	549.584981132353	1424280.48993175	91581.8126720607	141217.94378572	342418.487320358	19867.3928063353	15686.4854186175	11849479.1473703	4583.46880745108	31811.7061668274	5257.73866685802	302133.33021836	175001.545803696	141466.086172214	119111.926518203	134387.180766131	38085.0500184513	22692.6585993303	234300.744034479	444870.845688584	156874.26999271	90409.1180526874	34076.867449312	107192.098640059	66.992825064142	99587.4896901719	12817.828396272
KV305_HUMAN	369660.403324009	331233.80428859	1850928.96781322	669.539398483496	658944.891466381	794566.938856691	2900759.66698006	273083.726769614	1466464.76809547	541089.14740763	1735798.40168586	224672.348421413	1780920.36972917	520345.8068398	7447352.27027335	69152329.7035473	2765508.60424627	3985027.86083184	233646.331508825	2393261.13329238	969899.803275115	216729.902189183	2143520.13738717	3046992.35587497	2872126.71505639	3706319.4427049	3572059.24983488	1350599.10881839	3632250.31978396	1371505.57889899
KV310_HUMAN	334893.518742015	4714627.89795526	3214423.59848466	51719.635959716	2183869.35163169	1168404.62227609	2151676.02664745	1190688.10911593	2147002.63331746	664961.616066543	1615193.87023973	143877.099977813	3036669.10276519	312651.412603123	2669523.70626711	7602917.25939344	2740090.91255935	5775057.97924524	523045.754813042	1785907.97262862	1571912.71573015	768821.352968755	6097971.63954783	5782981.55527221	2374415.21325308	286236.391616706	2709998.4204234	1441761.34089168	4587251.86277771	1351755.95370754
KV311_HUMAN	45792.0045475811	11371.1022719697	400122.124989119	748.173347067111	14516.2326140489	55594.4856340824	181625.048809305	19363.223025393	20997.5422395949	37267.8579755728	57498.4505961475	4249.24390251978	3489.37752587577	11092.4055619171	174059.514290349	608635.352725954	228470.102244254	722974.310934147	24768.552019344	20158.0306447129	63487.2470357426	20650.8925913892	10918.5551733062	44756.2462283368	95418.8930941283	1692.7934324534	205953.318957592	4809.36444547589	6420.65043672004	0
LAC2_HUMAN	33871826.0576159	361447599.95573	79208630.0709701	17834622.7070052	63344064.6881394	106121852.192173	121712127.021245	38990002.4607787	83222320.4982957	50328767.0690234	47760960.6813713	54553852.6882903	96451469.2969194	66001724.7716177	83107227.9593824	14088898.1356771	115944727.090646	110296211.760559	48938469.5834603	34038721.632383	78326604.9158205	32465291.5600052	104793562.971643	89366858.217196	57267421.0662397	94243186.9027658	170919650.360057	116599644.579267	224350447.378128	67119397.5169012
LAD1_HUMAN	71535.2447978842	732364.309472975	936609.359928563	25604.5199443962	91080.9039878634	47493.2903641055	610579.814539514	97719.3569895293	104574.885297068	98132.675226359	1603912.34620436	616527.371188589	847070.287663843	71386.9745505673	250918.56300552	305294.090844698	175529.653437475	210625.932797757	50545.2065390066	86781.2165264659	286479.944755485	147004.718774792	799792.457383475	289652.869129786	285781.715647304	211848.965765299	902453.724092424	1265198.35104165	745478.934336337	1299413.29437883
LAMP1_HUMAN	296996.690647897	188299.88195954	208061.729906156	273898.257063739	391600.130458231	166831.200623234	136860.111283189	283808.283042218	502197.123654124	100516.089852865	565952.536018818	189827.300946828	393045.530831593	180399.234354971	151954.659666596	77813.5290091875	92843.0250830374	110787.806575359	103315.288993884	636879.120615692	144324.265741279	71257.0061634673	294672.48913606	207105.608892754	207843.663524136	383237.117234024	467008.770930004	658676.502933299	339175.371523134	239950.853643847
LANC1_HUMAN	43263.6237597158	198921.03125618	382739.955221383	7063.95393661848	13841.4040055201	59977.8185280959	23406.1574728862	10329.890565697	42439.5344522998	39568.9060598033	13088.1023048607	16854.6578450774	62778.3791247216	20639.4580702611	52904.699077752	42839.1816402183	58229.3789004631	25919.7418645071	21115.2339298873	25680.8034696816	14523.8801516607	55881.2390729721	4561.99825667559	32258.5647277181	106146.486311106	18170.1903147185	29749.0139558308	603547.302571344	43689.4274822458	48047.445167719
LAP2B_HUMAN	52846.8965154968	18099.9454645592	59097.4204923032	24.4871116273092	65657.1974527109	34096.6282378501	17296.9089123878	84632.5919079557	23344.5241365862	17803.6737685604	681397.193597748	28568.2394331103	121717.963041243	39518.3444877259	12307.6905041588	74214.4512782427	267619.975675652	74463.202797213	128104.978662479	44521.0997564294	92606.4936727208	60767.7148340657	85731.7112388711	95341.158143403	52103.6391567385	91341.058630325	44216.3074878534	80523.5412617088	70700.5133549159	135552.474111027
LASP1_HUMAN	430421.473672894	34894.1959885676	29710.2540264177	46299.3577318383	677677.25252168	114767.017115747	195489.51016426	595675.90586585	113297.30196439	82809.8831757184	37306.0698110542	1161664.67402779	91082.5688063598	456959.341523361	123217.659355008	169555.597858882	364419.110014752	250501.714139259	12754.313344197	479965.266175222	419991.981903935	16229.4736377406	354497.940399459	285157.147711202	389752.248401952	97924.6645059773	107783.606464814	304514.276115276	217992.978298067	514394.474461633
LDHA_HUMAN	1444008.55620841	15177156.7557571	883427.122294935	1048340.2105773	3143456.830808	2427770.57117437	3320429.99107584	6812565.05100292	1124266.46351498	2240711.27054128	1398983.38714505	5219054.94600808	1653416.06628367	4488956.85693988	1607244.73043442	347804.234034309	10448344.824851	13692198.0537857	477012.213452347	1220564.96124502	14340941.5395692	2706413.72892545	646629.634081626	2973559.03994734	7740575.97289946	3074209.23596718	1184464.2462819	2370529.98293848	5883620.07790737	10799784.9551115
LDHB_HUMAN	11379.3588234652	84511.5228049517	27886.7301293667	217839.561822818	137054.188182709	30299.9020609539	168061.560548432	193582.399061701	14838.6521284047	57568.1392120384	37848.3886487562	28462.1031419539	141783.032821688	96147.2364181904	260063.542327439	78135.4583299712	683174.00243841	697065.659331331	25078.7280755351	75356.3005325642	92406.4182764128	15922.1920641255	6685.48152721322	249992.722177651	828153.647228402	33697.3147271085	100380.245218143	102944.60290784	129718.359659217	442886.614715603
LEG1_HUMAN	13796.059542396	21798.6504445481	9030.42511454871	14196.819009188	11766.6737434558	49995.2956776377	45259.1992673643	3200.68224094555	8026.31916274868	5506.86344979786	31070.5446305757	43072.2622906753	5424.62521316306	26476.8224385135	37577.3763252889	101687.337862415	400201.508579095	234360.141410024	136698.068243681	35300.1227555252	80263.4033221825	8787.50293071667	2824.65994587003	107571.604742936	115379.520713018	10971.5715547548	132599.215090041	58221.6336344335	34505.6033718113	45137.1547586933
LEG3_HUMAN	183236.321455512	415113.438035486	310600.23377179	200424.626479352	157950.701618418	402593.094220119	1869182.83084773	47267.4675166744	22464.6519565537	130894.343673058	48000.8469096715	50087.4193082758	42456.0525762142	96080.1478072516	121765.573036915	822119.979834812	303981.360967518	1345729.33420932	40440.2666644403	68354.1234348145	148850.5266046	119328.481237334	791895.139599535	164998.67916495	1024980.83931662	191131.179389259	168053.011462265	29709.3796359285	65826.9197218769	112332.919479855
LEG4_HUMAN	338664.286184767	80414.378765758	165278.82873666	0	144690.498412293	129343.364676232	13216.7386294868	107707.281475053	205924.935318074	90115.0194945815	160039.83158057	36363.6682282686	64771.6762433102	160601.990705324	33210.2204717369	77948.8803558026	20300.0882674351	320600.037793627	459028.320422835	58037.4688091646	45399.3829917579	531432.852284029	10673.4882771193	30994.3438067276	57554.8302424845	54783.2691540641	28618.3078474993	389895.222089996	83691.0420292445	29526.9946198373
LEG7_HUMAN	30457.6307327383	45966.8492162889	63855.7400294853	37425.3949327022	25322.4778231895	189598.020988902	45875.9333638464	6794.11630571268	260893.846270525	38297.0509025366	240714.491161693	89823.3083727612	381632.893726064	193344.999931291	112267.442343091	3796456.95495452	152656.314385489	137550.308519665	31975.7542585343	214018.925066557	163165.983152176	33261.0259642532	30366.8562547619	163570.143357911	292829.422010675	452194.801129938	293434.524909585	335974.14764441	917561.618957741	1701287.6751466
LEG9_HUMAN	21609.2434023059	0	0	2226.78121108527	3868.53400480133	2996.31322278426	4.53693507686682	68048.3943372496	1415.33240607549	35562.1599057055	60758.7635236131	37164.2656291291	1269.52543112989	4867.50309181152	1488.03560331483	0	419.007428447224	3244.29411673394	973.230423585793	7536.82432442237	0	6582.79661973599	15231.5333078351	3608.8306780826	11943.0458052347	959.197183278182	0	16950.2310671487	0	1082.91658211796
LG3BP_HUMAN	2266945.3008231	872126.799651409	737104.208522588	4783818.02427653	5411565.4705073	7019305.72074302	2081626.03433087	3883648.1473164	2543947.39941772	2606281.38317885	4141290.05041128	15852700.0832564	2208273.43300728	13431287.2220248	1113695.74484943	443721.157567601	2494212.96099697	2883725.15777078	2350690.66191855	4919687.54301845	4173378.18321751	4450453.58290218	1441144.95195546	2467177.73470296	3396201.48286072	3521755.86129064	1714458.58045548	20356625.0604639	13938847.2624407	8602334.43681881
LGUL_HUMAN	29148.1847576173	140047.419972071	20294.1081508769	3637.94932071937	16330.6696462158	54295.1103963644	49354.6474117454	614.282136626601	17477.6932933084	13393.8262720575	13454.5003014541	35958.3068356994	59322.6008475951	136918.316202968	126769.323585696	3887.04040785398	41087.7548696182	230701.616932835	3443.1966165293	28614.6400784676	44548.0175268887	19754.4333064065	79317.5980997417	56278.4482639181	310386.533450968	57006.2642091177	44418.7252539917	24818.0482064898	67929.0209238623	170703.357629383
LIMA1_HUMAN	7740.91455943396	63880.5086572467	36096.7495421899	84159.4799905583	22647.2721726803	65982.88232676	65225.0163394394	36905.3340911438	25266.7516559816	78157.5503526649	23586.1764156975	53885.7139722589	16101.3583242384	37980.3331526029	44549.5602351043	8838.627415484	58585.9122101877	166924.893012659	51809.6440010731	24465.9343557948	35744.5331683546	21583.6703700293	37996.4980989983	40305.5145629919	40679.2818583508	83457.5020629105	131071.827380958	59780.1136779904	24706.9069332711	31138.6854397993
LIS1_HUMAN	7420.96635057734	2468.34158090563	38809.5493382604	24621.7924085676	12847.25001816	53442.6345744502	58221.9863483507	13161.8536050687	15469.468402729	28228.9907566145	3552.3739415362	3216.61048884811	5509.80918081672	6198.15672644387	2184.6051919457	72310.5746043669	45961.3173862431	114872.216656241	39122.1866930657	4956.01311527085	6215.25694653822	32815.349996743	30463.318734455	13444.0749474072	38153.3382069072	277052.150532431	2182.68789931199	3961.82008387694	40885.412908628	18252.2921410353
LKHA4_HUMAN	71348.6444595777	346023.644990232	949221.833854778	25226.3428754772	231771.901736113	524639.708612262	152752.793677664	157648.727561021	104650.648778356	143756.951995221	44448.3936181753	163645.914535803	123676.669596646	426474.802663952	23649.6619291333	72254.1934524496	884817.853239096	852890.538621538	95076.3158270266	100774.207349814	91399.7038327483	260948.611522218	46581.8807729323	118081.969991797	530104.962246785	33555.9160118512	64594.5568996886	454104.434586357	82371.6667050954	280029.674336712
LMNA_HUMAN	2725946.33541007	2901971.25817685	3387826.0973481	1426842.42773678	1007009.38627026	246022.560063684	2493457.54775626	411551.502913229	8830119.42870996	1451465.6205665	10072618.4128598	2965469.57605552	6956296.85855445	2350521.06643416	2862428.92418224	997544.593229202	547192.488339114	534443.828804625	1294366.95421011	10254363.8618778	4221092.37174198	516655.140829933	1268274.90487352	6964864.62025866	3070545.62614936	18061461.850997	1552046.96121709	11339299.1629819	6921838.64235456	9434865.23342414
LMNB1_HUMAN	48635.5448655043	232222.101468855	102326.717762672	69170.8929346201	1449579.42230554	427729.859908244	114979.674011407	1141487.95054947	130967.222099119	828259.390740555	467066.345557541	170478.281534332	427266.396104301	351761.340508514	164358.929095917	15337.5973450501	415470.249978457	63337.6017084506	296569.397372176	371202.044249342	266861.126740119	86246.2649995813	166875.165263577	451311.182423369	593269.158622178	965297.281239239	15194.2413257839	79166.4989078241	442727.673814979	609696.335784166
LMNB2_HUMAN	42598.3381926239	1601.25574349857	8886.43192559861	19758.1913596495	80691.3216738564	77035.8016559517	2266.80998952803	33402.0697218189	38314.4896860106	67267.0005933047	104465.757660058	56119.6126211827	116651.930705931	66507.6935740703	21923.7896905335	253276.301844593	137375.368924024	26069.3917154337	25809.3752667096	72862.9961531707	37971.2036170377	55483.1181915948	96590.5079212615	104838.451916317	40088.2733563619	26781.59734524	18612.5245334987	49613.9754108538	71645.9503117703	142512.58096576
LMO7_HUMAN	245824.90503461	84247.6719605652	134023.936353066	140248.066888745	100249.812304944	42709.1815216403	63181.8315988311	98432.5309532685	431780.741072494	91865.4910825996	291383.526353482	148636.290857142	427255.811530696	47870.7410822331	92940.3617639507	8864.50999564341	56268.0626200178	60325.6982999711	20661.9192581941	181071.843443004	88612.2902783804	59931.553899524	73302.8377705858	53436.0323289913	45489.0299768539	115092.229736455	79695.3257485886	525059.473290575	725832.192570475	403979.626148843
LOX12_HUMAN	52856.0421553671	191009.165299374	142531.282649835	55.1285955941226	44301.691086119	57553.970932822	122115.624744717	151032.39903822	31386.5309294474	8962.88412615832	70510.0180763026	76451.5637232379	356229.68322123	28807.7790690601	210754.704495393	2924.13777048635	58566.5540122477	31547.1559875551	41472.5935303525	25604.7886459964	37245.1282609752	36967.9386512933	124342.116879985	88559.5965982713	95098.7092866291	12809.981928776	44112.0216475785	54627.4750135352	241363.947255673	597786.789639271
LRC20_HUMAN	865.730582316918	247291.315539619	110.546058591069	27138.4190785891	4405.2718943166	7607.4418198011	100994.504013088	8704.29399297006	61586.458132439	185.16439714988	68249.4481351041	42102.1990920859	121637.277861897	85882.8662515695	45942.8479429166	466655.437336274	14106.5583632561	5041.73613588414	8265.19596272842	61549.069255413	59011.210816255	5.23668667115858	81816.7976453657	79408.8152064698	20179.2707779852	7161.97987804768	76919.5093675078	69577.6682301733	35518.9053550644	142699.635088943
LRC59_HUMAN	2970.30766903814	4482.21205647404	0	0	2469.28521605871	4636.18592957292	622.810038133716	3757.8431356823	519.239621962345	9142.93634351531	282.795450184715	397.154858486546	5211.4041632822	94590.1337331346	329.757779482236	2657.97575565483	5268.81704888148	688.948330482933	3634.01459896578	164.356988129878	6497.86358066436	13931.1772774583	0	994.118059255963	15561.2056367427	4827.07915795095	0	11018.7065489663	18891.4149253239	104895.116662541
LRRF1_HUMAN	1774.00673316818	131826.335791009	462977.658258036	139169.92606339	166205.017479972	226141.941293298	71005.3037265114	174031.92046371	141128.35768247	218564.242913698	155423.366428565	814855.601448604	345060.741929508	136444.632784334	43740.3468441999	10139.2925213338	243735.577902473	105586.041711604	183653.114906814	365001.331173042	382010.026720033	5688.62774085279	232020.000853763	532264.078789643	670143.814911612	689355.358667648	8217.70861082709	269722.666521446	729238.861603356	267909.207687057
LSP1_HUMAN	826202.774841948	26044.6687899129	132391.552907346	195324.273148456	1643748.18416872	2578442.763241	1073593.30555088	540572.445517167	361267.948562871	331654.822893185	759385.238774876	992678.506584451	175158.983867482	133262.350515049	612836.580752037	41773.7650979856	4057214.47913812	844984.299719166	715453.004935174	1090348.67689286	1073378.86058549	2000504.86987823	295320.426172527	639015.486652344	1406144.45379531	385251.965067987	727480.176390346	158179.579637002	262501.023074002	299491.227583913
LUM_HUMAN	216610.037195613	4006761.39968852	1215043.59746381	14391.3792084748	359751.475862743	26639.7213217877	545211.062650171	92588.7834390229	293611.33711747	155375.447407809	76035.9626768014	458895.781831522	151223.777252849	306242.90399207	368740.046176409	68303.054662693	1112683.53130401	641579.015530663	500733.776950116	55010.9291400186	358865.776382603	205626.537418903	205112.261164282	490029.348109639	27737.2748245553	79378.0713976788	220080.500478949	1064051.78161838	261457.998482612	528555.664299741
LUZP1_HUMAN	1.2523665642904	6510.55085931137	242.689541351309	0	1908.69916707196	5216.74681053417	44.1391390963036	801.905409359051	234.515852947114	1591.90886474392	459.657288028527	15829.6781241328	701.384921315404	324.263201752321	88.1294715983904	38781.8590020009	0	0	1124.99987827127	490.972497489692	601.664178150668	25802.6785913668	1844.97751662683	51.0516966763554	1431.60339020063	698.304610109757	0	230.027917935472	0	116.699444137909
LV001_HUMAN	2358349.53863317	849246.875693739	516256.12586305	168111.740883065	877434.513692277	1165390.56894784	564202.721738191	1180278.73789091	1793315.30756523	935785.027310454	886592.326255536	1644441.44823169	5602993.77872856	2557212.03846301	899545.056766594	15322206.8807479	729674.600605562	1082094.61590913	784760.97788735	2033513.883593	953387.44410159	1370302.65327847	320444.754859287	1380065.81524809	765347.210714918	1203642.94816163	828771.254958558	2168276.48326113	1490495.63536556	1793064.90393322
LV105_HUMAN	258910.20591114	2259386.57118287	268624.336751577	2221.60236076699	439251.433827882	635065.983301085	1040578.04293255	305024.24394608	240394.579422245	95936.7555540814	910933.498337389	132124.933507333	417954.865483715	320740.351210334	541371.952308776	4281228.65668679	301639.383374783	1346380.35412908	156839.825906343	1457449.63653052	455112.195275598	255337.006500711	292757.965654184	404373.029124126	830944.497157136	395295.558578589	1654233.65029813	596419.875414746	732119.882802479	611850.321347165
LV106_HUMAN	628673.34486889	239546.476932319	55158.093441037	33315.5834720935	167670.117931797	151003.139572049	17129.6221743247	196259.398759086	779823.24298911	456661.484415675	30740.4603576102	52439.6450527835	167251.213164792	684149.836227577	461816.367550821	2215.59530329776	356827.326946692	216470.77663969	235884.789979187	221940.150647707	1105914.55966027	520482.373171298	202028.3835446	260653.795089725	355969.929659273	794718.905818101	409068.110881537	932339.063975137	1699805.8476226	1315499.3636961
LV204_HUMAN	32151.956942036	305.534142805517	7788.39041670483	8083.36310669227	35780.3408406081	954026.728159579	759255.826995614	182531.610066082	228145.418967322	30314.3746250302	43156.1713595194	384919.202702149	439160.435355081	1379408.46059106	85990.2077566135	257195.563228946	698.286876521773	338593.318714064	333069.120609653	505450.031636348	7454.26612318455	84290.0728936518	219686.015526084	121508.108023806	149423.342087155	527741.506724961	496561.023802556	519876.818217579	2617901.2361128	717570.935030614
LV301_HUMAN	193837.2638739	623920.726216834	81912.4053995149	161304.899026102	1412881.99008477	1082964.8746231	1117900.41126691	760119.752914079	494405.977379376	750968.865205712	575900.081245483	762739.844180219	122970.751765804	982505.678467749	655309.926509916	270805.457866022	1666659.97377757	1420825.14658321	800994.671619489	904500.891974969	1148574.10462638	4213896.8533358	1628464.46713601	825894.936463755	989299.299581832	1270943.19532326	4266292.38001177	1853776.54409492	6390833.54099072	1248140.19445232
LV302_HUMAN	901594.400574722	2957701.44249568	1859460.58914948	148919.661867224	586475.879928545	338582.99229135	3811301.76674823	297393.295961999	2601109.54755636	1936519.59645332	1618956.16168372	2578606.03281427	2495932.19238637	3667367.18892077	3360489.83691228	855745.37829891	4222113.49575698	5472297.18360666	1555444.70685245	1256248.21004068	1985390.66018988	735174.514713258	2372618.03374402	6874198.82861586	1697132.91885578	4412478.16928893	4922873.2702122	9142852.21705156	21131207.152538	11140697.0800385
LXN_HUMAN	5138.72089410772	27800.6977089071	3272.82391721969	438.613002647602	15774.3151415789	45959.3415981841	80699.272092458	7724.19574554253	3071.5378156354	22818.1128593499	7366.04675886361	36264.1996860983	96415.3619318042	17210.6796487889	55253.9062137805	66680.2507908925	35313.7664021726	23680.1301527242	8781.10480371548	9499.6074948	25132.3089531245	34560.6926214535	46888.1806369744	74184.5260544971	36915.9209560956	89485.9031569237	13815.4658556236	5387.31250677431	15155.5675590644	35626.739598553
LY6D_HUMAN	107870.835670764	131060.615806828	329673.168980831	3769.43900006518	267015.169468039	105726.675643144	161849.431220439	218972.947364633	2616325.24857669	1595360.96147545	606619.185025058	630381.792476446	1061809.01149711	868989.446092087	1246427.79508538	234120.938267327	256264.975660393	36984.340253588	893652.866879916	724304.157088483	703839.702013524	63923.7307681519	748397.233496119	1892471.06294125	174224.492877723	4296133.01072749	227986.16441708	2357628.23051404	888522.528065435	1099064.47372372
LYAG_HUMAN	59552.0767752475	97106.5459156025	220553.255487907	21350.4641009849	30558.4373392679	60772.2147839189	51147.7752968855	43850.9528105885	142356.268856436	26582.5709119338	101477.681674867	59119.1763702303	133369.598760475	67680.9134802029	73664.7731477333	7043.46917277167	8597.56027639535	23041.7443801743	52784.5856685691	189993.102708627	59676.9726252561	5434.29485361921	146981.170479188	107638.966612062	78894.9490683567	121108.692356309	100721.014217427	192546.515571687	127382.317580973	52557.8124895028
LYAM1_HUMAN	827.284833248727	20330.237238629	31295.2209161862	29954.756384996	69107.9024036757	11907.4114530966	28212.5138263356	105827.581805578	12420.1477887309	61719.1083871047	20739.5783067467	29417.6085563657	5666.26645340097	30404.0737811895	66273.3896678738	1113.48124279525	334081.368224018	39603.042801347	115859.942615173	30538.6856271242	41617.5532730505	133669.095026192	13488.6304204018	22829.153416316	2733.06769709807	14495.3502188939	22207.1404087892	7053.33750716891	6711.87094151103	0
LYPA1_HUMAN	207788.215500227	70565.0108284008	327092.88673149	28812.0892912523	78932.781577902	424088.248266109	202947.540400379	171274.060990061	2149903.95575661	814434.031057004	221093.433190247	516696.43349161	496534.033166233	403281.980800283	5057721.15822612	256194.104248158	925264.933616863	2399026.79388816	399235.888753401	588075.544181112	587642.995317099	263478.900626799	211807.335598378	2072348.49136859	585291.312788264	1044585.57813528	1493208.50459926	712506.885235	702658.315938125	884923.912987407
LYPD3_HUMAN	1010586.03616323	5699350.03411288	28453536.4810899	4911074.57688714	10145107.8759977	4784711.04362995	18283223.6596597	9654843.20987779	21631007.8450402	13459296.2357134	37131930.5644986	19221409.2790688	25481488.6901719	9305194.2060573	6210659.39933597	4705885.99657692	3975002.78358188	2465629.48717626	12618404.6015065	81919848.4161363	12143546.7211582	1991003.40821333	22261639.9509797	10203934.022575	15913912.7655946	82372733.5642378	26929817.9270731	54792358.157279	53875669.6288621	78274907.8962366
LYPL1_HUMAN	10125.572220319	23639.2728813981	21518.5695906972	4.23959252679369	32649.9214397387	41763.4880755488	3301.49162297145	35701.287429873	3044.45391674465	1767.86124461326	6737.99746339066	2409.10480133914	59358.7388504535	3992.54875535047	2067.47755224458	18639.9444488721	7872.92604024188	13684.5811715718	6929.48764282594	16468.3385269868	8973.84369338548	31503.6502641601	24447.5829942503	10955.9654414494	11782.7002493323	3795.81927592596	23491.5754545779	12073.6524730224	3834.86118393948	9407.86146070845
LYSC_HUMAN	196466.419611547	376593.499033641	109865.676197164	158271.652848481	2047134.05705085	105679.067791951	1935153.61065372	6884731.0198096	1951295.00976771	98389.7393233173	1284347.83119942	2394803.66072534	879255.793272387	6252213.65810299	917918.118256705	3000230.18212017	888717.209597469	587966.348067757	3857082.40977472	698392.693411962	1049148.43048497	4438125.61216247	928276.338831334	1311486.37601696	639710.443322178	4284742.90189323	163368.971006341	827448.111998076	1940029.91759355	2508165.7154224
LZIC_HUMAN	1837585.35072676	520968.778768129	1389884.21225778	102564.516287646	201365.583513604	130794.98954455	60871.4672245157	374191.486605043	6993017.8642395	288372.234916842	2005314.79702727	744422.878935571	12921167.0904605	1075406.18986901	1459854.28159848	229153.165573294	137762.108172076	237409.049045659	77786.5251296012	3879520.82565796	699611.141890392	82848.1975509219	261859.933856506	2242350.32655307	108897.360479879	1061016.00631214	170799.992968228	12441264.6796905	3582457.30458535	3221578.54785192
MA2B1_HUMAN	16045.6945648527	0	8254.08442868343	0	5089.24186026398	66235.3806369884	2.11261160636137	4191.15621491743	3474.39652591122	4512.5663208534	3120.36415496224	2121.62643352798	427.711632621629	0	407.684313504668	320.736394970402	3926.7428276447	385.675039501846	5707.19867247148	7174.6714869269	4103.14530480791	92.921292144758	1923.43299869117	4797.71132854602	1373.31512189923	0	16.6918948103885	2974.56151765997	446.635065204661	736.202175647437
MANF_HUMAN	701318.44184284	229203.026714072	258914.435885757	6776.96337817629	435574.451472446	287175.2338203	303095.212743296	293825.695152926	256012.976104036	1314308.72760601	1664219.47960384	807494.865042328	2003816.68230541	1758407.83621199	350320.949600729	107991.540652164	274772.285379943	179241.588282417	682041.254336033	418985.310851314	1007479.80538494	1311637.47843397	1587965.20470715	1301739.69026419	361409.401354394	906853.229644657	466323.015344767	485537.267955121	705151.004091618	1110882.4247524
MAOX_HUMAN	277327.068136328	59608.3628652795	54506.9997045309	11459.0161355036	1450.14846058911	174731.998958103	22538.2932703405	19587.4047676528	45713.3605506578	156019.9705228	81335.7179870719	65473.8216596301	115600.532668868	144780.750064244	21216.5102961083	16481.3709154603	116013.452565606	117845.197448797	12664.3902753961	101514.105507967	36033.154582947	10341.1533635009	33634.4794554729	41105.3167411057	233900.083312742	89147.6575782188	66520.0761626562	161114.42918099	354017.999937405	343922.786788238
MAP4_HUMAN	506448.592888243	41544.910828304	1096219.16369423	162449.456347881	345475.711344292	167545.456675868	1009444.2049105	409100.424878482	483301.263211411	294013.702943164	1366627.1568854	183293.883688377	788515.899498674	159585.218136271	418772.041153073	158109.677652355	212370.611528933	313873.47534666	423378.023789024	966535.006401279	676174.132290693	185705.726764135	869583.101884812	1454109.47669705	525798.321171569	2711306.77932654	901653.465363509	962525.548919817	516682.39433264	578760.882416972
MAP7_HUMAN	0	51318.9438697018	14159.1309609655	44585.8131913419	13395.5652580817	909.696372468303	254133.234166315	3287.72266352989	66607.4195113655	9155.86674091519	161072.483548111	160022.771277846	314223.492441142	294.798072426631	135757.335591244	0	4668.99808008822	50342.5152902581	16894.4334441887	15266.8353755807	196945.133098775	20969.5368962691	199554.738359976	173050.990070042	25757.6134946491	110011.384283459	13538.9765018058	327241.35403213	262814.152302223	0
MARCS_HUMAN	189557.91342265	732571.99767948	2424607.76998667	1983242.63402796	273723.307567554	317690.776630979	3023986.08442123	516803.157895738	2741465.20078275	2147863.84228461	5355781.15286486	6232519.40979216	3998698.7049928	2913169.83300541	1081843.33305815	151875.221791352	1844511.39365977	782848.048098188	698175.942351024	10449395.2922534	6510136.17304689	597519.532912719	4993549.14790222	3790466.04310369	2424590.12364546	13104615.1488215	3049801.88999876	4984368.80505069	7498557.65645357	4398105.65021602
MARE1_HUMAN	1080.42552977513	22713.6268563215	30421.4837703677	140826.747662786	60920.74566697	39960.110164609	59598.2905418821	53540.5942066315	4298.88475629293	10802.1506249495	77486.4054778449	29448.6986146516	66594.17224581	61283.7755238462	51764.7705773247	6300.07260645555	261708.170444724	161624.450553324	15893.994060902	153921.047834889	70593.6863859126	7960.01332227858	81318.0021209437	219663.583556387	126512.157028086	44552.7921905545	78331.4552114352	25595.6717600559	91405.3690735481	188046.026979678
MDHC_HUMAN	596572.140153565	503033.407485217	50103.040656685	80177.5720622978	51993.5438001582	462998.562915405	120725.586771345	129024.036354373	155012.131285017	555380.192830292	95524.5714624175	447724.856650497	201378.602186685	1197170.77912203	197734.909303381	107537.523688225	146450.16570182	401100.819999954	513254.202665564	149702.223076604	443688.363222823	839912.404657576	18497.1912825397	289104.476069938	529160.548459519	686525.598678851	77942.4229521127	396319.072000421	406704.55692008	754323.852190921
MDHM_HUMAN	45548.2949848626	116829.075506675	286950.885330388	104480.286317726	98983.9991037185	1040815.75141378	78836.3935550936	78380.8169752973	118088.992774861	295360.60957132	588295.889326655	680497.133959572	598540.647578776	2000923.81898675	109809.351065898	33809.7399679811	101205.469857985	86839.2659204257	94148.8022037378	187648.23046267	359468.677361513	125790.959936731	827610.945497328	382703.531934504	1216013.2009651	2069914.34757114	176838.814221762	350382.724610393	1090246.05542744	820013.235324291
MEP1A_HUMAN	0	68859.4921316249	17409.7272416547	30088.6738242227	8952.99962182651	48643.5995685721	21001.2590312842	11928.9483423107	11603.4660173426	58156.843591396	11182.2763988109	17484.2181093364	16165.6080132315	43138.5746957777	169158.372549113	6468.48993537872	78750.6581355054	71673.6820155116	22028.3031892883	2284.39377022864	26525.7015960191	46181.9442149978	14939.0207252787	136052.497061116	14497.2960306486	29774.4560239654	4000.56815857573	11643.0987930978	36844.1885527212	18843.0789573833
MET7A_HUMAN	1741.06351625834	1655.44060000564	21819.9347953101	8901.40627063546	13357.145241271	546.102918991075	279.896994638863	19322.8624835136	0	27311.8306979579	9168.89022776913	330.457206342492	4369.76654381625	409.424678015584	3931.28709565597	71631.8876434901	4107.63808723306	15862.8784142804	6878.25143825741	149.22306210178	0	6748.06656713059	15808.5075315591	48.2944643639869	19763.836287185	1195.39586324918	1314.93151783935	0	16865.5509797537	0
MGA_HUMAN	212119.340124548	255236.177949214	17221.2727548571	41865.7766996565	196599.587623421	299284.473495861	87074.417727818	207528.215097516	67097.3440436325	424152.938123429	229361.767210795	261502.887290915	113928.818503407	431863.62475679	278331.056564999	137310.198707805	160003.327191028	62901.149860905	89617.5123805231	99703.0556599896	180041.947515047	147759.208722958	151349.64860092	79684.3165070137	328553.970202186	111375.749902001	96350.8571143434	73858.2838278692	126670.318943396	255352.12864311
MIF_HUMAN	310452.828409234	72619.4065526056	290389.18735444	60729.9848990111	1090020.54735256	4693606.06280748	895130.400153898	427711.641615823	108152.632033156	16185350.0264109	1014231.79051469	4352399.03320056	844165.380764901	322812.583144708	1123325.25890605	413361.870026365	1477520.47267938	2385632.07610744	316744.866025507	216704.785904136	657263.981039021	2323624.31322071	792465.086215431	1332008.36327062	11764908.5452597	272256.704287035	1080712.08359829	96996.2788106683	299119.336376771	1067928.46432408
MISP_HUMAN	12776.7661480376	28493.3337910212	24600.3753879463	174.9192242371	5016.6395584492	26499.7845537707	28093.141858119	40885.0175729982	43130.2416867017	4816.14222010125	2291.37444403361	157628.712062362	0	4525.12848235013	9581.77446169434	4093.06232639991	27823.6625467667	15251.517129312	6741.28568348025	980.220903671296	23133.5885826675	8821.14819822791	9031.50636780488	12454.4595669122	10370.3048182572	5838.36559888096	27038.2286635459	741.88436183215	2386.64034435307	223.399396771365
MK01_HUMAN	458924.989079336	531.558852512665	2546.67400608397	0	10440.0727884615	37353.005514029	2444.48929141252	210.50843696769	247.826813091641	3156.09822350435	705.727092426973	0.595207536897866	1540.3267314207	16461.3997940121	42008.0087257614	269.186570755424	41068.3333476953	91260.5501233447	0	0	3268.82289819498	493.875637080582	0	5141.41438853155	11.2803337334567	2139.78916724289	3054.72611650213	5600.80937001925	23995.4992565306	33515.2840353789
MK14_HUMAN	343896.088244269	10941.0208927433	45524.322294865	1024.42972161724	3745.80309933809	41751.4482102891	1960.41175877638	4714.93854026902	6854.02676376633	3259.61823222629	916.865938946867	18028.1555176617	23154.6069978837	6100.68307257202	531.4985110708	6231.10239757061	6066.55939883954	9844.46527783474	5318.78557116273	8108.85573255587	2467.97090283663	23944.806058011	35166.3221755046	6679.87985900647	5092.09136594575	9958.33518376841	4533.94438741772	11887.4334998694	28306.2095069655	61655.8424889449
ML12B_HUMAN	5195830.11525119	647763.027533152	624301.484171732	370040.665910784	633288.115503672	1645440.10296608	856053.982597346	366948.188608448	1124324.21759696	611528.660699199	1490715.93623031	349381.9497198	2295560.39749827	2196959.08294604	418213.807987651	297015.964112886	8909101.37747181	460861.613224409	1031805.89251307	1627267.63681778	1302211.95705759	580596.230585926	608365.451274279	1603064.05170354	806383.050865915	1394134.67186022	593150.997281974	1597979.11254207	1470150.6718926	1416551.41902886
MMP8_HUMAN	166489.181711247	300943.120118113	292424.892594014	10690.1916724555	1328950.78717445	1957276.93965497	1376570.12055948	3836436.64573525	666606.504851683	1462783.77598719	685091.400277563	974726.093222561	571794.449498919	863998.277130834	145946.644878922	304108.047748373	3695517.76910914	1061467.02998395	2553397.89642647	843667.323935272	774480.945841375	6042834.75279756	459118.401190849	720819.267827724	795852.275554168	304203.987828531	116069.276800741	564197.583029183	403479.852579917	929288.307428814
MMP9_HUMAN	5368155.82674639	181280.114255975	406381.508115762	623693.513845183	3853263.40554584	26111837.1663054	2335631.34957249	3691608.19117784	427053.256627479	12032147.6484921	561933.922834039	3628972.16399027	271856.327137436	7373476.23762067	339712.940618441	802989.345587495	12147980.5672785	2240057.39969906	1842443.22168715	998091.192086547	1410611.54325843	10880174.5797357	913673.375443928	928843.710440892	11124893.7370712	535896.43755317	284242.392185718	1000132.83708472	899538.678209072	2039914.60695385
MMSA_HUMAN	55424.6974753284	0	4907.26062584784	44.089436832942	2036.42117951016	33808.7470362758	655.24128546714	3411.18650397121	10269.9914490758	3519.97776418122	113814.131303061	12857.3206601228	1699.77174411515	798474.190589338	12287.5857148677	14905.2398456775	6633.22666531282	1552.57942644004	410804.69942962	113826.144508826	3697.45804028251	796.156904448988	269.110462300995	3503.14631323084	4442.760883673	4116.80953986126	5181.40061963518	24951.7345623073	9319.34509781756	11312.1875961257
MNDA_HUMAN	432190.408620408	132231.947374421	2163.94863587961	327.400396098007	33492.130937149	81566.189199628	19756.3395632837	5677.04101747052	113999.740121217	17470.3069995675	42666.4169439266	66862.209964554	38341.0920846441	895.116105967399	12311.8116014365	519431.445711951	808657.732473286	61169.7216193561	6593.91639639252	192730.424707035	28161.0442183786	25134.1479166734	36748.0694527735	65039.216160597	17102.958663755	32465.8128438004	3287.85741621117	434065.122525008	10913.9786033584	42852.6680404742
MOES_HUMAN	1121641.83932879	389346.186468563	25624.5137874823	3354084.39599288	3885686.26497182	1952797.53709108	1055656.19126058	3805216.00318809	1306426.43683753	1514099.56782434	1035662.48862995	2540199.57762813	698171.940189562	2027585.03457559	483130.725262573	1524623.91436183	3546553.89275126	2031964.32161957	1577076.52990345	2350019.78120833	2589805.85582185	5613762.34925922	524427.531182486	6308649.6392129	3156396.29340947	2760028.97130298	362119.010061146	1794061.90331935	2389639.10315931	3016354.26576048
MPCP_HUMAN	413.202744953754	25161.0284024207	58216.5703670648	112.289937978676	49263.944611738	166907.418067923	759.902572229505	438320.66135849	165503.131604009	79860.0663415462	70725.9490310356	48894.8528316142	70950.4148816072	15174.6953236226	15922.2993385139	4310.34296267232	420071.059434362	14897.7693396589	158903.010280988	58751.6406783082	420689.233264932	52142.2562247748	2478.98601970511	53721.7860735433	164459.639954723	428858.36929134	39291.0774543081	37849.326806242	261372.717024266	145842.927461139
MPPB_HUMAN	24014.3595043875	10.4269562376304	1683.02082179301	0	1455.79403209872	22569.6719707942	20998.7504340348	16937.5440725071	4874.51845740249	3760.60843123661	0	12410.8932161452	657.072442136896	232.82133741706	1255.052030791	13308.378658973	9371.33332861916	2505.19628617918	2461.09187380614	366.132275932834	167000.334865467	6837.41467927573	699.80864809559	4226.70277743344	0	33097.6191216967	18217.3701876145	0	50521.4858733178	407.500391452795
MRP_HUMAN	6776.58754697894	60119.4037263665	2249.18120343465	3211.61452944832	4520.14597845508	9322.40800507828	46771.0844660919	28691.2292508739	10931.270278278	161232.739729587	20318.7178822191	80620.4424298691	12067.2970246726	70912.9793178156	14606.2256151069	0	26748.211694346	38646.5891309642	56279.6957934877	69844.342045775	42332.6282004491	135589.445914953	29936.2976975086	62982.2645248973	38443.2644814208	69731.8603111192	26639.0872327274	122988.774709363	90170.769943844	56633.1784230521
MSLN_HUMAN	34557.9481319936	20101.2392992958	131122.379949408	642.620636212002	8529.83364502746	8415.38324795329	260858.601549164	25754.7149119985	6203.99160999423	30697.144511326	3421.34807365777	5015.96970719257	14388.4467561669	2490.6368536879	12401.6525882381	3718.04343783937	63917.3324901352	2396.15382180917	0	873.711516674273	7007.89546769345	18348.2110912864	21622.5658389667	9074.85426869646	29792.3690725007	99327.6824563905	18030.3561016809	186048.834862583	4.49908103441	54.0708177373618
MTAP_HUMAN	89272.8479161234	461451.97066449	86102.8009954581	25362.3748393361	83135.0212111066	53129.5259528595	123395.682392961	21713.4724223705	66153.6785054831	76080.6340972167	130129.996223858	110135.670810251	143074.293765596	202637.210974189	188319.936048292	209428.292605121	126583.486139169	103640.198626789	52942.2871011233	166195.791004525	154971.017069324	49672.8192219872	40941.4829779412	190993.447719114	224270.98832042	504840.116044219	114164.393810549	102932.737128642	48511.1002392597	177425.183147125
MTPN_HUMAN	415185.680119633	156850.17899494	350121.305641609	41599.0586105225	277220.684318213	124841.994866261	265627.866614803	115138.770804512	167563.341052764	18116.8792154208	127309.189074691	93990.2860054523	237817.213940693	157596.609311004	139433.469442759	2963048.49948785	693304.197712586	1501735.01771859	59956.9751412485	416249.946155726	210815.206574498	253584.299641714	39489.6195983196	372753.687756055	1616949.34186463	143629.180570366	145190.726086523	130070.184425839	324099.931461267	144667.065122579
MUC1_HUMAN	38545.5849122102	107834.23730052	119262.24632685	983.600569484692	371565.124599831	368800.204454035	344313.9600661	148801.818283559	102378.581014129	677118.68724596	181285.999975516	421504.30484571	170106.901618627	64556.5177635554	220923.681743442	37005.9442902302	162514.950628957	90789.9766402878	314177.443522315	67949.7333926636	166365.70521106	260998.205142066	319812.138074128	163653.8231156	280577.209095322	146471.165880246	186231.15771091	149114.372086824	192045.836310973	291515.45785055
MUC12_HUMAN	15005.1956536933	56277.4851338328	136715.392827742	23185.4481132168	14284.4989297856	16040.0525736846	21865.2284278238	360114.770777353	17686.1147003703	80944.1069491208	11483.3306926605	3605.8680758178	4116.29002589834	42116.6684766841	30193.7818701181	829.430529842794	28151.3404765193	61360.1619436077	37276.1393786332	10630.7383411139	46742.8402736796	76113.8781678818	4204.27330052962	16794.6204347986	53713.4400249332	189228.711693249	9055.40279473423	11208.528442451	51575.6350624269	21274.3897685062
MUC16_HUMAN	140590.183662435	3992149.06342055	939120.220990938	63054.4665931238	14336336.203827	396392.128937605	359271.858758305	331503.337598244	479256.160075828	321489.619519303	194383.383154545	705450.881459681	590538.294007221	662473.242832441	22239.9727512464	190159.090147996	103672.295027553	19916.9880273519	350428.048914753	364409.551904485	257734.583640346	103598.545320948	1405998.22265331	46286.9502768707	83967.9135920319	128837.571793554	1430597.58446194	7330211.27318363	237049.910039813	813067.216680241
MUC2_HUMAN	1706778.73459271	684925.65774759	569154.848218758	175335.10731373	156221.152121935	1142302.46882205	366237.450652122	50925.4117680585	140833.840450156	116501.538384228	144166.504136193	453006.262778571	476310.550546833	608392.680200111	62684.2792162396	1064800.7560082	1301293.12976569	418919.965979506	87768.8369838251	289211.026065571	233851.135753291	101049.806251749	53572.680038981	108703.95683478	331600.215764803	63341.964867318	151770.653348329	1593470.03610508	617652.962265906	476726.732042729
MUC4_HUMAN	30817.4117623552	322663.206462927	118535.790969598	598624.437805313	310558.463536764	119944.130075574	89912.6664923752	186575.475840212	243596.133742279	303639.963995868	154901.224159867	124914.150349907	299922.905222212	522075.430590472	281908.653860433	497437.853206466	286635.914476541	168978.649788828	91601.4503103289	73480.0078436641	242049.413012666	562308.301365391	751624.949017201	88099.2135496794	335865.256851744	444189.178412843	196016.514261591	36078.2479759435	549157.8341202	241149.02808796
MUC5A_HUMAN	6123419.112933	1492565.70310662	1529226.21876595	1486198.85267292	5971110.1421203	1250727.07651602	1950025.75791225	4929197.44364822	5109619.24938558	989988.266035465	3000601.51787315	2979007.17979786	4679788.9900013	3166840.50825887	658377.035867903	425621.28052376	634150.208323093	673711.191685139	7480212.11367665	2077230.42350722	3218958.79785971	11410955.061611	494135.232511315	1108301.87503021	715153.93199622	2344622.11458706	1631221.35857493	2357555.5595	3807068.90203378	1336317.00681295
MUC5B_HUMAN	3471703.54970234	2222279.53426595	1501768.75442471	2664654.89874876	5512713.25269604	19761778.8404501	10059964.7906032	12292207.7552895	16305631.3819467	30058314.3423073	15746674.3263676	8174916.25025011	13933091.2537153	3656143.71495864	1133725.6779683	1304715.53322928	1678092.32356061	1656068.30758429	59456230.3311221	8614089.4252572	14459878.3574802	18572723.7384937	3864699.7652716	5054485.89982414	10428583.0943737	7224878.92319251	43349999.4693942	5432115.40797059	10960059.0089502	6440409.71725061
MUC6_HUMAN	49841.9962063278	3454.71563772518	5177.15956936167	626.55403327838	1041.80434944094	3198.64622115271	107051.865427702	2479.77046281797	8087.28770018007	11621.6002051223	23573.5422620363	38215.3756130288	12256.0801787092	14166.628271369	20510.813035377	19500.0130632471	26228.9931934417	17772.133583404	107397.057435451	4654.56567972705	4392.81123231833	964.864498249218	21948.8881571059	11388.5034012746	7550.83323820454	3926.97358953782	39754.4290531986	2698.07824106901	1920.70013004867	11894.7581662059
MVP_HUMAN	48706.5403157518	25871.031747548	46613.9803866587	3855.5821709896	46814.994888275	167349.710531285	50523.1853655028	64309.8685434751	194305.907713596	463719.4969135	288860.992220785	139019.103411549	69706.7918096093	304555.056079432	132422.570976482	8431.30398371721	116905.774723775	130144.040101299	156469.733183142	226948.3242306	144520.175872966	68183.6333973833	39096.6349617521	154671.904977719	282298.805751347	252916.525528663	101954.541135857	376561.518417478	166415.679103204	153149.112396846
MY18A_HUMAN	30132.5613351218	552232.882631701	118250.733749739	25005.8603028492	137614.523403133	34629.8680499542	368938.78858754	205485.268014251	30239.0637155538	92222.6435144309	223050.328918058	315823.627271596	200129.057877874	117887.87611458	64617.4196253295	50917.0244036583	58834.3941485262	27677.2474279791	77391.9017002512	420403.51319859	204549.507776942	108483.783906536	251368.852723897	53803.1839400293	288191.689905179	306363.349239725	118200.137646386	48296.9200759099	304527.305943407	202304.58616079
MYDGF_HUMAN	29925.8584021111	538931.73993991	255258.43675153	54959.8333823289	69463.1492884852	171153.421766576	263451.060206551	205915.345090184	214461.35228966	222035.985749686	76456.1349658467	160862.236744234	336765.59260846	1168513.75821356	207966.415389531	48043.3376339688	123822.316551851	130945.936929771	190937.159950103	139828.572999043	124619.590002042	203744.436542047	133166.337430451	262460.156232252	864128.93223788	204553.089244718	270619.7431745	440601.386681272	541349.343941713	651796.269773022
MYH10_HUMAN	16206.722697797	269879.475954801	2625.01876388548	5616.78852350155	175333.07043189	15225.3287591371	12898.4360733142	50761.6016525544	2197.97990318602	35990.5986725829	126215.825709822	0	7284.65700568657	69.4948855485263	7865.8030604029	1059.2418918149	3796.88913731442	13262.5747318604	3727.74507989141	18072.5129021834	1013.55702428253	650.110639139467	167439.318593211	13989.4751813201	1765.55046117836	61170.5789456819	25267.6005533514	27619.7071036194	617.446788705165	14.6793935579534
MYH14_HUMAN	189908.603453396	1126175.01620359	4955137.15446184	107938.081162419	772066.152052889	934790.02249653	2951165.0949008	568024.830040458	452421.385466258	1881961.02525806	1780710.00890057	206295.450529496	672110.319795931	167106.039469761	3040283.9477643	189627.520352998	4316934.22303282	4530695.27243903	365463.689666985	646327.620388566	1478519.72502866	424935.099751085	937300.333187648	723579.068947968	537406.568736453	317739.208128286	5380551.29794911	488087.608603781	435691.399702172	207711.278565926
MYH9_HUMAN	2299737.18806748	3361286.99942399	267208.078519007	1124694.6358731	2388917.97809992	849272.458941822	1022272.12023485	5029183.38368282	3569240.7359525	1857863.83741736	8268118.35573669	4333763.30515543	7483048.05894856	5068897.53411229	1385062.78062657	38625250.4007832	1017845.34554088	317025.152167577	1489319.97051203	8884627.80847679	2737461.39765526	2175099.62373641	2338775.26853059	3736000.35122264	2789516.62706935	4341182.37064396	2413895.89984418	6493162.83981701	4156926.61888174	2524177.68644968
MYL6_HUMAN	942360.942316829	783330.430975683	1068731.45841231	93106.8279083043	201601.800779348	820190.791117837	705273.496463425	191763.057330675	1361636.23117088	885772.953144201	1629204.30392472	1525310.06200654	2297275.40264694	3249367.92908308	676836.886710989	119018.092871293	1415535.24474599	824703.160018521	603529.129846431	4383818.68832922	1043992.21271027	388267.460790253	430466.547077006	1264381.1224366	1471355.1397145	1991842.72958396	491899.638754633	1942265.76352188	2874694.0711834	2270375.4283069
MYO6_HUMAN	11215.9153065905	11064.7906146135	9515.9469919793	165.388723373902	94763.3618194582	801.743022029607	2713.12119717595	98295.1613389359	8760.45586806213	8480.44326635529	29789.1570609119	53106.9026781079	27267.5683539484	550.674359095541	7400.66763067208	14470.1792201121	561.529608788459	4657.8675801377	7617.365414999	32763.6527841001	26275.8446385853	61086.6764828652	9146.84640489236	33927.0671460901	24004.2905977156	24252.8594016625	2551.20009307766	50247.1758071571	89198.6484530902	41775.863835741
MYPT1_HUMAN	20411.3930886575	28061.9431223274	76159.0852485165	1037.19816962458	45.5289350150256	59500.1935102217	185.798242263016	0	18364.1455343785	51934.8939498045	669291.701046216	11707.9328827886	11280.4026132769	6145.9377111223	3035.51799418813	2021808.56302144	77876.9876510346	35541.0474497169	39785.5537873581	374402.797741229	7487.43521653066	6568.1710349652	9115.3361830707	15433.4125777894	61574.8441191928	26558.8664063888	1656.09520842978	9300.72767759637	74712.4162504836	41713.7640635473
NACAM_HUMAN	0	13055.3701361729	28969.0886789423	6518.09724138542	31104.8073416271	55157.2989717315	62600.5455702888	2834.71590442354	28679.2806987636	55901.067386604	136247.753795733	869.430441153191	137491.423231237	1389.03991365849	113797.967901328	56865.6193527694	82408.4199743659	163065.587514798	14306.8244914009	120446.934467587	81092.8749341422	31289.1659091069	33291.578127102	118299.094885673	96532.0401952448	21926.2007340238	126549.144589194	62700.5122873755	148301.636255995	6112.53989134407
NAGK_HUMAN	39479.6984518433	95152.2229011197	87419.5184126631	9001.09566556076	14646.7402853155	556403.604334067	17663.0296263346	33722.5847743571	67392.1699860727	136176.37793855	25592.1249341895	42689.8945949413	63053.1895159845	132208.954665825	12576.1621179089	96669.2494490786	129256.314856232	238109.805947673	141410.772351278	19999.6466429349	73017.3565840656	76072.1964254647	6724.44404517232	63630.0634609282	285999.835175209	99222.2546608602	17978.7842912898	75149.2325257937	472449.397589201	647498.888185729
NAMPT_HUMAN	184648.052394635	34596.901850921	183671.607238035	534828.017919377	77124.2481666986	161868.472459575	69274.0456410771	308650.411663875	53066.8748737294	73003.9760569452	79461.2434952338	1068664.04140496	192953.206065543	67247.3935170097	24039.5848285327	176769.245574534	147716.424310757	391777.415913844	114597.35815007	30456.9159016442	15364.8418827334	114097.792983999	984086.686419206	112766.066303287	714876.295835922	1013837.30182115	34979.4011506802	498740.494605502	843602.754377368	704223.75124021
NB5R3_HUMAN	47332.7636600552	2459.8561409842	13348.8001371203	22333.1779985014	13312.6732488841	116442.808016658	2749.75409168238	25894.5164927795	3317.90724564976	144495.236764139	5385.32855538227	16899.1026461217	25261.2072905528	160097.507314652	4495.67004807538	17802.326106326	13684.4525497609	34768.595519551	23478.8277667045	3900.20729624428	26234.8996291018	7801.08063490447	27000.1035534138	5469.80838898069	546935.219183219	18945.9955462429	1253.47198754233	2962.53018857205	64530.1616933571	200988.331258582
NCF1C_HUMAN	37323.1478919724	40521.0396654467	8311.42088660329	6660.26525229872	74562.4792050556	197066.040619975	53728.3346174714	31424.1528122194	864.119220414263	5332.31132959159	13212.4210458907	903.564136239267	53.6065782288548	5472.99586040282	5157.74946024779	12299.8326831013	169240.93668021	255833.689022674	17243.765644243	9235.04246658616	14540.6098663776	46565.6220326903	7850.76012603406	9424.55104908603	54764.8440200908	11877.8081079304	13028.5230973276	134919.250172232	7147.7642680047	6377.71175435145
NCF2_HUMAN	366.398573150996	63489.6634515326	9638.92900405834	10401.8340778129	28117.4460939276	41963.0441632935	7859.47799241208	11173.0134182227	3578.69894988741	5125.22206659811	21987.6649455875	2858.36389376297	1802.52069748251	2716.19343478738	3871.81227544693	8285.92858103012	142062.111685189	74141.9860056023	5604.64410717297	6846.07005496304	11032.359623274	40934.6026276705	9180.05352456214	34689.3998309328	10637.7615990156	17043.3380014165	14477.7027455492	3016.17290601604	2590.58391278505	482.740116875834
NCF4_HUMAN	1143968.2412356	9940.9915969771	50396.0650038624	74419.4511474462	114516.555002874	54609.0038619665	42438.1736509297	843087.918559254	252284.29604059	296364.773356126	66493.8955452367	51748.5109649749	75246.7155248056	166085.525376745	15280.8749404669	22460.5145733473	55200.0670899506	52473.786575337	118103.630644844	86477.7148318254	54913.1343574088	70933.8370753872	14818.2620336941	86527.3380834167	125866.950348639	142328.298555899	41742.8218283972	522021.246223086	1185632.90343048	523595.749460899
NDKA_HUMAN	819728.066888193	1117453.06789023	264857.24360309	160272.027908081	298002.132691869	4439380.84800887	1797720.11984793	186474.706437374	326227.385473229	8227248.16134203	426372.98610949	1453115.60214385	1569284.68972167	6263688.07906241	1162080.98301743	1720592.85353716	2381576.89550365	2598422.10474295	302156.436726689	1030261.00960897	2160981.60369694	1531933.91230156	366881.687431822	1422250.51227916	16458547.3306701	5196014.69412313	830320.46993764	566291.861254087	1710334.52580265	9008740.82351513
NDKB_HUMAN	87090.6011143772	201094.39846404	157146.95259513	143729.043220468	80964.1937701289	528967.46712233	540901.274017819	75110.1953534876	166715.975369121	1620690.54727485	278653.366960458	174453.107421382	360286.824858109	2136567.41745451	178695.466730448	85135.8927058578	586405.122287456	754360.291006797	87230.1947384523	379955.042820207	811932.720390792	188808.212144867	110609.942751086	300933.372497272	3000530.76192184	808619.623696203	175710.138269327	151869.580375985	297069.980534489	2479005.08492163
NDRG1_HUMAN	8266.99179741366	261034.655659089	174434.393376862	1153.00697091043	328408.422047353	126682.325444973	33521.0198014908	177191.718263058	761703.273346615	27791.8260719508	89518.5842746283	28597.6383333691	123440.200946313	1631.53306459726	77185.7878847743	7141.5954670973	34465.0784797122	287966.425576372	4025.29650133118	33513.939915247	71451.0806085448	1748.64144152244	98451.2784449197	219753.428759158	149556.366435267	72162.432985137	75348.8091247312	1102255.61077576	42506.2577712828	188020.231149103
NDRG2_HUMAN	1355.15972635752	9748.17482884706	7075.82587176116	120.187967161763	3882.92100042075	37958.3725956979	19513.2706479715	3887.68620224211	216.902493946701	119347.217021409	2387.81511526225	21295.1626703939	3074.8688025313	14061.0107190298	94558.0982557859	712.490944535415	4371.08112891965	320065.479817529	11779.8555676615	12655.1600245671	17020.4537731331	20794.0203825835	9299.22524953761	1304.93612947014	618865.550421007	7344.38279615976	19849.3328810903	1971.4813535071	100878.999717229	36386.3921730203
NDUV1_HUMAN	18101.5817782104	96752.444386318	59767.5663903541	14122.2256156263	50407.9201857294	384755.584231053	69600.3007659505	178975.973329598	42759.0334067071	40702.6487114471	25342.547063578	21759.4689964356	32479.9344393528	65350.2452587997	53841.5013848278	64649.64152387	37693.4929176249	151169.822227443	88993.4946695919	37227.4371592146	30550.4457592169	48389.7883957305	28858.7057679246	55081.8937257964	16142.0249542544	18554.3977054229	80499.0417931315	58057.3265833771	24085.4331668664	85131.1418061331
NDUV2_HUMAN	248.691911392735	23563.8280489432	39390.4459571382	3775.38301800689	321.893237494782	4534.12669857452	7542.56756760571	1174.639717863	7796.71265406075	3824.28392110287	11270.9138963512	12760.028933658	30845.9466020632	649.941324069274	979.679949763539	318611.463551802	9541.7721435522	6149.83053204223	1739.45874811764	21665.1662968779	2739.28897018864	6114.52778189027	16408.3628478173	36032.6433221327	658.155055979756	10527.2577019404	3494.16109852749	60.859548971294	1881.78303096541	5143.37365199806
NEDD8_HUMAN	17431.6545386379	125501.608575543	109999.11492355	120991.665043671	254966.259905335	253814.594169273	219593.486997277	99049.2012110595	13787.2362800449	22013.3670686458	228577.412311435	428166.260418559	250115.115036914	772266.904264229	64024.7316257544	135468.500905583	422276.214101987	167801.735330665	43186.0614819045	105167.879012251	198900.970501978	14448.3775802224	351843.157307405	67750.7933583244	731505.654094367	154870.099839864	149722.305156661	204055.212710861	250211.839350452	257358.621857274
NEUA_HUMAN	349.384884304079	10158.4534595556	197376.83592627	792.216385638081	47795.5582151631	77841.828020405	4433.34281477014	114717.169709416	422824.857963626	12333.1220121084	188298.520645739	11048.5181123816	125877.263049925	1309.31343649243	22588.376925446	35292.6910833961	9432.80115216787	20064.0558684752	9247.12009422926	70715.3578084167	14382.590921571	6099.66083465877	5573.57785134377	13153.0726307048	20442.263794419	9710.9589337958	1309.52550200153	28871.5659732344	317664.476259378	341033.465070932
NEUR2_HUMAN	728599.480066011	36117.4766024241	58926.4134937799	0	33176.9630363822	355978.294228397	64056.8866405223	61128.3891763232	61644.2098364462	165531.739016679	48442.3206782894	182248.126721667	85485.9378162002	275632.134785296	142103.923255148	75387.276369588	133200.450848722	89014.1568056202	68904.1797746057	2781.8813240084	24929.359737216	137389.173856669	46574.6533197668	84523.404031574	22571.7336450425	28887.3235104156	118953.259600834	98399.4035353407	76948.8113202536	75935.2549475086
NGAL_HUMAN	633582.846001417	9962636.46405579	38082454.7428465	53258.5614334214	53571199.3636253	4820903.39665007	40057588.3184078	29159928.7748921	47205457.9656201	18529909.1213934	31001047.757467	58445997.3509215	32081088.1226859	12712465.8259377	11868796.3614589	6867966.1114346	63647805.6411352	13088323.076451	19862146.673491	40025754.1522447	71166249.9256861	14817478.003065	49126443.383063	36523358.0331338	67083118.4354075	70658648.0577231	35819615.1216996	31197035.5510915	63033418.4588122	51768770.5344008
NHRF1_HUMAN	68378.9955463844	137512.945013217	494593.306564293	32380.9528742652	71512.2343713812	284902.848412133	282858.204028702	64566.05229925	98938.2704933956	171987.506135776	41859.40196905	254985.069881965	367199.301794321	511742.238229622	105766.981543714	46005.0272046423	614881.126901255	388684.688234899	230759.972336791	119410.251227255	291839.06764522	105870.6919801	57540.0167261587	156328.753322295	930563.387104656	515598.317377488	242385.541861201	499535.183978714	289367.243132474	703529.854308059
NIBL1_HUMAN	75214.808436581	7610449.09787972	1061092.70814844	51568.9578444646	319473.225302383	338628.820541474	129488.046660784	283330.35900331	246509.672440825	250208.237159867	448179.085259529	95502.6165675782	552405.527480143	169526.768590195	618612.551458573	404404.82086843	47605.0208304979	213074.490951588	105138.899230616	304712.800276585	312089.600764336	69206.1097958906	484596.443101296	1101792.27331792	233510.979445513	177698.771262058	512626.924800629	167028.986886368	1032388.33150234	941065.900978214
NIPS1_HUMAN	328.102223819748	31716.2679763623	8639.8389805552	0	18591.8529161246	46094.3249777715	10283.7983784725	32813.5783689616	6223.17857576757	19718.0105801392	3084.61322922961	1637.74691987677	12433.1455516567	1827.11744958493	9614.83083883889	24814.30830768	30598.1364671276	23832.047108351	1894.67529689623	12961.9725187474	9218.96733173746	373.293671134769	9914.85212355333	24140.704691846	20832.7453419461	24208.6194775103	8894.67088838809	3652.79749506993	3202.75301162895	6124.03706812017
NIT2_HUMAN	0	66421.0712223097	4023.81703159117	162.899995072656	18627.0196628173	69886.5830217026	12200.4629343924	4040.64401828487	0	23631.6157051422	9800.95652038748	1336.26619723415	474.921136186561	200.082148461478	458.731283136062	1774.62498480696	96279.264478884	70914.2902439543	6062.37882286539	1512.16032253033	14719.8021530712	9037.96716275088	7087.93662933143	0	57215.2809379415	837.048923455799	251.677608172467	604.819742713075	4354.57914879682	560.531077771625
NLTP_HUMAN	148798.638463215	32866.1740119469	31169.6637243277	0	18080.8232862649	41420.7369070377	11696.8938691681	17175.6656271762	15021.9099032156	49672.8137130956	35491.7305405312	44732.7086981652	86612.355274741	203521.299228307	4943.23894690715	67494.0123295531	78064.4059370891	65210.6021008277	5419.56491232433	26755.3076938814	89260.8571468785	1507.58971235449	2046.85998050727	57816.2641365291	72113.271874163	139508.47486163	25526.4078260104	23867.595641439	127060.391152625	380729.404265546
NMI_HUMAN	71047.5578767222	58084.5355259702	46133.6845500508	105402.081331635	378695.835369284	120281.691836212	52265.001154597	836953.386722587	63990.9303000536	226781.567629751	95548.2109564154	110310.455188051	29520.1247972701	116009.451214189	57739.311335141	102039.715070395	203673.727630516	139179.925044892	206125.055992769	73420.2975092715	130231.53160813	156771.024532655	40528.5449378135	109647.951232339	122106.067106877	112728.091500221	33255.8726965579	75772.943399046	99294.3439371702	160107.085519891
NNRE_HUMAN	7607.911929127	4864.98020657296	12459.4047968275	13332.1019095401	1847.34640092259	16457.7192837624	122694.728473997	9773.29477172871	66838.7851029481	21927.4831858738	13767.4934341188	9107.72092277823	38478.4984144212	5111.81351256788	1553.79207168077	0	1080.63224426673	13254.3232560623	19111.2004223665	6831.29292135412	17453.0786040665	8122.71229528068	14206.5675838726	4315.68559338236	1841.16070254394	5272.70720383337	5328.2520331142	20523.5303973476	8508.24610975698	10899.1411124624
NP1L4_HUMAN	115.277491506052	23716.9795782373	42957.5725128552	113605.760144938	971.927532225229	3685.24597205758	23902.8437976115	0	4080.48035155568	6796.15306329924	4873.57476008852	329.653063428949	1400.80057913325	1736.25487544928	14065.6381700833	27215.0410176787	20239.9873795037	133071.830587477	1624.17677690966	2617.10008015412	8812.21561732221	4035.01242315994	5041.75109307333	15171.8486031488	10637.2768001722	8878.52601858276	22639.6482047792	30410.0635327092	12782.8721710913	10876.6608897484
NPC2_HUMAN	1511322.1455918	1677420.34652968	1561253.81883356	45675.6914992443	655406.265889239	249475.256940186	689858.782619275	4722717.76405821	3009494.50110704	284861.996760319	2901579.78766287	1152577.85877492	3285291.46774818	8825677.50041841	834848.158679864	834949.18946337	679867.45285802	187589.107035854	4094226.70890654	5883094.7457479	2021320.06217597	387540.929300647	1486634.09487789	2007475.04085295	1015279.70675988	3480397.12225074	1824752.83279285	4207211.71951471	2230377.80635112	2953846.32374997
NPM_HUMAN	362772.678324505	146647.51004951	98195.8980866967	28328.74461853	179126.9680802	286471.229529354	531565.482541183	237689.048959085	470001.967310574	757797.928201169	465825.92896043	248654.416435256	214996.482366389	1198446.6942018	125946.003687771	297564.874367468	140835.878740844	451602.961057278	130174.159852252	409686.807169644	539963.693530111	208433.843191252	171233.533041017	1152499.91214321	349568.526095069	1526192.75244556	184061.813176737	370593.538025241	303634.056239459	1308084.51924103
NPT2B_HUMAN	17456.7474513676	6324.30109688748	16996.4390933304	336.331911395806	3268.49501162842	69151.9090788153	412.014840204956	1724.54009972844	4066.24579498721	3802.23669658637	0	10050.8659901814	7284.76637520039	12087.8638025917	73.5114680529548	16189.4197720234	6853.45393029346	7536.36215994199	5230.25524961478	1031.88183787158	1002.36832516683	51.6932015734421	2973.14582489993	1345.34647402569	163.192774054502	0	317.64631249594	15882.4082003971	10451.9022733774	962.182969549101
NQO2_HUMAN	448.71611840374	7565.53053470994	59891.5641371621	54794.0058954491	245996.724443676	386514.845079406	204366.096025048	25780.0699898278	1881.29546192038	611305.55435351	10526.3135203784	21786.531776968	4297.51425547196	1029.81867331908	14305.9184280106	24281.6729019784	51165.7144370343	166785.536574481	78707.8772246894	17149.5614059859	34918.445402654	135970.220608991	136990.764614274	1013.13848079757	19478.9513294195	17298.2448121854	35639.6050776817	4626.58919757893	819.091162839335	1557.82332585895
NSF_HUMAN	221690.591764202	25239.7410770884	27382.0786631186	15051784.3594896	543738.500832213	47024.4803271511	58090.1268584749	451774.930307305	162574.711719095	78729.1722765068	189718.829886411	95585.4501531484	125146.24342137	29377.4206140128	55981.9837501208	238734.261270138	22421.3932724	12139.785078119	25714.7807045467	130170.906204456	89958.2434206637	75818.180269469	17536.1269845271	27858.1503015071	41162.8399171708	46747.0621410636	76076.3595119617	143880.064921987	48701.7947911375	30805.3573301539
[truncated: 431 more rows]
