# Supplementary material for: Increased genital mucosal cytokines in Canadian women associate with higher antigen-presenting cells, inflammatory metabolites, epithelial barrier disruption, and the depletion of L. crispatus
Source: Microbiome. 2023 Jul 25;11:159. doi: 10.1186/s40168-023-01594-y (PMC10367425; doi:10.1186/s40168-023-01594-y)
Supplement: Supplementary file 6 — Additional file 5. Proteomics results_batch 2. [file 40168_2023_1594_MOESM5_ESM.csv]

	X4706.1.05_VM.09	X4706.1.06_VM.29	X4706.1.07_VM.33	X4706.1.08_VM.34	X4706.1.09_VM.35	X4706.1.10_VM.36	X4706.1.11_VM.37	X4706.1.12_VM.38	X4706.1.13_VM.39	X4706.1.14_VM.40	X4706.1.17_VM.41	X4706.1.18_VM.42	X4706.1.19_VM.43	X4706.1.20_VM.44	X4706.1.21_VM.45	X4706.1.22_VM.46	X4706.1.23_VM.47	X4706.1.24_VM.48	X4706.1.25_VM.49	X4706.1.26_VM.50	X4706.1.27_VM.51
1433B_HUMAN	1155469.62977113	617099.807935361	2771604.0714949	2543991.30671281	907442.516215666	1706355.75240001	839105.473658027	1104487.62214147	1408755.96652278	2321068.04978124	5667241.41706243	3842360.17512055	8061769.14267879	1400991.58536048	2650103.80369983	784839.441858576	714887.96529738	652185.440992596	521472.471713729	791799.795940922	1902137.80650261
1433E_HUMAN	16292477.6490966	1448787.46651544	4128656.32234527	1073747.18616325	3290277.01094521	193001.151568687	65670.4303929056	362504.445029647	4766457.12986099	290623.117384412	19788337.5697261	9194199.30827759	19348789.5611511	2617991.36839242	7985948.23632243	2461772.51125854	698491.440010566	95546.5082246909	1747747.12365767	421618.91903718	197492.965321875
1433F_HUMAN	49820.7638278426	83287.6444393514	48591.2892208095	42448.7032019011	77752.9202145047	427401.142809559	247265.339827869	30162.3664044338	92171.1288797206	280933.742677343	362901.194516297	745936.010587027	1421529.6597378	190105.567720367	308732.271744814	15654.6164355233	64737.9230197665	82133.7825304351	179330.534455582	123194.011302724	429793.169704574
1433S_HUMAN	30040709.0634193	3550998.62241562	13776001.2216832	4375793.72383014	9284421.56519681	8872754.25105404	7146934.62041861	1643923.00538035	1645465.85638397	4730802.39418587	102704222.799368	24723126.2774118	41634789.0926482	10128864.1941127	15651530.3525322	13546029.6227331	4115802.60165354	1460198.57860887	3670470.66180777	4014694.75404046	10242075.9731462
1433T_HUMAN	436184.805801906	153487.906201867	159493.676440279	35254.3851693561	197762.451936227	507282.631390508	253675.613419446	202226.318261656	372187.699312456	173537.899925769	8005884.93506274	577543.849318257	1805567.15600448	208571.414638882	528096.432535062	555110.070365508	234952.015798335	63675.6570119105	78282.2981695547	402700.60942008	424806.139133941
1433Z_HUMAN	7320181.35218627	1712048.08319978	3326365.45495026	6146428.97863818	3276178.94839489	8088581.62470042	4957183.31670259	2578106.31932826	1691794.5161824	2860581.26664657	21448764.9214258	12972185.5579605	35687444.2265498	4188659.64434734	6966969.70862188	5596036.02756151	3166872.18351648	2723184.27376016	2770976.91287628	3685766.51063442	5127399.29156247
1A11_HUMAN	440904.984079365	111488.139208031	14867.8441489547	300770.821723321	620771.117704427	589906.050092994	320359.638225734	13680.8434745948	105106.643836655	142426.036515674	612379.817307007	181529.332496169	113496.521014768	258426.069863262	26726.883299029	1894413.26837188	260601.732586645	37348.1188828248	445287.442032636	496991.836856396	119205.926685875
2AAA_HUMAN	645770.006776251	347307.707019219	187511.987058101	137120.346056897	53342.0880819153	59717.7947345248	12168.3115830795	102263.080858393	251914.260903498	14530.9644466211	753097.092633895	1127995.8896692	975272.620511359	162449.30208406	933895.266756542	93944.318271259	112363.780922949	46383.399486678	166450.659375514	106262.48125229	85689.7189641912
2ABA_HUMAN	14599.6142462605	0	0	3548.1892119475	8202.19200073085	49411.0087855155	7858.50927428632	0	0	4264.05065077983	93570.6905444736	142849.952401882	689600.244320221	33304.0587932242	68927.7078645188	68458.4244932832	65943.2394299858	2852.48722497626	0	0	104970.463127287
41_HUMAN	28469.667236494	109770.685091366	23365.471504982	42951.7838684886	85099.9244107363	538209.540729801	93046.7951928248	307140.126330887	673126.07587841	570680.910680357	1222985.69636031	99365.5392432415	595594.732882896	639544.55280975	964405.945816946	57776.0422519437	87577.6015855601	68157.5440121594	71557.4511703573	97364.9118302225	356049.857572512
5NTC_HUMAN	1338778.80919203	95572.2160134826	167117.318127895	265293.580409171	352567.755072049	115955.608027918	190235.738900625	9249.52048614514	35560.7452811963	125453.669986709	430269.075978038	273992.699934499	762536.822149781	208445.915899507	148511.939041614	208831.270151863	100491.660089331	333327.257121203	70660.9757039598	94687.9191934283	59646.1174065761
6PGD_HUMAN	51153733.3445262	1771427.07004276	7782264.2080693	905467.704729908	2305699.46922384	3707524.94811097	1062008.01237831	1000020.15046	2189074.31274408	1537211.12302888	27013160.1792789	7006267.44775555	8259979.72657676	1791865.04042508	5013311.57826101	1338836.86430131	1104462.11356097	1836621.01788433	5140526.46729408	1578870.002517	2550360.18274084
6PGL_HUMAN	1186053.181717	164907.711632141	666391.581618831	314567.225540787	453168.739816088	949336.468901594	171439.19436494	76629.2061740942	225343.627961484	423821.867113365	2323134.60943443	1024044.84884267	2643373.87234759	390055.399854682	864978.693149575	184167.819618626	125174.501983901	49846.4513492857	150966.994918502	49221.8833686673	513410.074420737
A1AG1_HUMAN	1475794.57804105	33659717.6715239	38510585.9887896	4611914.12749428	10963476.1866487	25857901.4626745	45182369.305379	36099218.2688978	117213820.107928	48139591.0414398	13236462.0267447	90332253.8720312	59076107.3004458	10608658.1438604	47192825.6822782	3320243.87021183	1611743.72949215	17395879.563708	52052243.8401823	8322685.2085232	74794507.7813859
A1AG2_HUMAN	22749.4248316036	5796889.5617887	5937976.52846904	319110.578695425	1424226.04490666	321514.959611486	1167360.02504156	1882101.00073581	13498355.0401022	1206442.8624825	1462079.28847056	6118228.84710185	4697662.5095529	1637672.37907109	6804753.54321617	264068.011084988	25514.3143140566	958805.799608562	4147902.37898217	2581565.56757317	707296.418275068
A1AT_HUMAN	7388510.13987415	148530096.340216	47175608.1427625	7219941.76542429	19476053.5949483	11148017.1407623	29420917.8593927	26821017.6202285	105620534.756447	33916790.9633297	18297231.6355464	41833215.8229859	39987932.9023341	24059296.790686	86803971.1800454	6578884.70938777	3199197.21572113	12135280.4146345	37440368.7941466	4104336.25371543	52023253.4455046
A1BG_HUMAN	2924325.00815958	16873225.3713541	7497971.28568691	3839309.93955846	2401775.70920701	3882819.62972619	764048.095128076	5890623.47867752	19296408.2543228	768914.947679048	2355927.34897577	10230740.0376373	7264021.84219108	761319.238535428	14019975.3790787	1014254.32932683	258060.545287118	695376.414703914	9023834.63875263	705913.433303628	425596.390566821
A2AP_HUMAN	34915.9222662253	1839331.06996117	1488802.00217037	628582.390247764	731644.728400206	2208717.27673231	5958304.4011647	2573290.35351541	7874051.40308963	546195.340043679	1464809.05104268	1020196.75760672	1729381.15160679	1450991.27133781	4591373.09645143	186849.293090784	363324.573414902	1793497.63225566	1069322.37066848	854931.111575626	1384288.45570849
A2GL_HUMAN	1069362.55916764	1914820.47873896	1869777.40712771	4916002.40217781	912709.485910658	3204912.94767095	4027794.6464155	720378.041376127	2635604.45534531	2888340.34450939	2231127.25332562	1435126.50103136	2164900.50186959	763286.1034548	1578835.72661647	223604.013811959	145976.922922219	1173940.0865766	2362528.36491098	1017697.99494885	1383232.79633268
A2MG_HUMAN	2863856.17396547	67184611.0967454	13130727.0057764	11836333.1247407	25628468.0881256	6466121.34028692	14674725.6904333	62899630.2245453	44574350.1763749	23123769.6470566	22021153.7204948	24273428.4910878	10988147.8353971	22153551.7433443	32107818.2408626	2190883.81809513	2905989.52111058	18033804.4859407	25302807.0829356	11090654.5697771	10182066.5894287
A2ML1_HUMAN	21049038.965788	18961580.6831112	24842355.19744	26513407.2918042	43749773.7396028	31620759.4022295	106898849.854167	12368332.0428319	702508.594582922	28217342.3826098	7862744.36878253	2301817.4473456	1066565.33246379	9060583.23687383	2562895.77637431	63011638.1094147	10882627.4476727	7200355.26448784	13010347.0449587	18457013.29672	24198568.8421305
AACT_HUMAN	1531672.27217224	7512859.43951494	8911727.94227418	780088.294784739	3907086.53954354	2421049.49019675	1466075.09284547	2277185.59814498	16504714.5329204	681586.946355596	2071960.02753979	3406393.30800956	7335012.83657056	2123773.98498559	3061663.82306735	135268.362901984	349882.082418949	395464.873534712	2852946.57455684	584652.180264038	1430548.57970369
AATC_HUMAN	6587339.65819817	488542.077686978	2606839.75311684	2003918.66086653	1507936.54540227	4160421.85413174	1888121.20688756	7642497.79397948	241785.189541129	3774733.6265592	3192819.40150116	412851.436653671	916880.01102077	3396717.76909823	10390035.9481766	870597.637744983	597393.808580922	1019372.50136247	1403429.03060666	852376.285509371	1644030.54168128
AATM_HUMAN	1713706.60092747	36457.5388053407	250465.854224842	344339.889091991	9113.3379966315	118743.171831336	93666.2930796851	18498.6037282267	27720.6231754868	52674.3508804435	219889.385722796	93461.8659372488	273027.480188282	32407.619701986	64676.4516578889	90018.7854938304	43706.7377613997	59391.4728485646	97127.5365163988	20464.2751982536	27476.8183883934
ABCA3_HUMAN	115023.445220047	414513.171580933	44653.4746303212	102381.489136579	6213.71419638458	1749.61135099757	2377.7727925685	8980.55051057702	96283.3834944396	6978.14006397048	85465.5235797923	9549.45371819702	10022.7710988211	5065.90012837697	29198.4828839114	39099.1989505488	26914.0199236623	11525.6179270539	29799.0064683638	22574.092801868	20541.1610628245
ABHEB_HUMAN	202485.671981267	52430.464979527	28935.0986033812	2086.00421840358	10814.2515502929	8572.72304302317	1114.77985364652	12028.954706255	121654.641581695	9260.73059926172	128804.531093993	388879.910057301	326377.541211224	90301.5230282827	237697.21098732	8222.92269154674	16588.3059407024	5314.67162469165	18551.0467073239	5891.28364447725	2550.23450527867
ABI1_HUMAN	78694.3953742455	1.17444291468649	9987.31659780389	113013.129934012	54855.9620959015	176025.213883496	35494.4620938883	33243.4911980985	4387.97256426039	123597.511423488	120967.830433713	98776.4076115147	247444.488008067	79700.8732017364	25378.967564461	2426685.1035006	49979.6888686285	144494.24421697	0	60309.9471288946	116101.9099433
ABLM1_HUMAN	214980.81602247	9068.06640145739	81575.4087048499	169389.412752554	246334.498145351	18399.7805597114	11447.5773283942	42022.7795449075	466302.862359618	49705.2320619554	37518.208756259	27220.4917586986	163200.439846159	327096.985918277	229872.050834738	570325.518433297	188093.733564275	79253.7654084036	51605.6637334682	154527.086544605	21717.0689182445
ACACB_HUMAN	25861.0596508596	28332.3266458132	46493.7434864848	16075.2925213939	185587.896549174	40793.6300039105	85047.8497210381	0.170492024895204	9312.44161451095	9914.48644713685	192287.673916738	43439.433246548	55204.4830575545	42223.9787715576	6723.92212335236	538451.430194614	16765.5641590715	6661.94260777952	26837.921799532	30518.2600266013	5026.01015209605
ACADM_HUMAN	929134.101765253	5317.49084870143	12674.8635001882	19544.4501910983	1206.5952477444	33346.9561414877	60125.0613283202	11653.3581823647	1151.79476926449	20783.4226662485	67083.0261202868	27988.9134291371	115723.95103495	47271.7767438653	26553.9216024638	46854.9071534564	29079.4519679948	21363.8856958916	4189.72274102836	3820.78340430773	51836.9422932279
ACADV_HUMAN	135026.663824333	19421.8640186758	16565.639295069	11996.5405959494	739.330600639554	16739.0641350207	99799.2733000881	5983.95839824961	28858.3973182161	8844.21082099942	101297.31157233	25377.536195879	102061.332001896	9809.98782088775	31181.3303194248	2122.74767937581	5946.16194272251	1307.73006278522	12770.3287964384	12038.6540170821	51699.3667836826
ACBP_HUMAN	110822168.400289	35784636.7714056	113325734.427979	20619140.785143	70167880.0598527	5983272.8342931	23342189.0702542	15462590.7862226	1656539.66757674	42468280.1838779	51732563.5972416	5553296.51822071	19527054.8946985	50015360.7989413	7018955.32251906	49263883.3291549	24941010.2887749	24280088.5945269	85868573.5432476	67383752.666792	40087635.5185502
ACE_HUMAN	6746.15962542169	11308.3396473336	54323.2694329386	0	48248.1234093804	22935.0932067263	3082.90453412809	71692.6510155742	66811.8802527465	659.850773535604	17624.2679031384	10577.0088913827	11823.6269823074	674.839580302228	8862.25860106558	0	4161.69239752969	6369.46816205012	37030.0318515445	256842.790024043	11112.7680643941
ACINU_HUMAN	48293.0292155818	10310.6203769662	52109.7603696181	249193.285503407	190895.011906755	8583.06274704548	383.135651686898	41690.4912080924	3457.17392544622	149794.09425334	33168.3567859574	26965.4558068505	60913.5869147262	23109.2609225004	9718.14605708879	233454.858873117	154655.801742639	65647.7661616581	67688.9473107346	501816.805201377	6812.66178252262
ACLY_HUMAN	26600.0690442451	60844.3892136045	12078.515568133	148846.173701377	4766.97049306389	131803.830209271	272805.784568396	132243.487393716	336784.783281062	365893.748228604	240385.375022172	144843.849577319	98442.0540281478	56581.4249633511	574319.993173974	52440.4029222355	4868.82000033422	55230.3251359807	7669.13111774103	10449.839836477	359124.952157675
ACON_HUMAN	185882.783734082	26079.6075611733	74414.7705958071	58341.4660738321	134947.865313108	274117.752899858	68157.7197571253	32042.8632995097	55085.5552960029	74996.9404158982	57942.4750050839	68795.9840529433	361320.871977329	217274.415694196	31776.8191912904	875768.08496039	23121.8356826938	27810.0868551865	18924.1313616735	16498.008676203	168220.2454433
ACOX3_HUMAN	224747.750450828	9021.37678585621	3588.98199449225	38355.3094357296	3235.6414445545	48274.3810055369	183258.734964862	68562.6356777766	39035.8856066721	6919.090472491	11774.7729456882	25847.9294940389	6139.39951743651	8140.91178185186	16947.0027480791	5124.14125129177	26016.3117535849	14542.438877315	9295.6465590161	9098.94504556579	156198.627373193
ACPH_HUMAN	2131345.22183393	212695.543498951	1565405.24155789	2682612.25178428	589644.650396352	1659127.50280753	1075484.84145724	1154578.22400595	2623024.5503901	904053.239764225	1619264.40758242	548193.102358636	1386866.80799692	1869169.96539723	2104209.93874731	176197.078773387	356037.458809864	775363.426534037	1502126.12273902	353966.911684512	1240843.34693368
ACTB_HUMAN	430719088.174378	16817234.3112539	69718900.8927829	13463479.852027	35796480.6662713	126786626.798986	32178146.0161341	11151228.7254304	19603266.4262918	70480517.9185956	190153913.494483	141695426.276865	149218410.010224	29011013.8782244	83065698.9834978	5788968.23655327	8875831.69195686	13827170.1414924	60630479.6537782	28207275.1278509	56577033.9630875
ACTN1_HUMAN	272000.573920801	604007.927820148	573677.042666981	2807899.77418535	1862318.27035499	3972711.5896974	6000874.09434417	2460426.80869259	1556046.39973344	5259698.05496533	1588412.64464828	3934902.2871468	1393517.02722586	948528.607351819	2435395.72036721	1088219.44344523	1772840.71611827	6251365.17638556	2830038.54115934	3975000.57937291	5250864.22219107
ACTN4_HUMAN	15401721.9396874	2481250.32405859	14437379.2048367	11226971.8556135	1000379.63990952	3254231.26397283	4563968.36186456	1323950.87364381	809930.791745328	2514654.10880654	36002820.812244	8348407.43088003	18415706.2440585	1589558.189503	5374165.50058117	6665128.73436399	1977633.65581887	2434189.86347238	9657869.64163361	6801021.91527351	1543449.76785907
ACTZ_HUMAN	889367.210300517	213598.424470941	97048.8919031215	57540.1551227653	36095.0184249811	454497.309966039	245757.578413567	1426.85277744866	67345.579910326	10020.9429563296	440553.624458592	151229.69342827	443135.342875905	27141.855674785	82953.5314717961	6977.07138922312	4237.30238048977	8063.11056617213	26050.9790038871	11616.8270251715	59901.4169714087
ADDA_HUMAN	55957.1467098923	237820.278379376	518359.881681659	108952.097853682	869513.426883195	14076.4527322025	269993.370917062	325837.514724875	1217825.43565179	434630.935932306	115768.032862852	284215.496040433	700252.98859619	900308.203613796	782785.849016455	219407.769698462	222674.642150511	1526314.16972687	194860.080316082	51546.2016010614	144768.51236621
ADHX_HUMAN	61884.2431740617	48607.4489790919	67107.0384761379	9566.32433700402	28095.6724471234	17510.232627666	5699.48243493479	10216.665301718	102190.763586036	8800.74652204611	27910.6203482236	408088.867661299	478476.226701161	7916.1078355627	185868.449089209	7233.77409929757	1882.53875500613	3173.70423293587	5130.58784866321	3192.15114957413	7802.12950474473
ADIRF_HUMAN	4834885.89057646	1606356.02545896	4088468.65772934	297800.817760458	3456033.61686661	155982.37959284	380289.93220371	727628.648026889	190570.902337329	798247.431435078	259657.501518839	1251503.66044037	3999051.30680729	3182439.61635809	574824.580618243	3416987.52500161	819637.257759394	2086965.22432744	2042253.69123102	3294640.61154696	774625.264365857
ADK_HUMAN	434190.326991195	47985.7426258424	234905.012021798	72356.9878104891	104513.383252237	338502.421807206	350153.147439624	198899.520139621	72191.3713843054	229512.4866213	830152.425176027	237528.843954499	572743.660751517	229739.410726271	170234.64041602	31050.7124368014	50511.6777023051	143970.240168102	31144.6782968241	56300.0225616445	265696.518807629
ADSV_HUMAN	300975.698611546	858342.5010475	88371.4306659381	32536.0269395119	10661.655418256	9362.63791627747	0	5813.78784216849	0	10473.8832634693	28905.7595145701	53938.6921290752	244990.020895458	4220.54297796869	0	5.66258494369293	22883.7620868596	0	77405.0906596055	7702.25728413602	15620.7540830948
AFAD_HUMAN	116432.654082168	40808.0501963645	61693.0832698705	179042.597967582	450047.455603712	13575.4099056109	27986.3191290139	16650.3377265756	384823.159312563	120986.173686029	44211.2648862188	27825.6558152286	53736.3578113356	290846.192047544	115921.664499004	760568.503466128	208409.572748845	37285.9952376925	18453.6292935156	82403.4066023072	70357.2259113743
AFAM_HUMAN	365603.128459108	2579392.87435632	3941976.32201691	447443.318568698	651619.779027327	1257606.60574525	4721660.07128377	2654447.08185527	3434339.06520869	2386247.67286863	779098.304750514	2976057.37591363	3005824.5272559	831801.649296515	2270144.56188389	304644.724074896	693968.229089097	1810551.4582393	2884189.74698129	877665.182296526	512527.322413216
AGR2_HUMAN	1535.02379052376	1418.34736651377	433.63401848892	579.250173504679	1927.23399277938	0	0	10072.7024368989	41171.133265802	471.220623991839	309.345710729124	3572.97600518616	183076.067179463	2264.58302868663	20038.5108632877	0	2582.04040237972	0	21.9321875547117	1149.47646300366	688.571338814039
AGRIN_HUMAN	50802.0213235302	65480.1556167509	16892.6322574188	46216.2502111837	22905.0369541701	32375.0015181398	56056.5917309411	7986.87915555407	35548.8850098672	12177.4740637474	23580.7231226696	4934.35941862269	48217.0768479329	2193.00921671065	36102.6335593999	52132.3552705137	8095.55076796895	50940.5964007103	49000.6090236314	182206.936867831	77701.0783332416
AHNK_HUMAN	25457569.4612012	13288173.2272088	30602558.97892	18552227.1049338	86237535.88913	7941888.13867068	14307063.5396475	44185082.742948	54391410.7620354	29580053.5823613	10169123.291484	10082418.5827933	8423231.52159677	67987757.0738496	52411872.6180081	72388001.4562856	24915115.3927934	20502898.0377456	16769207.2204099	24214476.5430814	19419102.3798341
AHNK2_HUMAN	1225750.89130149	258493.023781558	325961.271981567	526790.904182245	1795590.78901293	317929.340953551	93540.4572116918	27656.985947445	395602.640495336	96904.094174943	213196.695313187	111116.527966413	180581.082521193	966035.358834129	267275.427302537	1725163.30014186	1852167.1875812	270150.841444182	319799.972678241	316857.199353058	204271.681596405
AHSP_HUMAN	207304.217200053	448.248893628082	12086.2037671702	33702.5198136567	627605.835051137	269871.561300027	1266.59057167622	1606485.65750799	6336046.66397444	396449.719668164	538585.360369568	150758.46235383	25742.9045438475	838066.662791167	1779078.34121638	145620.75916659	206403.996547292	25541.9967157897	926.246116259297	39904.6831963834	42069.1812438066
AIF1L_HUMAN	1673161.53953554	96914.8646187792	62143.46563963	27246.0129904712	139495.401646915	111927.879617354	15383.9259180793	44058.3705775492	5617.98427125644	31489.9601212252	51127.7362604554	22274.5306133808	31775.2520791351	251981.847200706	1510.40064441196	50760.9869697652	153454.601325522	19158.9212308298	157298.190602751	359151.304478276	361449.006635609
AIM1_HUMAN	1256066.55549354	105030.21388759	2107959.66332419	284814.973668157	5733083.69562248	221471.947897163	761921.895879568	77982.1878085408	39301.1808460106	1008584.00471749	622483.059466026	121910.094959403	216614.425909339	680751.782827981	63676.6509759482	2370963.2820437	765460.63964776	1105142.64872133	571627.536421866	1213609.94304683	1570834.92629297
AK1A1_HUMAN	202951.016448004	52469.5704958467	132653.206194528	20734.0440156265	171489.076848631	227687.546651109	163450.06327046	119833.609566737	136785.976972252	472645.505289059	562013.753231254	1066990.10769598	4418993.19882294	92801.70686087	478971.135136106	115949.472415978	104444.766619929	49123.3149569271	18409.8369652075	44165.7977460536	1870514.12549126
AK1BA_HUMAN	2518095.08401322	469031.476802998	1542662.62147702	908490.926414481	580165.165611541	595870.619953535	990133.924307737	71106.3124465418	243178.807333773	406590.919528649	9711450.35419743	1305623.32883102	791792.710528317	621868.73471511	988453.909017762	216218.107025799	234932.486879218	120318.17802188	258617.624324621	176134.330744745	583809.471016215
AKAP9_HUMAN	503.946903400603	0	8083.05394125284	17100.7443178514	0	22004.377221368	6621.48210345303	1907.6052856827	0	3571.60564427768	0	20644.3671050707	8498.38731024292	12530.8437526345	1587.09844113351	0	3832.13154563571	7335.85831700143	36952.8669943851	17854.9721107126	2999.63953927167
AL1A1_HUMAN	401085.993365933	46014.9365902815	68997.7630913157	61186.2864254225	110264.117856981	270020.68987573	536274.67512223	848463.910307488	2863769.94365641	216682.760476742	314866.937469168	230858.292532164	421953.571756323	412217.134896752	1388368.67573656	115662.505988732	14904.6972438624	51613.4436491104	58497.983760843	10316.1151396025	121131.548851828
AL1A3_HUMAN	1952265.47821163	62475.2768947568	262038.981376787	70976.8634013866	106183.809445428	48281.4324753223	56616.4181788504	69113.7342328417	1422168.27680715	42459.6827113586	1349836.37872353	299084.325979742	547886.853064357	222285.118380843	2301411.33313501	17595.117280829	131882.986786699	77527.9286593188	83619.8960800206	10623.5505012964	35672.6519224936
AL1L1_HUMAN	74262.2532828338	17150.2502813306	25208.7452454109	81634.6134063316	50851.0463523404	13470.2055922736	10612.5188069602	31771.3012732239	223513.844580167	26923.9178611077	95048.5811126431	124768.550082562	192817.300849732	13407.4539708408	49796.5440411037	38686.9343479722	66948.2521285566	33527.9189829847	28011.0973027571	25388.0021595312	38226.7730933067
AL3A1_HUMAN	363243.77533267	514015.632327233	277255.979625206	399199.566926933	50438.0975524038	1756721.49676901	209112.806109696	291837.042755101	3953512.73179145	183378.588191012	4026055.89189853	618455.908745666	942195.861784381	133066.555579984	485541.6464746	295250.433031201	131535.964602713	348782.944879312	279991.625209113	686684.436421472	238132.855617129
AL7A1_HUMAN	1964946.56566185	96788.25094622	590429.585978446	1742446.33133057	29354.0748978339	2346304.68586732	1428636.18765721	53751.6372967871	29018.1547175739	455017.519885001	261354.959367461	174261.827202649	680274.120264128	438752.645881808	208625.050030746	6567.236612342	63099.3752222778	75760.1680225623	186715.371762361	42554.7303733447	911901.106200565
AL9A1_HUMAN	9987986.49577202	608010.553584409	2951395.29431975	1855038.96471047	2257355.67397555	1389001.56101283	2622168.63605339	232665.060376376	631581.273457139	402850.64783409	4066123.57322877	1398304.21805157	4835548.08330862	1224388.68761508	1100032.31889076	277761.627384803	197210.734975713	190463.150969682	3714122.27173694	190761.114356249	2708483.53509734
ALBU_HUMAN	130161856.270471	9763122250.29822	8178982664.6682	599396633.457048	3277775228.82853	235000764.62302	551468106.201183	7230199553.03012	10573280205.0189	2354745000.0333	1016588021.04323	5867174317.40112	7642663155.144	1765611272.99515	5743548669.45767	313451236.496538	265447238.132485	2049396520.10947	6440233721.97764	1204883555.76906	947512293.005109
ALDH2_HUMAN	335215.898796894	244267.781229568	137563.90314055	124557.292977722	52185.1157780723	329336.671773665	335359.282549473	214503.172534768	1203884.91997813	155424.777714586	570622.164262114	220660.782471925	170732.875741592	262733.165208352	426177.827123584	702146.189100707	123671.238965237	74907.5839514893	38428.0145890221	33249.1202983973	92437.6600692778
ALDOA_HUMAN	263589134.347778	41013782.5938119	153238415.240348	67593671.3214303	63270336.3691619	37295949.4913783	84541645.0808595	11328549.9281568	21518495.6893842	31600052.2920372	94357808.109168	22786344.9267257	57380399.2279547	59670886.3076835	34958937.447312	13928398.8930205	12155599.4041943	14876786.385386	109391022.270785	28652529.0494023	35461851.5733206
ALDOC_HUMAN	13185120.5877936	2018584.6118106	5015724.79080036	2021238.00303695	1425669.00294647	1348326.28534118	969710.217743529	1170370.88919798	6102050.12398874	975362.540409612	9155564.5025001	2156588.45434811	3995095.33518163	2823837.50141804	3623488.83927023	505036.061533355	686729.717262082	390023.330381819	5630777.33104025	616290.753383145	1218092.52306101
ALDR_HUMAN	286778.004522578	10174.6135574299	108059.934722268	7164.48763910249	36890.1475766002	152154.482396037	52274.5196675384	2565.81141125894	64657.7135141725	81705.7256239893	579446.974531961	234032.671198964	528496.667872024	26255.4310329634	166419.346137869	0	1345.75525167199	99.9397334400446	10263.6295915473	3884.31097199217	163532.222751729
ALMS1_HUMAN	99355.4785008723	634817.537885707	159078.541002816	181496.341257823	93468.5712005535	11064.0398699468	1425159.84558013	276466.361787934	598541.626688736	38723.7736412848	304629.347527314	273440.961591241	253189.11907197	231432.257712678	219939.191670932	222082.845110997	380371.35545594	146152.488684467	395885.793193163	269968.487374036	57754.9788093784
ALS_HUMAN	346.568428158948	66584.3511383162	91453.6005570755	26472.4378782357	67004.7986682432	175357.185179474	118609.746537493	168397.508754271	431933.216114459	107340.521736291	93967.151800983	267456.499927743	203788.687102116	48431.4450885342	377722.762192137	565.55407785545	7400.78284579665	60223.9677431545	191927.227966218	18400.4683826293	88355.3430476476
AMBP_HUMAN	403834.611601634	3780971.25358842	3093676.21252556	490109.219452629	1292219.44593049	709882.513075671	466194.742811284	1680635.7412741	7298304.48152338	317350.937721945	1087678.14427528	3794914.28642793	2646789.49866032	1430112.30115029	4425966.71232123	392889.833163409	731929.374096443	467269.219536135	3036024.24256215	701996.567136965	314757.775086745
AMPB_HUMAN	342356.519407371	172913.957319689	72901.3717068062	194155.586042379	354915.326288657	483721.732288064	139225.366996053	413999.428323914	1586731.88341363	255789.365582509	173474.640335564	678868.443909782	1358548.23649731	461463.293639695	1252317.0969009	139628.364606636	133354.564391942	146822.489091401	69407.241903165	62319.735075979	285949.006996846
AMPL_HUMAN	10722.4997359841	4523.24545202704	125.056727672751	5043.18299505273	40776.3185931281	9396.78777044748	1523.76082009733	9027.26660353912	168106.87948116	22713.2142128069	34622.7068377403	700693.472056008	500983.471120052	11879.4135825869	71243.1778594009	7402.72787186134	7128.76081024319	17167.7511648296	26421.2056397028	3323.15451615599	35165.3620401459
AMPN_HUMAN	0	18779.7952058452	5419.67073554391	8372.53972074686	847.623477001847	3.67722748242431	48543.8442010647	22117.3334684753	0	18014.4591777261	18570.2721772845	6083.45859926139	21372.9189015452	2845.84902063816	0	18208.5123835471	13060.4398102443	106001.152863992	58974.8249176856	143727.635520727	55240.0429169226
AMY1_HUMAN	121283.116068396	246861.387275526	611625.512086828	172680.86629586	134420.367721724	1445069.4904642	872202.421364917	1176657.53839012	194404.595846673	532800.540355952	196640.161480672	38854.191737797	38233.8780701556	153957.398188479	61305.1201021894	275526.032558847	279112.586845088	110918.712515554	149908.698189221	1555246.04844979	130982.020911358
AN32B_HUMAN	37427.7997691194	340431.922462346	124234.858146341	12104.0510757173	190858.820979298	1006843.88875555	29120.0097877209	182733.834673917	30332.3160513829	459909.824167998	522407.871636809	105181.250596753	542193.149661744	60745.8070341721	175801.671263008	506291.521812148	38014.7027568984	102501.038424874	230222.809324955	193551.097143448	153693.523826076
ANGT_HUMAN	333085.6117707	4579074.66920756	3647415.08332837	1470944.60927851	1202260.895472	272241.952915881	193995.700103055	2784173.62149382	9341793.797251	663250.53103842	1015326.49939546	4856063.37764905	3730596.81927313	1274770.66971686	4598890.765373	193337.378560787	321747.778084503	146816.932576695	4241425.55659027	589731.793919531	93846.0153583864
ANK1_HUMAN	1751.16500014979	6812.07243306616	7541.50942020395	15583.2091827379	185994.35885645	461372.090810992	97026.7144481383	781478.799630605	2788791.91232782	730442.599317572	301474.622784736	154233.665532622	51709.6048589499	509418.917439559	2278796.57137314	1094608.89906369	248425.852459231	1366846.64836719	351339.673441591	159837.080343561	367296.565428114
ANK2_HUMAN	3074.60186420452	22652.3767607514	5908.90295649721	56198.0386566126	562939.310225713	91970.3002593466	3122.2557050805	1478.84862465278	13419.3488632192	10384.7170680879	80445.7308173408	2101.06896188722	5696.43391619215	0	25238.0948648863	7230.89875070962	2652.38634957647	487.871332082414	0	72270.0248541675	4216.83574138193
ANK3_HUMAN	995838.950887028	68310.1324943729	399090.720859617	306018.019244606	320453.355282149	908036.855873393	218972.534522114	1444014.45158305	4834264.30021412	960693.479424452	1729222.82050237	341593.249638416	454954.306680736	1110701.30353818	2542372.8100589	74493.9194365446	111831.862835337	57942.7167848207	394003.781328242	137598.535543058	551912.119264298
ANM5_HUMAN	198149.872027869	306700.996819004	248821.933812351	82571.6469139918	861528.370357963	219743.39404986	124365.979285823	60554.1816439269	16428.8844312607	106904.816627291	151617.318572357	83212.2154901111	114125.223501015	73505.6186002177	173800.600347462	390058.233298565	201412.839716448	123055.275218017	176464.671859083	233609.769006297	51599.3181111132
ANT3_HUMAN	291143.196423364	8696813.52588297	6602263.23551814	2174771.38478569	2163054.79234842	1461056.46101524	2650938.664717	6952610.79744419	26181339.9516071	1736169.9784229	2746858.85502286	8114659.95951454	9386712.35778519	3468828.68176505	10583940.4227555	308092.359646751	806397.337553522	1685481.95378634	2760355.6535355	1104809.00262712	1951679.96556681
ANX11_HUMAN	6446334.71875195	1329168.58531017	4453087.74904827	2850219.72294586	1442899.71313674	6897029.5152256	16339595.8052745	1290937.14708212	2507753.07497974	9517548.39518561	848286.413642773	2118107.57134838	4874962.05906705	2802477.55912095	2386957.1547804	1379691.57196269	1291968.35236313	3025673.63787258	585990.369822543	1026713.60726675	13305327.1698895
ANXA1_HUMAN	904464313.397851	420039403.150974	1030862765.89566	465685993.571755	377950456.296355	33065697.2972218	104302263.085931	40189976.2762591	18572954.5641336	152236039.094011	229983492.209796	76399923.6118199	166372930.525858	691593955.958015	161913665.138573	167185466.742542	165404172.77317	82441458.9271407	491537011.138581	158025522.045394	96964156.0008696
ANXA2_HUMAN	442721485.818697	164023516.283548	386110987.898765	478263880.779879	385163042.983465	9745917.36912913	31905054.2205701	45611107.6441975	6292498.12140134	32620766.1359495	43168488.9961163	17821360.2280073	95220274.3615428	463574320.440321	43837832.4317759	396685064.769832	236012498.266804	54619691.129533	197123858.525161	289122813.584802	43554570.6952065
ANXA3_HUMAN	10650196.9934485	5724416.92239751	12825956.7354012	9265326.4648565	10068295.4378679	16571049.9552245	25490118.2442508	17083291.7929442	5409336.89102405	22073259.2164777	6786897.52764113	4044058.34229376	5862612.98086828	9944715.16826875	7334853.09138035	3809572.33955503	6792514.50235451	23703023.9642716	6930273.31700452	16156415.8570346	25042737.4893811
ANXA4_HUMAN	5280439.93234058	5003199.12018097	4754962.59016232	4298847.52536175	984874.020883181	2149887.77224698	2916865.51460214	846317.814912747	1195270.36016372	4867674.97912046	852085.432008138	1951350.81614474	5099355.79041146	1654974.46862634	1515449.89214985	834148.553199285	1951425.68251395	1691133.09962978	3505003.46551022	1411953.23937299	4372158.70598356
ANXA5_HUMAN	1032960.45238963	517167.037517601	1066123.26408887	740661.155265231	704379.52121155	5907899.36169373	4412274.32518571	946100.285462131	567871.321734761	3541781.54603697	2152618.01001606	2440177.5618263	3623367.55560135	523769.817321755	1238637.84425039	89769.5840595538	85230.0536538032	515392.465109693	1140265.52317663	280056.044304953	3416434.67286406
ANXA6_HUMAN	826616.708610456	97872.6478212383	130532.755296494	32274.8743834206	739805.889471792	4110579.96903445	2422232.56835806	2072913.29133011	132432.471636036	4204888.01990538	249316.446542395	949502.274011649	512736.789129402	1624825.324425	200105.504796059	9318336.3144256	788407.267733619	2445530.87798064	465009.949710392	415038.648135992	2507541.15747287
ANXA7_HUMAN	3180442.05194644	12794156.4117341	2635102.35367616	4490870.8110249	3301012.72658305	1532054.03412443	5705789.1724867	11667814.9112656	2856480.9739972	14028248.5348878	835323.210429129	2296577.19961456	2227894.58330527	4170028.83787442	3610251.67010979	4083611.92659083	9608016.1807769	11214448.2041718	2944121.09172815	16267514.0051586	4359799.68530015
ANXA8_HUMAN	4376944.59122627	1181932.35656521	3970538.6818625	1725337.35645865	1765263.23171349	1026506.86844604	1077668.49971104	588076.30643644	2281618.36709042	869714.71004863	4924077.81439477	3559543.59528096	4400027.50033567	1789315.65937879	2747290.23498831	1676184.01599211	3451662.58253259	235065.506831626	354483.38920425	551249.203286658	1043207.49558548
AP1B1_HUMAN	768121.427486898	75711.2370381787	793176.643553791	696531.155618533	1298916.15752763	1156123.56596629	528978.026814212	147562.820053563	786455.685128762	1439408.99664396	534376.174421822	253145.48542261	506682.880781593	675160.20205992	274888.959731832	875603.67857476	733573.755444007	1305150.42192858	884519.424485832	994804.866810866	1720025.77077262
AP2A1_HUMAN	120.860508933001	11862.20805044	0	0	62.8324416168561	189662.011973643	96.9856212429445	0	13463.7215076647	0	31257.8664922115	23515.3781196501	27847.30860826	677.362668254907	13843.0834639446	936.257701004079	285.297849088605	2915.56265286941	0	779.422867415974	0
AP2B1_HUMAN	21061.6133110257	6658.85957065393	43068.0439268099	170583.61226442	6923.94730636539	69898.5951704469	12900.0788186625	8090.44022053435	12046.114110352	40054.3099958272	29434.8696836034	23526.8688970141	17778.4417560812	65911.3175766534	4014.18941917062	5713.78727411626	2762.71073547461	16168.7362322633	4320.76208989138	6790.44845129354	48077.608028837
APEX1_HUMAN	183696.317507602	3579.74600071928	2815.91109490625	10184.1595779467	0	1610.66775116184	1046.96418830627	1082.82798999542	1783.17972151004	6938.50090384179	27225.4231180475	124702.033012631	45055.1315324091	2175.12912087648	34319.8557833252	759.923640441125	6414.28392493878	13244.8748372799	16953.3631712312	20839.2632049632	540530.162697232
APOA_HUMAN	3208.59748246827	295505.703439788	8461.29776133799	96393.2931700941	87962.1831069074	420367.788891424	149830.878241108	25.5225451132713	400537.665315016	60157.0787307761	241148.976270917	1374957.48581852	31394.9259709097	98556.2894146965	393828.545784157	7989.54162462871	147375.85015269	501295.577168195	20446.8477156463	362374.873726334	316674.749258428
APOA1_HUMAN	10508999.0662619	162274318.901349	30247514.8716588	6047077.00469719	30026896.2149148	11438135.9311632	27506355.2280063	142233220.063244	340642513.67484	57373490.6652909	59131870.1574398	182405144.68792	53098442.1951528	62011320.6938014	193352196.128693	18117012.2686002	5625561.88411856	17257778.6149436	52983397.0570525	9525175.67413449	7168088.70419697
APOA2_HUMAN	369809.289575126	26309182.7765425	9780456.88336806	192999.779009194	3673817.47337953	1000436.50810675	1435703.70364765	16195102.4629891	58056729.6059362	3388260.64763559	3344102.11190619	13809290.1911112	11023536.5877781	5388474.66054309	37195335.6293857	870041.951113031	215482.474192767	751879.942319914	8213297.07140673	951103.473939014	801887.564551235
APOA4_HUMAN	453293.343437653	5989830.01180484	1319326.96757919	554892.020029529	378102.407527276	3937103.34060397	5258045.7713062	5261254.14318915	14600437.7619832	3804188.99107363	2116429.20450642	5138188.43816831	2676739.73710139	4456422.6048408	7462941.05206677	1424672.97031089	1933008.79364825	3460901.23331897	998709.749893391	1589450.00766071	3976716.12664713
APOB_HUMAN	726442.352274707	1715095.67814588	825746.509175395	527305.895069644	701596.473167067	181008.453448958	204254.630583422	3077813.94036354	5593915.03321138	531288.183389636	598631.981368258	1852855.94621678	802945.910494213	1008509.78430312	2592550.28304403	151568.317368282	253993.594787864	333969.755099658	1483491.85998106	938590.895194063	281075.926506194
APOC1_HUMAN	208897.053829696	500050.612937108	486582.271011729	19609.524331084	180130.597897703	259856.928469224	1037337.97182429	3964979.42811751	9783867.2603833	1260938.64695801	686615.709304771	4480442.30463138	703794.79064013	872124.64154541	4785493.67108602	54260.0008586691	46030.0308810476	673420.941470143	499192.076697753	283499.565797119	886854.576522403
APOC2_HUMAN	644902.237747023	400101.835051451	163598.746639146	111860.897873892	137842.418118577	405599.534212859	269400.764631942	1426121.09634782	4132839.48094601	143660.124962768	173183.945503756	2784381.37674642	225214.234622488	840672.380541635	1729652.84986674	369773.630349571	100881.767346885	73936.6081090224	48557.5449195659	94799.8949506926	475950.670887568
APOC3_HUMAN	18193.0466519574	738012.527415489	32522.4963708248	75545.4292643169	135248.273311648	126047.98675351	265747.291076208	1511047.62372664	13941553.2765064	362645.658028482	82618.8111432994	3636369.92365701	565519.638803424	943871.809554155	6566825.87145219	326851.995591858	84328.928912817	313357.276735716	160961.824755114	71513.7214419516	383587.738675657
APOD_HUMAN	429170.063584811	13256195.4205303	3554135.34254799	618585.448265128	18338051.2650184	911275.035723266	4062395.58075877	5535863.96188438	7770922.9146876	2756609.42424257	1846446.4987206	7012574.97639341	15726387.8017133	2072324.9913023	4035233.70355223	3388019.57618773	4299206.9559072	3891363.22773227	3734409.6408855	1846494.02050364	1300824.06348255
APOE_HUMAN	0	1172548.64032765	302400.045276149	28605.0254997053	177006.584154322	299441.689969796	6042.48030371402	902714.233732755	2190146.03701997	12195.3286739231	285269.912911719	1073134.39201728	824439.795775003	312260.599819297	973639.012070629	52706.3366247832	9220.40010375564	171394.893357009	591165.753350817	77550.3826827345	102614.413891917
APOH_HUMAN	2684751.91278492	17786306.5465525	28639956.9850203	1357717.22814276	15296747.2459226	808150.622005948	1862370.92530561	6138082.00620908	24818335.066651	1208510.80393665	7059270.43422458	12105058.1168547	17976818.4690622	7566833.18605357	11004389.3930223	6481120.91830424	9222469.48684844	7176990.2493917	11502614.4068452	5956412.38522102	1259933.85037427
APOL1_HUMAN	16183.44198044	440756.197515707	110667.605941558	8918.44733873491	82502.8404725366	939.677308861873	2312.82204513944	171107.474856884	1001284.88037282	40146.3559206682	62458.5220085322	354663.810198672	170715.140595663	75952.1282229485	1069524.20304707	36426.2815588035	12132.3864737511	810.447838086946	152776.94155854	4801.79470884489	837.631912166691
APT_HUMAN	327390.397044206	104813.796948101	59598.4673506009	50041.6604354031	190086.057369155	74293.4447317038	83292.4546915052	37487.2883153224	159678.486962896	32008.7536017258	117105.35715744	259815.147800206	395573.103604761	95727.1010686337	372498.603152094	25630.2908529819	18782.1121432685	13718.4991119823	22801.8650152277	27870.6486679235	78861.2665193967
ARC1A_HUMAN	2629353.21646592	192896.074661355	257007.369021955	33634.9226507768	37917.7161402585	902742.172287418	558062.113324316	145633.288968089	228221.110211144	553837.689852546	599711.286975169	178331.488416651	990214.898299932	185686.522524163	285586.702392953	83885.7950749259	10914.3679048668	64123.9496889113	42304.7605986101	41685.5630057951	55623.4218926502
ARC1B_HUMAN	207822.220369135	46505.3237698277	161937.538742769	108569.822550306	247370.402711701	2364925.16271923	1845806.56485941	173390.724692801	117427.317436241	1850904.96367136	718604.702148639	2020589.47898985	2004267.49955993	164874.398427144	595822.966914575	167369.956883364	201608.785091524	770938.70242092	585089.795136922	514061.317667066	3744000.92323395
ARF1_HUMAN	981186.167671996	204138.67672117	162055.130492382	265241.442394443	152087.324166891	295561.817559874	122573.618002378	198746.359668903	707891.840122286	517524.354023539	386600.655996592	591975.974777785	942667.915490915	265057.761299707	829817.001356772	93131.3686540263	70019.6660218729	349167.58090642	147946.430139059	513838.947174301	421449.56845548
ARF4_HUMAN	48250.8273557953	6863.38057920252	1668.67445663661	15408.3510790181	25996.1794227395	21926.7916435006	12183.9360144201	37.5252031483037	0	101161.385798231	45701.0024294541	97272.4483176053	208183.798139007	21104.297257621	102957.872366783	35637.4532214783	22991.7707264748	82761.4734440545	3540.86631344401	33039.8587821156	42242.9846351817
ARF6_HUMAN	175452.55483612	277668.360487341	286960.619622201	47500.7064662879	117592.056342566	72427.2636547219	33133.3845340258	94673.2245239372	63272.0974026872	85080.2687491747	727091.790133452	56160.0173151114	864251.807388371	66249.0138945968	215413.801450067	24861.8785618943	99278.6419311755	17273.4299033709	119437.039068448	73355.8575035211	111239.022748701
ARGI1_HUMAN	7264.62931783878	46798.1562080102	97425.7336510034	11649.5535776866	79701.2637808527	1579295.15338025	403788.607093293	62808.5354951449	61158.7809519265	526442.424174785	242794.263520577	287466.357459061	104671.047085894	13597.4945772625	100679.410585305	14800.3268890655	36757.9403446245	147251.185143987	115701.411567721	124835.739489032	329731.408129518
ARLY_HUMAN	405881.233234559	2687.05206442678	66646.0499411672	24278.4983207866	3049.78963890167	8941.95351084183	5529.3890940119	7420.24974791127	5283.18751237995	11924.1227372463	31325.3519866556	25628.5434916889	36306.5976818151	33247.6861435181	17011.3210449758	10452.3757256762	9101.55540771352	16611.8547280428	39383.574296709	819.2254111191	20675.9659347986
ARP2_HUMAN	2423461.76402177	202919.828400291	629850.784388042	190715.17812807	624224.626900692	1966972.38146571	1975868.42639763	619918.41282326	57362.6287774714	1482524.55541253	1363456.57346201	1271926.43452726	1348291.39760148	495944.824710512	489028.754017319	268437.032845001	322669.034915141	472919.229746337	701146.761509172	746038.862788352	2184218.28210141
ARP3_HUMAN	7793813.72335895	156870.562106265	1116019.0167906	325993.612254411	920493.953926404	2229274.28057409	668940.945982912	346461.144953581	289286.096219048	1335421.12795082	3480429.37655524	3744557.6748488	4261218.06001273	651197.957953152	1685228.15084975	1223752.32489503	173506.335798927	690974.047760883	1304430.36546201	507115.557811742	1532013.19249741
ARP5L_HUMAN	2040887.33293735	39137.24437559	84849.0278579283	87723.1112431554	19101.3310032052	302141.275826372	140918.124161054	9999.69079494622	0	163773.413783421	263180.129143862	160149.54014652	259672.591553031	11987.2311637461	54101.4694809979	32884.8078499809	8492.07095317879	31798.2685302164	57026.4059397295	10466.3854838578	211004.492479628
ARPC2_HUMAN	5812664.46101752	379598.843122692	1318351.00330852	1246721.411201	469614.770570235	2292597.11917976	2149568.49323576	154088.626195305	51999.6383823771	1218065.55586183	2004300.48068247	1539145.91640573	2590357.48209631	283281.043965399	672832.794476731	300762.832935326	136032.562570503	516290.13623736	1008345.89237306	591392.556630993	2151955.19536706
ARPC3_HUMAN	3373047.95784593	229717.676646638	781022.935731354	292061.644373436	128103.171684666	2612215.37477027	2675427.65955731	356561.994370868	212476.782512877	2220684.25632499	1383877.50819418	1702780.10683462	2215231.77174109	305997.294138276	889501.670907663	96048.1636007376	154180.408500989	717792.448565315	667740.115794566	217757.363643563	762426.822921287
ARPC4_HUMAN	5044390.77180551	262275.290655453	1144609.05140876	87564.766629924	452224.437621563	1537990.88241367	763422.414537951	103022.244406399	198216.668274802	885557.555324556	1240868.89178252	1102621.83840066	2660703.09522835	183125.103580605	333669.420581885	155898.124874545	133772.93562737	247873.443905517	402705.117407604	186008.949470955	1802537.67124854
ARPC5_HUMAN	3141182.70882637	151087.175282644	377593.969960209	224633.92196782	4259671.36592238	2350629.28417851	618286.174377709	652907.097969208	58275.8887004066	1444433.12475623	1649893.70427012	1961340.68113885	1458580.27653745	244201.70202127	688060.677090373	13553705.183421	17405633.4042591	362262.583918619	639369.939205794	265377.613751779	1625441.18073284
ARRB1_HUMAN	350742.381076588	430702.066483439	179480.678815002	103728.659487772	60785.2131403303	60346.7359594452	69218.0054642622	5465.60683919505	81481.6243211826	39768.0725529311	85734.0329931008	129901.696791423	767080.026061453	17787.2147466054	75376.6287040544	85573.858957148	23263.0671024983	43237.0409182993	76617.9693901734	10851.4777406378	74631.5386772256
ASAH1_HUMAN	1497677.52478581	273684.753242912	717685.003798396	720167.445624504	518008.228653567	900959.275308346	1450984.72391677	405188.732323564	158704.750790153	789965.066013132	374077.262031892	474272.229542142	830530.549260041	811549.630360851	361184.718745316	1597754.5664576	571001.159647338	1026947.89943269	328873.459497394	1076524.81887161	1553166.58100133
ASC_HUMAN	830640.281099006	281522.299938909	536516.100347464	193151.701371153	316900.800840848	3064687.21951467	1212027.15372137	242196.355436391	18756.5505380183	1294841.5812534	1048307.30093143	627285.239599799	1083706.47436527	156747.297066414	144460.559746355	473996.788890389	158548.561228902	855471.312253118	589185.528518918	656762.127383267	1754320.81644728
ASNA_HUMAN	62232.6254062895	941.426309803816	23954.1762226809	792.492495222731	120.957379559247	7297.02772529846	6865.56544658394	9334.80279903792	184861.200291321	4427.45954693153	17191.9901398882	33179.9773269706	58987.2961412897	2632.82192422242	144351.240496012	2827.60965925788	1833.88547372137	5.86234944797818	459.131498616678	841.624626356915	2383.7013187582
ASSY_HUMAN	96644.5970587401	532342.2291455	115974.262796521	62413.2120331228	320481.030574855	217239.987530294	227599.923946722	283895.902288032	1990247.99718346	187796.641900319	354088.599787047	2352617.55124832	5808691.21982864	653889.798478707	1473574.53018578	28341.3166005719	51337.1846603928	116221.356258023	117284.332714093	75178.6849989637	750435.545857307
AT1A1_HUMAN	4705.61805665941	8016.10455188837	4631.34376239772	6569.88776724111	19477.2526095108	3021.96515467451	1538.93828279628	0	0	23758.6094543984	1436.38952317589	1671.06897739355	152867.731704024	1403.70667537897	0	1329.45661293162	0	1237.43452830063	598.068782192438	6073.83086625039	38882.2730331416
AT2B4_HUMAN	27030.551372641	1947084.34460968	361298.62782242	783710.901700034	438960.314804541	103313.071888442	94547.281710712	31180.9041090241	90008.4064731428	90614.9669091135	161308.892858588	307909.68476435	25076.6854530565	189015.616565655	185242.588971243	871227.77332674	2805434.98781282	48439.8615130392	318831.925071037	2313913.59118062	209396.615723667
AT2C2_HUMAN	60277.8600640889	0	1852.80154997537	5340.86158440999	61.1414717091353	0	1.7118493546921	2813.58596857712	0	639.957957895533	48648.3822476202	45724.8760911266	20286.070705175	19248.1167778783	587.942563548024	4711.48315400634	4884.67496315881	2727.22251558612	3922.57215442379	820.79626340155	4579.66606504462
ATOX1_HUMAN	873097.975052598	314426.452463611	309528.942636056	115922.901907542	159527.712581405	474466.887117254	469375.420651781	31406.3690616399	40469.3500885927	102156.166697875	296882.738844505	159696.859908067	285390.607609555	124750.906210109	161373.522384169	44246.9971907777	50291.073545912	97163.0178613049	294103.037721817	118074.195488692	159029.476305535
ATP5H_HUMAN	29728.2432249104	1666.83518061838	2.96065338790818	32461.0764093817	8803.77482248047	37260.7855565079	17111.777401578	5718.33811062403	416.390795972782	643.131800065827	296.084334318483	406.003031672685	2875.340169405	86600.9403508723	944.294660209325	127030.138653752	14971.6928939647	10567.7418546975	1317.99144445624	4584.71738689465	4562.52977949473
ATPA_HUMAN	2744849.02852883	137528.647431327	456859.572956499	509615.470895201	335979.124316893	239351.644039955	76506.6350109901	30395.3457663686	51918.2059152674	40319.405601995	451939.355881415	271264.838267297	1232939.64685985	219508.566858893	320839.392393338	539216.485784674	118486.533957332	82086.0149752502	176334.675850609	143583.072563178	67598.0804909902
ATPB_HUMAN	1724340.03833962	364656.948704842	567904.792094121	227735.713974066	790639.073741917	1280605.9877071	536047.893768691	4395857.10787728	976521.25456168	5038476.40658675	1601724.30924862	1022196.52409243	1559842.97102776	2098385.01573629	3136105.51629486	325323.036649877	474205.710288194	442982.77611595	420617.663326558	432731.2457336	501534.611218274
ATPD_HUMAN	1086817.77831949	25167.9704232733	276232.562495753	158176.152273665	228610.090856734	74873.9164807674	82371.242485222	4115.15786272598	10972.8316092393	34300.863613341	237748.365969701	53074.5502339693	138417.270927047	83153.5317828498	69469.9048074695	171971.979388373	66844.5829799065	106681.440868446	87797.3265765842	131498.148419368	145571.89486546
ATRN_HUMAN	134968.153518306	1318222.36323292	1599999.34074862	547734.918274214	1546577.79057206	3448762.66746941	2759070.84356907	2616503.61223072	2059050.23870958	2448839.51648292	1014445.78882169	1016255.13402356	1053092.82658458	662834.003774806	1112746.36709696	867270.943718993	1161052.70264327	3636117.02151238	879165.227026511	2098980.29186788	2888031.86587468
B2MG_HUMAN	560273.45667748	1064623.67236407	995577.568807436	1042741.60744574	374536.205067203	61698.4155422986	280816.081248904	817921.499081845	291662.400821032	614100.141524314	881502.637130657	1887496.69812658	2530646.98377918	419106.636215969	724613.78187857	239377.6130428	152840.76094739	88088.0447265897	1116679.62051176	821342.451008986	299316.658738387
B3AT_HUMAN	99981.2545909896	56739.2228545424	46457.2388248151	76737.2040345496	557661.497044766	70117.7596269253	16904.7354669029	383952.892291004	3743638.60680507	134150.52545991	508711.15346634	529382.918922331	94072.4019057198	275886.682200373	3675708.75894149	73626.9694652424	70643.6629614205	13415.7274082375	32781.0344294645	27177.7252784061	33046.040471125
BAF_HUMAN	2264670.69021496	1318469.28320822	1699428.18899768	3409700.11894456	1282203.25003662	1352178.1977042	2477509.02130044	365673.742260124	143731.012827747	1509175.2970387	1298331.37427297	581792.510915164	761757.218204658	1649547.15544485	482829.747907317	894921.677900982	928337.962371487	1006330.84629953	2516892.69606373	1566747.87966311	1919124.11911742
BAG3_HUMAN	2976870.97033664	564100.433475541	1060849.55246894	1548632.91469108	3874732.27499517	256592.666007231	1499183.31374943	309312.368888749	91659.1451391326	243506.650625037	1005072.37321428	470100.777159567	836879.904643259	2110651.22607891	653447.004254872	6666683.51714037	2207440.6516374	732421.009561199	687799.809157628	581261.282874816	534247.945753647
BAP31_HUMAN	93209.6891230466	28555.4068612156	9180.66707788757	34804.179892673	804802.88987567	61696.0010165116	80954.6185632649	26074.02543676	11040.3419758436	16020.2451019875	9738.10290045322	27169.0622344057	51711.7998920811	139337.767707366	9439.38799630865	333526.091215697	84029.94911221	22050.1466443853	9238.49773598742	81019.5796765227	160355.635407093
BASP1_HUMAN	3184605.20010738	1191300.7794879	3996771.68308171	2948877.53752522	19671635.6023119	6456078.2319623	9911542.80241012	8690567.69027773	1500339.13281632	30808182.9559104	1050407.14202065	3085473.87815645	3099069.99704172	1188488.39049266	3039764.90611392	912934.689959264	3140870.86934965	18923787.3704449	1627245.25872192	10632097.8389291	8832544.42638581
BAX_HUMAN	439934.988705274	22798.8981265195	103083.677095012	30225.9805138359	153772.678475144	449575.409242562	140316.884978995	63360.6256136765	5736.38778703779	351334.062552796	205153.25941979	189852.822265505	125897.71732867	43587.6598684621	75493.1324950053	37278.4599482524	75782.3837305567	266316.272968035	157831.008628313	127452.692875288	223840.967845063
BCAS1_HUMAN	1061541.89547941	105824.964564013	296560.327928276	89266.1212792451	1012688.8418777	49254.0050335835	82679.5719965152	37544.6715421457	5637.31637221653	21914.7211316126	56488.9314373041	159574.697791107	955167.020969612	1303024.03971038	143114.704933466	519113.524756079	161369.320023917	44188.8565706644	74134.6949652635	223892.410653411	95334.7639292103
BCAT1_HUMAN	440.758022526512	23.1198111919816	743.357468524744	8848.22600125328	1311.34951127421	35728.0501283108	25115.3895234529	83597.6061318692	46555.9048160844	260.604396549454	1409.84310961537	79514.3093559828	197560.919094649	2392.73264633708	34944.2182126303	2934.67563899555	6112.1515927285	2229.9039282513	3677.84496328988	2724.989583991	17401.6437709239
BCD1_HUMAN	28613.7511253552	190248.57735642	17838.5276119726	17812.6381140732	166964.189395386	4401526.39906018	742914.752879308	500204.582878475	691523.944019817	1172995.54224305	516038.332238208	996010.999985399	1116649.26372936	610083.564589194	16537338.9385357	172634.838405184	3695015.66498257	122846.821944291	50734.019330211	4570.02961810129	348856.178621494
BDH2_HUMAN	512945.249924246	205100.384376941	173788.600805171	140442.101145506	132964.091851888	133980.630441354	301314.375710618	71291.9335890678	201043.741483593	31049.0167084876	62157.5664067644	297518.198113349	1469326.56818776	197343.209230636	222670.536576769	151807.428149413	26714.0484672962	25972.3218127389	18887.7248540931	43880.4420797501	62668.1967346678
BGH3_HUMAN	1182.16773884475	101585.710155888	33196.4900651881	1630.55114609278	2662.75249542339	1189.52215743045	1446.48814092407	7145.79162766986	19905.5358728651	1940.80297271334	10591.5150342488	79382.2426255065	17811.2169329378	1735.47881626385	11538.745169641	1385.45338947147	3092.02303119313	18068.0890638867	35609.8702850419	6407.2717272495	13999.1348445287
BGLR_HUMAN	59426.7840714571	24110.1510667642	67966.1550879868	44058.4142482484	261401.046263374	620578.53447024	436834.661895411	93261.0136562282	6891.25009085919	186380.667840137	71224.2038685104	53424.6914392738	111255.680992265	142290.356176605	27213.4142324447	38019.4209785084	161062.395446734	210812.40974206	55093.2029973708	162736.314747221	626189.377652274
BICR2_HUMAN	318262.183961719	238106.790592046	151968.930030996	136983.174140876	178621.66749918	99426.7527890564	191922.819276161	63530.5623953851	275735.29439101	226201.205127239	25892.5815145356	115956.903668917	248351.945016041	389030.974214605	192100.698599449	1429298.42568886	324193.23935428	391180.999056169	94317.3236167487	163304.66745681	120654.185665178
BIEA_HUMAN	963523.815089668	100458.155802634	223713.603437051	89833.236401632	94654.9110616394	451822.997723465	84665.3749456582	117430.39011557	679130.528160704	521736.134605221	555878.97864973	536518.751891373	857583.201066524	291624.537779866	656488.807860466	4339.82523171133	294113.008521606	40239.8637551918	57195.8261455399	41190.0186791604	821086.283843853
BLMH_HUMAN	394469.283664967	63763.5998391942	459888.995214843	311194.071390085	32773.3239163615	317662.58704993	145803.469046039	90978.3664315867	347456.77103713	93007.9701362636	372073.27143966	128569.747458958	325915.170101829	235016.639560544	292198.257659595	74516.2013133092	79573.7379357649	40304.6957186776	318914.867360708	56002.1144879562	73556.6094180811
BLVRB_HUMAN	551385.376487863	197368.367494829	652696.388029541	1128704.81238852	2540258.19307851	8405610.17594418	3258535.90259372	8368699.24475426	47274743.0171956	4081685.09215031	10269358.3057326	5287701.00223686	4859869.08363504	12707942.662201	29663454.8515696	589769.970272328	1066997.23728242	2208938.54304309	227606.204468751	315404.694964872	2802327.30849829
BPI_HUMAN	184458.826600465	810444.608727071	91134.3783625001	341792.780849992	141114.249416331	5673750.26550999	6536017.33877284	2504286.23807266	127346.573840973	4289315.57007084	2009651.94558138	1766306.75826789	249397.426033868	518182.748462021	435313.476975601	110153.150292767	2194398.22551793	7376106.67582141	573858.623091012	3223397.52760125	11362279.7244189
BPIB1_HUMAN	204580.569100343	3329196.05032118	2284494.0906103	228445.270627897	538756.524423187	2090748.64892409	575288.996250054	3911629.91339181	955737.453131343	937491.399642935	1003514.74902525	410203.583625651	200784.677304644	1000633.43254043	2076056.70637629	99716.9834566059	6033235.30499041	2614928.88295206	805517.044116047	16221081.8929241	140886.781144243
BPIB2_HUMAN	2993.28806335808	2600.89831268303	3802.15655158271	10455.4606094687	4617.70664903791	80132.5090747992	65057.3126886234	1230354.21335758	332.156128013402	54273.7494922175	14137.6240236561	5349.75805063591	34682.1594771443	8418.51468807678	30580.6099072089	23672.6340009774	2201778.7599111	10270.4279006731	52302.4167315488	32317.8445545924	152497.546913196
BRK1_HUMAN	57646.4142097953	11191.2307945755	4790.77409286858	9591.86800215325	0	0	3428.29402250693	2932.52032068452	26618.9012164634	0	50568.3897855405	30297.3850408459	36086.6544881373	0	13588.4035609097	2409.55717662143	3301.61732825371	5616.8402262473	10184.0111257036	5990.24776172507	0
BSSP4_HUMAN	58928.728207108	49169.8345418936	50870.420878656	402238.516918411	76528.685559541	2575.09103459226	3571.31546056328	5439.68369800314	29227.9865882394	33342.6962080093	7175.05343142738	33415.7464173582	23743.7862660314	31304.7452384271	34484.2557507934	81294.0430525665	42276.227096326	16467.9528192478	35177.083627186	17159.4897091956	10851.602450663
BST1_HUMAN	12214.9913371649	34038.308144807	4817.26545378445	50781.3761013677	7940.37534244078	3209626.36224102	1650001.27659586	442563.734490842	27491.6898838756	1158006.3148582	369080.947523571	167387.347987698	58019.4142476664	543220.067242597	199075.933899013	5066.04416864303	119137.999178781	772917.887985995	108664.331847636	222208.933003916	1190724.62192571
C1QB_HUMAN	310175.940663561	2188681.53623934	888832.238769653	417573.134406362	18284550.4404971	1476201.3459368	289296.092206167	3363872.44438543	7544388.24292921	513971.79646117	2405922.16606899	1355636.47575694	10823566.9673565	2267951.75468114	3188290.53247001	572460.283921156	132101.670973582	107109.420634783	644728.252793939	205900.19632336	118769.889055581
C1QBP_HUMAN	478594.754779889	32272.1548265794	118157.56296965	531085.049008395	660706.650035027	40423.0085428907	26725.1654694323	382.080551527483	618.244868537254	25172.12933164	264749.055168426	45068.9628515828	135399.921788378	421372.749088118	133800.885660869	392722.622437512	27649.3508712921	17934.2592806555	50247.6101227765	32211.3067770988	46228.5544409629
C1QC_HUMAN	12074.4217592956	969461.889417246	574771.08881641	4856.85466192157	266345.618024235	81261.9486412321	66596.8384755258	245635.807671391	1236786.37465383	52429.5651586111	246608.904904641	667236.196847591	790420.073229917	125690.89066937	504307.477111787	37153.7499570151	173969.188628574	7.6844949637332	555893.928721499	15717.2977695807	4550.8712946428
C1R_HUMAN	430245.384460849	139544.348369273	45286.4848224198	154845.963500621	207541.227959119	88431.2695207926	17544.8712456147	282901.619489463	572432.04441638	38280.6983892986	81461.2115018106	500018.029317439	205555.19242736	112142.347506459	528618.719798697	115881.855919902	89890.8125738372	22642.1075269965	72468.4154936729	179152.996673891	46769.9750926736
C1S_HUMAN	11063.273915938	376270.085446876	103616.888409558	31376.9601929222	46737.7942977777	110025.187137924	34089.598325765	183777.54818025	1703714.15105503	118281.039333467	168198.926230398	534776.935896377	204505.783764256	135457.319801539	589634.056714659	214712.909571927	47863.014073559	201760.873331089	107502.894564728	59724.8667711263	64278.7128685202
C1TC_HUMAN	14889.1139360101	11119.9614024207	737.536289096665	174420.060238437	2590.56331669334	16301.7516241513	1503.17126721407	0	826483.349830927	12454.3068540846	18158.6248345073	90376.7232291563	205643.973786319	16143.0205642995	123875.461788341	9767.91973422109	16223.6715524679	16952.7124036012	24328.5869867123	2132.25243213937	6234.02493429753
C4BPA_HUMAN	179621.121523081	1840037.23463803	273277.610529227	74756.4624247891	236589.737497969	297640.260263005	467661.928235382	1597673.23526457	3531252.78609433	462748.574401198	146346.450565706	1589313.25669375	361281.683914491	184405.111420199	1867778.13077141	544417.493713252	67368.9815915784	341459.616636582	444228.078746253	215517.910032644	163256.755998573
CA2D2_HUMAN	1943713.64390194	101895.888192247	302744.786449022	7463854.85198652	115116.336535215	216190.264290877	298066.685344458	48903.3023311096	98770.1835100643	365564.981087699	162309.585733235	42910.4383943474	49898.6854948168	81999.1133718337	200147.408454201	1254423.2816106	316781.087393662	155130.531716604	151872.304735522	176344.153500301	122778.450306756
CAB39_HUMAN	563621.605317407	441981.739420527	848779.907907536	280756.401073798	295011.297871563	544904.654989168	507413.110302645	150218.196812611	67016.7577202444	978197.722401518	558457.652261478	286698.142120191	235947.295598956	376093.00025489	213727.576471355	294324.225861447	76412.8028794798	441215.280275861	794322.998755705	403390.146918382	1080032.00928337
CADH1_HUMAN	1447152.59079905	1109449.58485295	3128181.04269473	4911799.56699753	833330.922634245	291853.76419682	112400.277359366	64653.2897486624	73228.3835723548	51198.8263957299	2758147.30772315	245024.125345082	683564.254103621	1164505.74797353	465688.722651109	1136737.8868185	1195178.06073422	66088.969037631	3634247.01420065	1114400.94827025	165018.589611874
CAH1_HUMAN	996091.805597683	2129028.32037684	4682278.34670151	1920208.11477344	11943079.1281899	41856560.808191	2555490.48676154	89402622.7684691	282750005.23012	30261499.0571541	29714627.0927389	16483650.3394405	11656838.2864067	65382618.9178429	143123626.756979	552267.31847408	368619.894477539	1387561.83099556	2215945.68611268	1399941.71232366	3043874.71821034
CAH2_HUMAN	827731.34174253	139326.622638687	407929.260824071	159008.710172517	3571769.47490331	11574058.2960802	574733.75985872	13825858.6930034	36569666.394097	4929470.98898252	6485437.72657663	2970222.83560311	2415029.51462969	10055381.9002473	27682416.4838411	115631.409379433	1374017.32066377	1029757.63340182	462346.579540544	339777.046600138	1526772.27181936
CAH3_HUMAN	22967.2110845198	33801.2324473584	6705.6660421681	20184.631946337	46437.2542386413	135219.503555251	25004.1021313565	331562.350509299	2002762.18502734	179230.824382582	112259.263205664	81800.3468472817	30153.0736475091	198659.175036545	701238.382959207	91158.2406202349	7622.61660859799	26662.0815904813	12350.0831954171	6943.13886138155	4858.85781473857
CALL3_HUMAN	18998946.5407384	5758345.92970401	24627130.2928696	67463486.8415361	23676940.4301546	7552291.97321807	15398586.9241704	7615894.9063736	1551837.62524432	29055701.8889454	35881778.1465619	8539605.24412154	15735357.9299486	16596043.52305	8387938.36615875	77908416.7020454	27232180.522027	18629695.6547364	38589492.9019005	41534289.2234624	25052942.7786556
CALL5_HUMAN	18233171.9860193	5908714.08587622	14844694.8339145	21880480.8855379	18759735.0949251	2689270.30396115	1597152.77601617	17569892.8827815	5610920.3404569	27664923.1431806	15566680.7646023	3834931.1074064	9337666.48601138	8940895.09678411	5096011.5614474	34354092.561302	52847997.1080352	11503460.0548121	21551822.527021	74224267.7617992	3566270.2918572
CALM_HUMAN	24891811.8383279	6335452.96260835	23236666.165545	53842225.2253506	16175890.4942362	88596230.3763264	28566242.3794395	16147694.8145675	3959296.80215387	34555537.16006	9519231.65240328	6047681.66087422	11850168.931555	12202378.9145146	6557800.67107663	23613151.8906254	14526294.7187699	21495298.5144793	19836308.3341803	55967174.5234034	26510974.3805909
CALR_HUMAN	2965751.39943887	1057930.6224223	5124918.88581808	9095950.79976277	2422761.21417137	4793663.93447298	5514104.04890922	985683.390431765	1048356.02995557	12949984.9906013	8521735.54273755	3514211.76617417	5636190.52320925	5149191.55451801	3888674.96113893	6854566.74442147	5852233.53056035	5638126.08313735	6389058.32846029	3549921.24965504	11991358.4582506
CALX_HUMAN	2706349.79754157	133217.51776025	610753.796128266	346960.954102393	236449.192618218	711932.195629275	2275755.55255204	818175.431223307	229418.530615689	1523562.40158076	165666.231972668	155255.591263229	221866.465638187	362387.736837468	263449.473327306	726231.47873158	609564.026945549	4677943.18771059	108938.110966891	197533.174504543	604029.146205589
CAMP_HUMAN	2858056.76503687	1117383.47589133	3616019.08123368	5606835.10262532	10951841.9043367	6093061.1557077	16194499.0987872	14601668.5377343	1515829.16577621	18967838.1253515	2290189.64716079	4892793.07763556	1991751.3333015	13070629.6879795	4972611.1896371	51936857.1786528	5607952.73737879	49950555.62027	2976120.33463275	9116294.11679592	1312833.85719047
CAN1_HUMAN	18146027.821325	1573888.96036135	7372173.83870558	7573590.04378924	978396.196595978	2824309.04321289	554388.286510333	523369.348924249	626453.973092204	1389729.43231082	3851032.37229981	1018329.10622639	2677428.85625796	1739913.89384763	2019844.05327725	1235210.1396902	1600974.87907204	505897.586187153	4831580.57361726	1644682.1202511	2189111.09363376
CAN2_HUMAN	946972.733019729	44872.2703571212	506720.229383907	642210.875063113	62611.3874143279	1415434.12853805	820594.853165183	195222.897563323	350121.007138453	130494.436076633	555428.033896609	214540.527746735	714641.415966415	200368.663298329	236950.048384267	534092.318693163	65571.1824103343	160364.201970767	302651.811362578	111562.014096753	1008265.32269819
CAND1_HUMAN	2715052.39743099	41020.4557430023	211721.296784662	70716.8180146273	56433.3236735192	182252.383916314	13246.9221881197	80873.2898675498	371063.016349028	48157.2984181068	564247.705038315	385819.07584981	403282.872513989	76664.4669208755	343063.5038113	113215.819295702	28539.8284006167	24164.2703130253	49268.9976267678	37838.0334704868	111612.095020784
CAP1_HUMAN	2568545.7678114	323087.144060992	2137222.94455209	833353.063140505	581227.391946891	2451484.68819199	1195512.92764516	296549.433450767	204130.295957889	982720.223516811	4060343.3252245	4491223.25996988	4695235.43294813	1069839.39954693	2138811.16153866	841441.466056405	424518.229145172	706483.352558202	2700707.78713933	756734.912050094	1986065.33103483
CAP7_HUMAN	401275.241591115	164856.141709838	367363.758027147	1215144.5735022	80006.1237988046	2123749.44542124	3201626.29366187	1130577.20992129	1610266.6961584	2050336.78035173	133354.485822776	448770.811775501	168406.478085144	438532.660990064	628143.253432463	85721.5549718166	954402.978606885	4196984.37054172	258188.323312449	773181.385914881	4528112.40146767
CAPG_HUMAN	1121714.13015674	1146011.94432028	4679653.98571918	546030.604672791	1057651.1540931	3105899.18266669	1457710.05593276	400096.662890474	85502.9295006431	772767.299140375	3510191.08918283	2600589.42995545	963327.730192563	955658.351253814	1046199.40213131	968560.03519414	656473.882607719	213054.975826734	2519269.73991437	370841.732360119	692665.993133058
CAPZB_HUMAN	8138691.08913109	809522.901748147	4457911.1436455	3201204.00808865	845334.655168873	7278931.61603086	6100874.19179263	627470.987992893	647121.224306915	4751651.07883273	5991145.16647906	2808384.55847197	3531565.36839765	1388299.34059474	1711972.61066057	679453.968806308	659036.324614802	2351102.99502783	4527798.5161264	1208408.55317077	6574282.22495925
CARD9_HUMAN	1517.3791459481	515416.19729754	1235215.4137852	271815.156891588	685307.243316032	798122.295181817	290242.495553024	120742.574291418	6114.44365285533	266963.986574028	112860.542975651	118953.477274621	258.147058690244	890845.049110721	23.6656194147723	1962122.87456224	312491.246061118	89086.5861674656	19807.7182760776	72622.2118285516	333289.598938309
CASP1_HUMAN	18759.3493528637	1596.85969128105	2196.24861332154	2937.6215255987	8861.47474670034	119426.05119608	8051.37756765238	51578.7435756489	7510.79199940163	67436.6602869658	18881.228032634	183758.865588214	329164.494149768	63515.7653705441	91108.6284122918	6764.53964116016	14987.1094666144	20284.7127167747	12923.1294209589	7113.47067620474	75551.9933895759
CASPE_HUMAN	4869065.30563569	3683972.34318778	7650795.07174402	4854088.59640982	3562922.8410222	1178273.28381276	1732517.35074114	462202.584055187	2234554.01781677	7238196.23237965	1803112.47288445	929007.597776347	8909770.18956829	2373144.20758859	634991.581634805	1543959.25522519	1359691.29710617	555885.101194941	3382676.91763738	1727534.61759526	1969764.79437905
CATA_HUMAN	1740701.72147409	4917714.22588208	2124641.73724789	1539558.99393703	5047225.87032571	20672087.2714293	12455772.554397	26865874.9917678	34495556.0410246	24106062.1049163	5602223.30575852	6715235.66538769	3825499.62242955	8066271.13609256	26081129.9668138	1976496.84285014	4614409.43861052	22807433.8980929	3706510.71154177	7334742.91905128	25545789.5434722
CATB_HUMAN	18832100.6454888	4034063.04464672	6346790.67119845	16007674.0438577	12881692.9200651	5437874.14079299	9322544.77227949	4425750.0663146	1837771.19544945	6207223.70442934	3345883.03033337	5346822.04305353	7455166.33138392	13220233.8424953	4006630.84210061	23392421.3982607	7648823.88824519	7215041.58870583	6524814.24729651	7305090.06724157	6235538.99424883
CATC_HUMAN	258425.881779664	385718.252094626	76068.4827965507	734439.007706585	194021.73611676	106620.935499551	120167.745886188	234852.901177864	116660.276250966	59874.2512886909	209612.950793925	215506.509222793	174882.854629489	156960.405690633	175187.147402626	219195.178649075	316527.820040333	288240.369354254	225787.66236046	476487.66119756	78630.3158986073
CATD_HUMAN	3556536.28054109	1898176.62441032	1868315.23973638	4659962.35630643	958630.475927247	2973063.42454477	5625033.27511201	1658297.33895131	942384.222468132	4256528.29496418	1124076.19450685	3322653.56906043	12097710.0260607	4264271.66359428	1695548.20432899	2486444.05467853	1924003.65619999	1632433.13608507	888698.840314597	1385382.97589327	2436311.03842201
CATG_HUMAN	1205013.80180792	520749.159440536	1115720.0737954	1806809.70819706	397894.13550923	4359463.29114666	2603519.35260101	1156170.27039132	390224.626064354	2009134.97799921	1091816.38321744	2488666.41266897	1119114.91136202	584284.689471141	1023190.36967938	157276.288930776	1611228.25773345	771931.28324778	1553659.77280237	1233501.87675226	2369668.8947861
CATL2_HUMAN	598117.801111168	632785.3526666	1216509.64673805	571506.388531391	1438279.07090214	1725606.3142734	1296645.50610987	1872886.35478017	434883.136253919	1118368.2978825	745990.876084374	529531.491869178	760955.403417269	2035148.36214929	703289.59130721	6918431.71006948	2932721.97915273	1806020.65252833	1582380.32229721	4043929.14820462	2934152.99809343
CATS_HUMAN	118390.869773915	161050.574326751	26056.5870787228	76639.289187109	563726.752968401	625273.036485649	599996.51687983	151249.109208242	914.906753854482	368724.667579213	72757.7092234976	240038.158245063	228952.783633143	32583.599132212	97979.5116160509	41958.2678393125	113699.486259577	668059.766289937	76636.1258190016	169193.468435373	502608.090864131
CATZ_HUMAN	33809.4336722725	408140.573119749	120989.064416994	93094.3060422992	202712.93447315	858859.526189268	1711013.5923318	534440.817068976	526639.676098832	1616785.26742999	124528.816400131	327507.509187964	348864.28656064	171970.342754175	263913.788052857	61994.3724457896	321270.78975343	1769352.18417588	221547.628748352	936540.533410839	1636910.33859981
CAZA1_HUMAN	11666312.0246469	771556.664914341	3752423.78741088	2070393.08033235	894754.035559145	1389433.06049573	1215223.05913135	614689.650872902	716809.220645922	629157.925855078	4195827.94791678	2657581.82262524	3774937.61019843	998918.991387662	2312682.5699023	710838.319525261	408474.295600143	572728.364713238	3965518.82148721	1481034.20512383	1253056.75517704
CAZA2_HUMAN	7590547.24148504	561693.47961038	1608992.59974529	891628.885617207	422200.648762652	395397.849785483	521533.543479095	345425.834278236	800514.261705652	281940.29939078	1827934.37981934	1170626.87129382	1840469.17965968	718117.607115339	1229453.88337054	350550.435114644	202019.947987952	290586.766966402	1523285.14953922	353862.912791771	499322.60316181
CB054_HUMAN	148859.576387258	15975.247586793	3860.26228712572	3099.97430063442	3724.37684063592	41881.1323839722	50791.045122215	4999.66290079433	378986.307434097	8342.1793269842	24713.0417145707	42309.5684474067	88568.0828443917	52226.3807857603	71007.3290401335	748.121483217072	1585.29818196511	92.1084114594469	3.59377942641463	0	184261.091673168
CB39L_HUMAN	129765.781731116	3809.11299536601	35303.0404619492	14384.5377492261	33023.0913647126	76019.1192540023	5150.08093677515	621.667405921053	0.421492629915709	7306.25732143939	95477.7746023749	17924.1392589267	192054.582233285	10961.1001776539	3406.88461155098	6311.29297235826	499.685874075619	9359.32065207865	52018.2289271219	3145.56391201805	127784.040715567
CBG_HUMAN	216854.581820746	1160595.00964037	820411.625580671	125016.621966573	3191165.78571711	647842.504544021	890357.51007088	1960628.0123749	1367888.65485817	835299.39062943	376090.700995498	1077305.62424601	1032961.28294257	1894079.0858024	1193407.21212201	5621430.64479641	699248.258468532	630418.846701747	927052.482647766	333347.31241736	225414.98035378
CBPA4_HUMAN	955605.75057315	662462.520798607	1885345.56678032	1126917.38198594	811028.423045913	1045927.00567116	283771.240944969	262147.312491675	878055.465472462	556045.960644597	627401.133465696	48172.3004341128	64338.5985276363	2810293.28750225	199496.993630919	731184.194786389	848274.659857359	761466.535606601	1549992.63534484	1447411.67194348	1104872.63438642
CBPE_HUMAN	77611.8707870011	1448558.19043363	501041.987051945	123667.384090311	1699153.44169247	324809.922500372	242258.510063875	42689.735694896	195480.886943356	72397.0363598122	80003.7098347094	795339.495799804	307730.008425062	242018.740494262	361051.995342202	539653.688801573	323443.516875899	160477.468783309	847756.802448197	171925.209734591	115268.099808151
CBPM_HUMAN	85859.1398935682	1016487.25097798	1159296.72944655	502634.728810403	296080.698760321	294144.22781188	214689.207100817	666187.45441702	35364.2587092119	135284.234737975	244995.261415937	102862.755439565	370098.825057966	43528.5529513134	3619.13083975515	1036360.49001	281381.49157345	82748.0090459528	806702.952173674	3032571.3949053	148621.975969042
CBR1_HUMAN	245012.833091198	11810.0470349125	138697.504038944	60761.6560345656	253454.453767682	213548.975335373	125826.333330025	129848.713071796	806.798426478545	237251.927075282	2254725.72882817	901399.759769524	2952391.92756832	124667.210734814	77460.3387429247	27229.3846651373	99657.1385402375	9198.18723715759	717.688407766298	30370.2261282394	730120.438119908
CBR3_HUMAN	18570.080515209	3558.15876564566	18571.5747337433	11157.6488289643	19285.6482533129	3665.64502727925	24114.018506694	31098.9486909039	0	113787.684944535	330496.074381407	53486.1125563659	180465.431874294	64025.2086970756	59233.4283779554	0	6235.94189466903	3690.01526715467	3097.87049742344	8337.51467342008	103350.498363809
CC124_HUMAN	298215.731659331	115228.637870906	161887.74485126	237555.953880596	285786.061748413	16475.9208476443	634.491912164745	36770.3617622568	107223.913377045	31254.3262022999	106203.254403964	31251.7132181776	125762.995452169	387342.983301774	21980.6600697882	597253.467889546	231155.331092128	54202.854868965	192023.620530625	209711.759984622	9766.6558792597
CC141_HUMAN	77553.9858856044	22736.2830524168	11948.9449627679	179636.533273737	28774.2297641784	17691.2743191115	10540.4182890965	0	455.270117730352	87215.7391461359	118318.946792615	183476.668335195	281870.361148509	343112.973181628	28128.3713170469	228192.792647671	133819.352207077	169421.936593211	27596.7979366861	53585.1112619021	20182.2091441045
CCD58_HUMAN	5323076.83477396	1061129.67469159	4675846.21227974	3203429.47817735	10014587.4159999	50139.38743238	77717.1760871095	1752254.35593479	1125234.28068091	148381.680565255	874282.193270579	1527503.0287894	3066566.4443263	10831295.6196056	2481608.46158083	12133410.3379591	4535970.16368505	177952.517835243	2394747.93680498	2316666.36728436	79845.6311197551
CCD66_HUMAN	211079533.603473	698722.576241457	3415350.11679858	239066044.170001	517847.71243512	1824016.6650394	12096799.3957308	169972.472338854	0	8391713.6553929	1155317.95528425	14871.0753069432	59552.5007054531	41534.1635483003	2858954.77918658	11515513.3446572	453635.063049337	176088.311173991	244211.506204488	674779.130861335	706186.237564899
CCDC6_HUMAN	750074.172125051	792937.33488683	452663.385269871	130169.116101248	153595.940398626	323473.058021267	198760.110017937	135180.893537303	234064.294701797	181672.585890016	148643.86867335	247008.148534946	933132.231377737	1281551.0427199	515425.993440199	2212677.83509542	292294.859182135	240673.219206039	363385.666749788	365769.696693001	71730.1123501213
CD109_HUMAN	41149.8667921749	70779.3248600485	76064.9422841061	191747.390687621	4017.12853968929	30687.8071758795	7942.72869654425	28444.8302293481	0	16888.880265152	35326.1033277818	5294.97721212985	2711.59548805394	38575.7862074107	0	49355.6107757245	65846.5398374174	1453.15278391559	151052.684685594	189576.066032084	10328.1957577005
CD14_HUMAN	20543.884697175	40148.8935754017	53404.1153275718	9707.73956717064	13979.9499961233	32806.0737237365	190992.134448857	116137.418036912	256330.641206977	66597.885886174	106643.889596553	292081.431695987	161400.782778087	43182.0316155656	134873.407516927	15106.2291887688	19049.3465588631	17140.073909017	52504.731221858	19881.0465118932	52140.7216470871
CD177_HUMAN	1026129.39805686	226285.903652454	305176.40127687	2385671.39890035	4847200.50396787	409766.568821759	335675.328495461	97278.5652263914	138291.942923471	161527.930093866	279166.013752766	275501.805889468	264753.316306337	53947.833387951	43254.6930381658	20245832.0586436	920205.191423695	370209.376486531	303744.066279052	1310850.52939617	424514.918804925
CD2AP_HUMAN	473892.794658461	11596.5961896907	32691.9893683035	5242.36569200642	39882.5327252207	301277.283220046	236400.521083177	19320.3684905844	7450.74204320107	72191.5004856743	36739.7535896427	33903.981378893	10122.6873211528	30146.9633732431	17703.8692380586	1844.33389873958	93047.7632696684	148211.982046061	10860.4889822376	94260.1966027455	74377.1336545818
CD44_HUMAN	316441.129277304	475537.767567777	56636.0256690529	2566073.95634662	28110.6201305804	99254.5287446222	639.819780545194	299601.292057724	222773.776144354	133479.534982381	89494.7480098918	221411.214338245	204416.963863619	293522.204592574	332563.465202417	273837.513121529	309176.776244018	71243.783779214	200344.454332261	56903.1421954121	26442.7655432711
CD47_HUMAN	105837.641330011	12963.7434954519	58812.9428237437	56062.1549444039	25206.9598796192	239055.814352313	116876.469604844	175735.81167053	953870.334812567	195221.417187816	71690.3298670131	341500.872761329	419526.308685341	113557.69696702	469577.331654706	68125.7898017865	146620.983257052	323855.237393353	48977.1970222263	381791.333767317	346345.280641277
CD59_HUMAN	2256478.43467301	2149206.72981119	14043977.9459569	3940761.61563679	31411907.1066644	639617.81651654	339260.929937446	4384510.48738451	1371202.79061189	2467232.93790668	596500.085852427	548272.291798059	1144723.76440383	6058283.5395726	353203.024165664	40123467.3795408	12760937.6167292	12064833.4993517	3382916.74133523	18426990.0764779	2116669.74699242
CD5L_HUMAN	89673.6443614894	1422320.08392849	872633.878877142	332651.277815206	1286530.92891553	451370.369679774	632551.132616653	1636732.47391993	1510647.38966444	368143.909886993	945528.992330729	449372.367979743	518015.05076141	389994.893978193	599297.275649249	129574.372363155	401410.934243117	694277.787743946	520762.857893755	370920.872999936	244983.970492283
CD9_HUMAN	501735.561490759	352511.532295407	332594.544744626	448714.170555274	236221.957828281	196173.714380079	2438238.21000291	176119.038789138	6967.7533990128	515107.624827269	429605.974095652	83083.9784280421	814784.573427278	910143.321009766	102833.340240921	167021.773060071	356194.753217978	701148.656903547	608913.89117088	1025259.01605297	2086971.57479723
CDC37_HUMAN	104593.275833237	109028.316467046	8315.22888300247	338803.194025185	185721.167538063	5043.57805597465	215451.705022244	168560.937769983	225780.586921795	530317.885475668	292115.270030452	309835.930038579	370947.880056722	139017.725460374	381477.496794193	341658.95848515	258717.087974241	371003.19615288	115858.875326868	195395.164581502	639019.552779047
CDC42_HUMAN	44548.9926753096	2603.01000211924	3079.43017372745	14795.4382476362	4728.62313448932	166740.075723944	48332.0490818464	17552.840085737	39815.4275680915	128357.281107026	124759.237079251	107399.613803042	1581478.72794729	276042.733726179	615893.300716878	473668.182465514	49500.7231139474	70661.4096544131	394876.528268078	328485.692857951	216216.73271336
CDD_HUMAN	13052026.7179174	1788722.8641339	1832665.50375889	1556056.84031808	9429345.99123848	977512.936670916	31306421.8481208	541617.692034664	685449.511956455	8293278.55628813	1699696.24175639	930382.096828612	684500.020914171	1786476.22063422	870130.353183086	12751194.9800311	2515740.52713603	1051135.10229597	4993788.60392237	4857019.13693998	18235518.179343
CDV3_HUMAN	1564194.96051566	475925.582359851	732567.021450276	783588.174601604	1619588.2490603	190489.828596187	461516.588921687	100386.500500765	60837.8264315045	305701.763679632	225849.660572503	213611.735043252	940433.704788984	369205.228937203	130249.174194683	798790.345315035	285074.01193634	273608.017427103	803490.126373904	362723.207954344	239310.365230471
CE290_HUMAN	404106.774025648	259483.590281072	177517.834736186	239927.488308036	355104.463764927	285683.63891148	84794.2449000904	70213.1697981283	81286.4819672304	224683.634530796	170249.590196093	229417.261633153	588521.428398363	36613.0649748597	46728.24391077	367087.733248151	128019.205085511	89167.2670961407	184049.563167781	231914.543575843	261647.639876832
CEAM5_HUMAN	510343.297667226	206197.953704615	482927.569076898	3178873.75035858	1982161.85353329	1507875.95510229	1719207.59421592	2602107.34815033	235905.321928988	4395384.12077733	1321355.25861334	505496.648021592	1559583.91521639	1606207.75534426	372078.806047851	13539695.423946	8317890.37185898	9396766.96249601	1497798.86410917	17733656.6205096	6352394.89781753
CEAM7_HUMAN	816739.847067577	296989.254990413	882266.799205665	253878.472149234	696610.575688832	188034.116561145	99761.7131849636	139624.715934935	17985.8390105147	820999.569529962	93498.5745603438	762370.648204347	1590069.89164548	481779.128721114	134355.140953276	331092.638796835	152168.497290511	50393.7260187635	1140401.20647742	649452.321114577	793088.836250448
CELR3_HUMAN	344753.616435226	35355.8864290071	21569.8348491313	11050.3695726504	5774.43637087504	20179.7147367443	44685.036738724	227017.866853561	23149.0702440331	62056.1790970888	166106.026365474	94398.453885151	139064.276936512	12368.7083607642	41069.2032900769	25675.658550471	15075.8571542303	137742.518956197	51227.2124986774	480843.41958411	228647.788534005
CERU_HUMAN	1602385.821337	54737250.389978	21738936.5363239	2031972.18078767	4687964.45386482	1326790.99044846	368591.048771034	7375303.45893278	41184755.2669659	878065.592995461	8879155.88695511	18003243.3380425	16558135.6832588	5852916.39416935	35417939.5623838	1226840.30650663	2058658.37432639	673975.648225618	19459538.9051929	1367148.66426026	762543.064353763
CF132_HUMAN	1276468.84023381	1299132.14005549	1296684.58505212	1926770.36642856	10357596.8163183	153705.486796041	285469.343976928	394715.774233919	4545938.95366245	1042762.85720038	389095.969369132	157935.115280889	147927.509072014	4996173.40649915	975569.818387532	5274357.49700898	1512682.87907586	851918.769265673	770961.584654662	2904635.59692774	3015830.34152917
CFAB_HUMAN	367083.267751043	11630541.6432304	15156697.5792518	412541.642873272	4472082.36896046	1696621.23109352	1080101.92527474	2686521.30786388	18241168.7098246	818626.21408375	5177187.68681107	10995046.8823526	13053452.3277006	3021424.16189607	9897130.90522288	300211.400781832	265099.214521517	329355.318112702	7263581.9443934	583509.225459485	956790.74572501
CFAD_HUMAN	582763.768656867	353610.23314564	184051.839091947	418339.311680899	56872.3078943274	51379.2663663974	126038.826362161	121777.541752642	106609.902942101	180279.902580423	3983023.16591144	484635.334776945	413001.521217102	77990.5967673496	32822.8003413812	101604.070113421	87296.6928895744	47657.3793385976	356271.637331695	116588.838110868	82030.9092913546
CFAH_HUMAN	290921.18049412	6075587.11598434	3758913.1200327	1245219.31540792	1476795.02775963	4019979.93556848	3235175.41886255	5041686.74021457	6872831.88672663	4018210.4077414	2020842.70316494	4095915.15441265	2476637.53561889	2249545.70749093	5663599.78053613	1364552.93369221	2123909.58333529	4779148.05041007	3262927.83604024	3010561.19003062	1400293.95084247
CFAI_HUMAN	58817.1076283658	2294535.99787086	3190240.15357264	281907.751094527	983876.043979152	2652247.59348356	390976.323828062	1591684.27284962	1944884.18942139	320762.008158972	563127.039328453	1945589.67899547	1451609.89950884	842814.523772927	1395755.07390985	534145.075451947	410821.525540562	676617.253382915	1869205.3877073	1310111.39090633	727477.67026802
CGNL1_HUMAN	13085.1722922272	165344.232834374	13068.4677710273	45208.1810006064	160910.207254134	445107.381327627	131655.012994555	171804.192843779	49002.9539980709	1365.45855489214	20417.628967024	13786.1545171815	15210.3355524901	140103.506663136	2228.73450130933	394532.367918907	199763.533496146	131783.998477685	17866.5235115974	86874.8083727674	87396.1380864235
CH10_HUMAN	12586754.4503527	438340.495224509	1560500.69595797	4817605.70187012	2289135.19584375	680592.685114004	290967.773717179	788537.401366737	73282.9896339611	314966.76734866	1723351.9092995	588082.856981502	2271020.64432301	1804084.03396217	841354.135814719	1614249.04175277	349812.076388462	164122.023360693	1093315.98388058	455192.792909934	143653.55796945
CH3L1_HUMAN	5927.05894525386	8777.61994416543	17613.7693649919	38021.4705107942	10436.4491576577	2108189.99324523	1233021.75184558	36600.7337334846	9270.43402838172	598312.110719285	6972.07619092962	8200.60344701171	27164.2988691067	6108.81832387971	5596.66259686756	33311.6738929337	10522.7471900316	300810.203795251	36841.1912273077	29847.433232454	923569.375352138
CH60_HUMAN	1791692.61822383	132416.985774284	226152.381060889	204545.586099118	207540.419486506	1083165.4454366	364289.740642068	267090.44503966	145602.810713903	144486.171886757	621328.243375392	411333.725910483	313075.365899228	429469.80294272	233002.312849045	322454.245738786	385169.243430038	56362.4752151	221175.687190089	659930.092545776	21306.4310031364
CHD4_HUMAN	2575076.62203024	250627.804550808	93681.632105776	271372.542395688	26923.8842691007	3049830.28063494	2248135.3101052	529435.280219914	157769.689742383	1662834.81659202	118285.314989453	108954.635349836	124475.054369832	113095.089935988	184401.365057482	9584.88415543834	83008.6976792158	422367.110025979	87414.0880939313	76234.3590107488	2668626.33378743
CHD7_HUMAN	291981.666559334	6047.42803184029	80254.8455461104	345616.780537253	4462739.17500421	462443.01388182	346629.863972621	354673.778916392	0	815297.072977263	762133.866807882	12979.2742922323	80095.5027968033	152267.247744744	29949.379651636	3119950.67448077	4654323.85985178	453822.675405463	89736.9232693065	1122288.25266911	499260.072996884
CHIT1_HUMAN	292772.424371756	116270.533126243	166959.731506134	572377.636607734	638906.481580189	3158835.56928176	1134195.24311537	1311116.33453967	68983.6555020458	1821772.04756498	156173.215543094	314485.143670068	44973.3362266891	405147.600325527	153028.89674527	3284736.17623047	406802.220923387	1525277.73120479	315843.842276314	1052479.21377616	849413.987195934
CHM4A_HUMAN	686787.511432684	125494.21890034	199378.151822645	368168.662976702	695421.752932679	100266.328848569	26005.5189987075	103228.060748275	34104.675612778	152278.065293927	63086.6175095835	71353.4699580037	252135.972830052	341278.832537951	123749.53254825	839757.20903236	355909.345450754	226700.497256454	135608.606733197	230873.336387307	80967.3601282333
CHM4B_HUMAN	1508998.95907361	433310.875157919	1181903.48643925	82169.4483090892	2138533.49044292	78502.1469356314	14159.7050146183	12030.50414273	812734.347123199	20637.6923337309	20660.9923752547	44396.4481260261	903718.850277345	269117.417342704	263056.260545712	1115852.97558735	273380.627939429	31424.1414858087	164224.668750643	144536.587268842	67975.5109446415
CHSP1_HUMAN	2008211.04373124	113669.729741248	263824.225553265	133519.824689154	470463.922942664	131261.300815028	56385.0802903714	135648.867745356	1002097.82435773	246606.159683471	334354.560538221	388162.112061904	1445374.46370151	472086.152484808	836221.058748772	244556.260203214	95751.8532625325	472987.978232543	837887.966869559	216283.574580501	630126.990067879
CILP1_HUMAN	5579.21514443012	45912.2154771343	166137.464901539	108.391194097875	169734.55537547	110380.037101107	88697.433521396	49925.6648698903	9582.82256032965	12331.1445216319	5037.91686577265	3261.04966994268	4649.08632833007	14424.4585991625	1626.10114293042	38294.2982338586	130938.455400466	19357.4550282605	89618.6684063045	394621.392120323	13216.7777476343
CIP4_HUMAN	242883.14982764	26063.5653577763	84115.830553296	176882.86347298	57086.0911596346	87068.326271673	291123.23858447	2947.59792943388	4670.26704503437	452241.49319807	441561.799140981	109481.572041405	651214.20769292	117021.337731916	285932.978628115	200082.671495354	100215.964917364	304323.173429264	31527.0160783623	26672.771703228	812675.22063308
CISY_HUMAN	1560135.06313317	98621.3007013744	151406.755323481	43139.1500021925	11816.3949330862	198373.33106386	313295.577691984	1887.66844120532	32862.5593064489	28689.5325213315	134705.951784005	51557.1369386347	131238.528735584	14165.0890410134	24817.4247935403	3785.74150471729	10358.2774016949	13116.1664049745	74465.3633888847	5381.51268343907	84206.4719551511
CK054_HUMAN	476652.170379805	187959.549571361	223836.954028036	70805.2521890629	318307.437170736	122047.984069264	43460.9942878742	31034.068864642	33871.9071668248	46625.2742216005	327291.314096614	57671.7472034446	136416.719579251	430336.09567943	68308.734766909	1874699.83723478	263938.31842376	29532.1784340549	334688.355038215	140220.01706795	34012.0011183627
CKAP4_HUMAN	7809.54526456333	6868.86088241207	19394.6860218773	212040.81421913	133160.555641471	501164.347369173	185714.548251255	52007.0696212314	195283.698731274	169628.718931363	53756.1862935613	13504.5953377296	109036.762795811	559143.789930882	87342.5529465436	1176908.70377643	941936.872635864	178137.8535346	33920.9158002453	64631.8039925521	27776.9941882172
CLCA4_HUMAN	942497.182478015	1263541.51003832	1870978.5784116	2300688.33496032	559900.231114259	1912737.79934921	1456441.91985093	655672.349328215	65205.4331713717	3376871.80223038	1556099.06715755	471652.202766926	348752.796552814	3041802.87266756	247772.732256698	1818628.26534642	1380325.85969324	378535.97739716	582006.060254812	688448.275358663	660273.884828267
CLCB_HUMAN	4938847.8707587	2674240.23094382	3652967.8858788	3152157.21312428	9807225.36552873	755062.917476745	427964.151946454	1745831.2913608	1102533.720528	371848.410586593	1035536.69016064	1373194.2397938	2401428.29390257	4621359.97463438	1738617.95731228	8656008.34890641	2352618.85581686	658114.220351859	2676445.06417432	5458295.04464117	520817.879132234
CLH1_HUMAN	316946.291069845	202602.501302565	179443.516213121	143793.518287818	242284.937201994	12818529.9053487	337313.746981551	4341015.76117458	407657.103811008	391592.153019978	842298.3182336	2015445.12157791	2463062.02898509	3257796.52871182	2997059.3234517	461567.929156148	1214232.33744281	6289471.22604005	3651237.61812672	5343194.11621346	2097617.54920103
CLIC1_HUMAN	1119291.57804983	1461091.09669487	1051034.16081391	447244.678177343	1169663.90497334	1882160.2814666	2714902.52458967	1283875.71579046	482941.986538863	3151195.6066364	3041235.95106632	4355457.6276906	7089966.74527887	1261617.7654544	1336117.30987575	338625.403041165	411411.036353928	1185641.7544445	750922.076046242	1212702.59965007	6796459.38729444
CLIC3_HUMAN	598355.05219842	193208.925896012	282495.58012612	588357.160806633	254988.578238418	241274.641916528	351735.684015021	34219.2632951509	1904703.86423062	176752.256782693	902460.185874076	628218.402875644	2060083.30905531	358533.701404545	1343345.63604841	394226.480220319	248249.708818549	88544.8979918368	801959.452763481	1033894.73081242	438174.520611057
CLIP1_HUMAN	207611.056196874	99863.4681276818	107489.911052873	527577.820847251	231619.123825968	56154.55259734	200454.879412151	32352.2082834365	88352.3287059618	100230.245734267	114647.765395596	74482.2409748118	100120.931978125	154398.604756891	91679.2835882575	662889.910976702	117517.45155742	81353.8459767064	112936.297940301	325693.280568589	115200.806396249
CLUS_HUMAN	402057.004855509	38217676.3828965	15251416.5449549	1150878.38567299	7216272.36084667	423127.028640774	1231643.29786079	6104427.33663533	18404999.4395238	904170.604886981	7157821.66892967	15327199.6685599	19102605.7344593	5428283.91804308	12189766.03515	1846670.55166337	1578578.47318398	926195.196956289	45194958.4022732	3528699.38646424	1046784.34281529
CMGA_HUMAN	25204.7811987718	1559.22803463846	18775.8018349809	82660.2639459958	72731.1360138785	51.4592469912387	6640.38194354047	29945.0103394219	17786.2433587916	13076.6175011215	10532.1087297926	7369.1292881688	38985.8935288465	6496.86350476158	2350.6456666189	0	2629.59834828279	41497.81341089	74459.3117225061	578054.694963876	5484.00267689814
CMYA5_HUMAN	21776.5509142821	24064.9223878191	4067.20217042858	10343.3952367573	9070.75787676901	12973.8516767862	1281.80007140536	546.145025608245	3416.32603756777	3006.91235136775	53881.6048015506	62930.552993607	135132.436704267	804.072495495033	7087.22344742941	4546.72303746085	744.721208697439	4030.11952109647	27086.6093390507	1421.86631237612	2684.33272428037
CNBP_HUMAN	406163.772609379	211100.224881305	458180.200263411	417787.22699094	846511.809840785	116931.562238881	82744.4719431656	117338.878284239	89762.3639310294	174326.758603205	200639.997539881	162733.832033367	459527.377277195	143022.253047813	95080.3418581305	150318.321830638	113567.507291928	67380.2522964428	344862.061465618	366562.419309241	73090.5981639064
CNBP1_HUMAN	152880.495099216	36213.4633975143	156728.281394745	328459.122634255	541829.861335998	10907.6212464635	151901.551518319	11389.2164014561	26417.032441033	79259.9957776561	150436.062974313	80694.2446788774	21170.5703993959	48864.6439803662	2860.13399031571	501928.329342738	137581.844795208	40681.3718536308	242411.913965643	183867.273241444	45317.1672031635
CND3_HUMAN	129804.150605998	502662.716549141	169810.716202898	199384.075094216	138738.838868964	544854.310021654	1457125.32910307	792603.696435501	570691.322068875	1387955.77616103	376612.273118803	449921.520648237	137890.865121306	178352.420520983	189708.841176021	115029.38512258	1315823.45141762	2799877.02024135	399235.219069224	1238136.34168416	2845064.06746241
CNDP2_HUMAN	624027.468669333	180314.691192677	261503.157368438	372865.856670494	148713.674868105	229365.810145012	65807.3392069676	202437.066771601	932804.18784435	189509.32186533	322508.097843025	1401074.13072837	3627517.74255413	225511.704724398	850078.431257332	855235.734977747	149998.67070646	80156.916437219	56150.9554147224	280054.796115765	231756.950333001
CNN3_HUMAN	369752.726496733	134144.027751509	124794.491615841	1307255.17438129	142767.49287749	1136393.85919435	1455098.08028652	466883.167308998	51512.3697436383	610574.405790438	252559.95795023	310575.562325581	377913.664878618	160118.943934269	249326.164006305	276134.8688957	110898.312720732	1048675.39700359	109605.107302431	218424.109023013	918332.526583037
CO1A1_HUMAN	319353.573833003	185527.580752483	132427.731417038	19422.0156037552	143885.911216956	13295.9890626282	103253.250925028	161499.060870788	90858.9630543931	361902.836585575	35975.8476705021	182373.77094639	41155.3786439873	60667.1118135623	37898.6729027474	75933.6564604035	63160.8939443693	252865.480881113	446792.737557251	1620313.59700294	81071.8503239464
CO1A2_HUMAN	503259.152733491	684139.512611609	359923.730590007	472637.469012956	1968593.26058063	367625.559696149	599297.088718731	1185845.13229361	117356.520762557	400985.752122136	689797.69385612	108220.943594706	276558.46774314	565630.296178018	191919.34587442	487562.701978653	320540.696408534	3010015.69726648	326428.095699575	2043104.12365539	655894.612825755
CO2_HUMAN	26645.1401304752	436123.401792489	152644.248972413	28235.7579784157	93863.6049825138	128544.022627328	173297.506404726	477555.515619251	1165024.10122121	85912.8642204926	148633.585397315	315722.989642608	161700.891810291	136035.740200405	587357.702185443	21726.1010151525	45068.1568816366	133589.4803389	263605.484245347	122111.109911833	234114.914501265
CO3_HUMAN	3872604.79753073	42645726.7517293	51448264.6483316	10375565.90203	18514623.4176626	8258468.65032247	21635815.2863378	23822057.0427282	78687879.2292147	6371802.01773723	15305972.0022061	25635589.8972844	32684972.5554255	10752491.5370919	46755280.3342458	2486371.54928186	5097948.6466306	8779812.07708111	36349420.7922851	10852099.4647225	3487577.26841367
CO4A_HUMAN	25907.9944555643	1150031.52610512	119893.030471566	201027.117369669	6644.61742054864	381.544002293315	0	618108.157664822	2118811.93556699	3847.82830415735	188587.34985965	1586827.60526558	221665.541303693	60343.2119547801	1331423.26292177	15307.715363605	18259.5206290606	68034.2931719168	27186.181726752	13635.8480720145	0
CO4B_HUMAN	386230.186633311	5282138.13597502	4762889.07875161	3209344.54411215	1521212.38584182	2330020.8433792	8269030.38371269	9140077.70607137	19770070.5009163	2280383.14096499	1283513.41139894	5668724.40094732	3476766.3118002	5211705.8519725	11553952.7171716	438764.181311094	903940.062779267	3368672.41409178	2677426.40653409	928197.991407709	2002152.67359269
CO5_HUMAN	246748.366780836	795708.304301048	800874.450523582	99517.2452404221	66028.837238396	175519.049185002	292019.717657093	553638.018061142	1272191.00460424	175268.626766125	411158.999055942	1079178.82103288	392094.127821095	551696.529681772	781784.285493642	685858.557999171	24785.0038077383	72168.9717894874	328342.949259974	80976.5428179847	103809.379068155
CO6_HUMAN	364976.806211562	141010.840354429	286545.316410289	47734.0097424027	149339.158367646	226861.767530884	354543.917452009	1214857.58567439	194179.261171549	256372.176070506	373486.132154705	156559.405803134	129040.678160161	71992.9322700002	113872.43327712	225359.002887813	183673.425254634	668091.144226061	138768.473797172	165717.876113131	145840.131321561
CO6A3_HUMAN	70699.935088115	151142.438639767	217063.906763941	166560.012908903	432820.756009008	213883.533384892	206453.617183364	243454.415289549	187144.696672586	52449.8275893753	223437.811110909	188816.813240719	177745.569007187	246054.381284994	37886.5160804718	1081402.33801676	989072.849449168	283411.813493224	299945.092140042	353667.508769431	87629.7638147172
CO7_HUMAN	108118.048393415	3344162.51835777	663935.188030974	444582.566118421	686544.462158542	89824.0822775029	155167.797970601	382532.834364915	521257.745311393	266570.385813807	394092.552406358	530091.13930562	223009.193413119	467600.863993743	391446.009277083	357397.902019522	545514.076910755	791045.26771848	357178.711447184	125454.377825667	310228.591588788
CO8A_HUMAN	28915.2432816735	996107.699612464	1301718.54961255	108006.690673737	636706.443996047	42400.5559243687	758520.670274668	781475.533308078	2529598.48834912	372533.567161552	648901.762946622	486991.909788793	707676.173028365	173690.196314321	1142793.59113433	22516.6930684229	229523.161535649	678500.766551956	485260.814645045	180998.756480279	157334.271940845
CO8B_HUMAN	5123.29095370865	290158.267354112	493908.828087097	139725.969526238	112735.027167787	241555.616125139	145103.037030233	192158.446871701	396520.296825369	9679.83305047576	373574.959561355	227678.330092361	734744.872327649	144616.019827431	328148.560765132	180462.003214488	112289.818764189	143644.06100505	80921.0752733745	92913.7241328096	166434.008162796
CO8G_HUMAN	55305.8273912174	637111.78569098	755603.746774207	198508.141102043	177264.232479269	25804.3287192032	81772.020623887	354220.651530606	1607969.35395924	22611.0426603579	195293.088904174	356337.435474496	628833.647707118	180774.093969267	418009.237814179	69201.8405958062	152023.92686158	160693.076953926	277401.4839946	133814.527100591	32633.8425371927
CO9_HUMAN	49526.8923849715	1406469.65915389	504262.669095093	112001.989216569	256107.543189612	116377.969944165	404830.019752981	308260.709156249	3641752.98758681	136785.083838458	485029.271177099	2316280.92927964	1022584.08696029	346089.668710984	1228937.9635292	65648.0960633262	326673.615151819	285309.794699617	596972.161274025	172536.020438782	349715.804303303
COAC_HUMAN	45968.8600579591	0	1887.7901031385	0	4032.90906349292	18131.9294188698	7551.57422911489	4063.46234521776	1371.81186159947	0	7606.65169027066	1259.1434513084	0	10456.1834674949	0	0	1133.2333505622	2045.33278498629	0	3640.78532250836	26272.4696170775
COF1_HUMAN	2755025.59262227	1504827.39767726	5027456.31527494	2237825.65155236	1946575.06613724	1960139.6880093	724229.963010263	844428.865340543	1954683.46433677	2559783.61494043	9277389.48795504	12092511.5502786	15658662.142992	3006590.15736241	6707493.96146537	1226091.97003673	834499.482868278	2458226.07317095	2900566.38930953	1388047.56911504	1735364.17404603
COMP_HUMAN	6293.02596439669	124224.24775047	8329.07218191154	11350.7713515926	1548.85343949657	128819.448943336	507725.216970719	16095.1610253797	23702.9916744122	220593.700977851	254859.308192361	209911.152071643	169601.953311293	6602.95276426406	13436.9684115053	10757.7788790918	220764.661766185	61773.0434047144	14448.2512934883	88329.6068681466	345627.285547471
COMT_HUMAN	82681.8718431748	39543.5710075265	107394.990201908	25077.5300505848	142127.551173511	9674.34049517709	87694.5132208852	6288.02069310988	62406.9043864464	4723.70069605828	46982.9229460388	276349.809025625	401063.374977867	34499.7756569286	226834.2774248	59320.0778213991	4872.6029087443	39002.3834542456	29101.5749076151	32874.5093048446	11755.4393573036
COPA_HUMAN	848.946234134655	14012.283188598	14642.5625814126	8171.06481181098	18907.4933361945	137362.146171602	52893.7213630984	11921.8271414033	54667.64358694	108106.035153675	12533.9800370457	51540.5156277387	162894.549939971	7550.15187547891	23114.3562070851	26566.3874465901	10797.5625977979	5175.41798816932	23158.1632093685	5884.37763327886	486922.033737885
COPB2_HUMAN	4391.21491716839	162553.001532727	1717047.33385979	197358.666867459	823183.973937697	529784.470778725	627576.436870816	632821.85512513	207049.506714917	306523.85512052	374059.757733075	221894.036587998	1934802.81333646	537769.940431456	513815.365963396	115364.316070186	378575.000732439	743515.869640814	799278.911765281	523281.590855465	137173.54522275
COPD_HUMAN	182140.209112411	542.56229095296	2071.51730932678	16713.949366418	10992.098371688	51189.1624182432	492.29454900203	0	5003.56952747884	933.930502498752	8646.27921070404	17689.2596793003	321528.460583378	0	3465.08599104155	56.0755973223803	1071.25457476133	22366.51077667	1899.60672049907	0	3987.064723525
COR1A_HUMAN	90172.2999963593	979572.175817233	1444295.11527526	1501210.03651489	1421157.24420993	7234143.5721841	18611317.8614648	4427298.66479985	3715950.74958368	11869346.0082126	1738113.13432244	3987083.44804644	2847954.28923035	1244212.23711586	2600994.91841003	679063.154857206	2782637.62086153	7568832.97457896	1349127.8864925	2318896.1487866	9445677.64212709
COR1B_HUMAN	164911.406021315	3052671.65265831	512694.1746394	707977.315652789	1705729.71641328	1930043.54929436	3331358.78743362	350829.609819774	318243.479622385	3429633.99059588	1624535.89446891	2882614.4331371	757400.821263242	1032832.37623072	336544.191151949	1214156.72670483	1078499.32284421	1135531.29005383	663856.120350048	1084408.08204936	1051084.91083742
COTL1_HUMAN	211810.550841881	205169.370049324	274937.669500221	228810.309263768	279083.382730185	599665.81241163	945320.207890612	530684.015846694	93700.7256374121	872022.24948293	672356.247029782	2469702.18370178	1510738.532083	162610.657594758	620477.904206903	160910.753773899	84879.7090175309	540799.904016054	1054692.72238618	380537.804574553	1184169.16349
COX18_HUMAN	199092.932100121	1824252.55033899	1332411.82291589	386084.422257336	3326307.30669222	1923636.73294308	14805925.2062872	16693720.5504242	651022.432448171	6570335.45509164	11408830.5381275	4169676.36315875	2388368.58991424	1713915.62791847	1255395.21981565	414246.5337395	587455.477400681	5206470.92986221	5609384.98024682	2393326.7927508	6899532.40393481
COX5B_HUMAN	346742.59565748	81873.2718756511	157476.031976279	113368.639055186	191330.318773595	110602.887130823	110412.328879736	29557.1168877309	156100.276803314	50700.2837144966	107542.936870706	166721.128211554	486152.306314888	62593.1594894527	84595.1222747592	77583.0638320407	47341.5233749018	35658.8839544403	100091.407946545	27101.6684506712	118439.987680218
CPN2_HUMAN	2640.86789579563	173330.092201856	209470.533965461	2691.33773447703	14267.6466363486	252.064065742427	0	229870.357108185	887751.704692368	8608.59302663259	25965.3442061887	340970.823704954	70936.100787313	34866.2832404489	460852.8062119	39503.1097871157	15244.8300842116	2601.21690592452	188030.37206475	20266.2284859768	297.358750314016
CPNE1_HUMAN	31792.7230875494	8093.21928308908	12411.0976150255	2390.54889705953	227886.334728705	635810.360609183	98328.0485131941	7081.18331747832	74044.9533874837	361519.549806884	30860.4579432842	98818.0666736708	244719.532432915	13610.8289070765	73347.5374695405	4705.09272623917	31057.2947802619	19600.7231264905	16485.9008174047	14756.6648023711	607761.726863542
CPNE3_HUMAN	485253.206305607	114876.997341839	260226.31242696	538729.491956	57823.5855340216	15935989.9842676	3328725.51312362	50471.7986486174	39183.8856943944	887658.522101148	95048.4486885966	331009.849313032	699930.829723192	58279.6559449668	185305.118950774	180483.635758964	70301.9448274016	435762.767736811	330782.136499581	87595.6137570878	2572712.33133613
CPNS1_HUMAN	8613345.61114725	1414779.50084928	7171812.00200599	7886617.26405071	710146.927656431	9288925.55611578	9320566.86664047	1153027.12327364	322231.429154039	2810355.33029486	3381701.97069811	867104.460179322	2251266.54789638	2189007.58067798	1457874.20589149	2872286.74054353	2751154.49910283	1534046.79370663	3221883.41527075	2979090.00370425	5889228.3367286
CPNS2_HUMAN	1161706.61789228	241727.226167355	725288.249388299	2725637.32814174	358975.251619767	758339.7598388	1211523.0814329	703346.487772522	78606.4044349826	758767.037121922	1058815.21447976	104816.365206126	348075.867919784	626379.473230357	318431.671676782	381034.073726895	428503.724930283	517750.698776031	1108323.63112993	1281977.10835192	378697.73056591
CPPED_HUMAN	374972.396417745	74992.1855976715	334745.839712844	25916.563300361	209769.195664172	95690.2245477966	35559.8101168701	412027.438590085	2815125.81360815	288323.441266383	645758.149599269	414069.639661464	480364.726061352	530825.760667245	1077188.60286403	16742.9457824825	17377.4495974007	24336.0912967606	81769.7239806939	42877.174249337	208616.509665036
CR1_HUMAN	2709.21029916086	16978.3521134533	0	5007.75150780039	0	0	44239.0188858596	12420.4307694697	0	14830.5199671085	242.788194756003	0	114.661235630055	0	0	0	6667.19140514699	303841.597441728	0	6584.52507051506	8538.67849315591
CRBG3_HUMAN	17983.5815333026	362.80820350972	48813.6401325571	19280.2079281255	346771.8875756	52389.6945437922	140421.346342007	23525.2947787045	119310.256995766	89572.5824253353	40891.7033686377	44271.9570808604	72022.5200749518	93416.2181505327	211933.68586787	106152.607203285	21753.8686746315	9874.91483126812	122246.934277677	128194.102720458	62427.2277504946
CRBS_HUMAN	41172.2080079146	518629.347419275	102977.106305928	2541041.50556799	633850.613869681	432309.082210968	53435.4667459178	353655.511643346	363650.095598287	117706.215612449	87809.6447900454	68130.7845711094	97705.1542236059	58517.1217617337	150040.745415361	397183.190177467	154946.234559753	199247.095762883	589745.974353586	435576.724914916	1279129.23362949
CRCT1_HUMAN	30263.8376132979	28456.0223068547	28901.4673322634	0	1116357.52620308	0	0	0	0	0	0	0	0	214311.536863041	0	416669.493131066	238040.563076598	0	0	0	3839.03308998572
CRIP2_HUMAN	326739.398266145	103133.693590392	115792.470629206	274578.87138244	425978.880604628	5655.90647941341	0	9088.23452988862	0	6716.89629794534	51032.0126217045	32758.4110464032	858350.277179662	82591.5405201443	12604.2275945631	466054.200647711	80881.0827394603	8151.07276496982	151500.90645037	162316.000862705	4994.87618147537
CRIS3_HUMAN	14148614.2196443	28383767.471249	95645855.5218014	4677069.64166383	138219764.950473	36434746.3186032	15232017.6533325	32180119.1053767	4197404.06231301	37541253.5864527	36872757.6153939	2449006.44509847	4197302.7866667	10260418.8504231	3423250.55628235	68003109.9459008	68180478.0861205	23461614.3475123	94617905.5434769	113043704.616573	74497420.664411
CRK_HUMAN	19764.1679487473	3653.92088091674	15302.9241996601	2443.13298600149	14265.1863212366	10063.1005282728	13547.2967303558	50625.1915094942	10297.6850407033	35196.6334119916	95140.1467399178	48987.4885441828	220963.438550274	7589.08311635002	39165.9627047576	5883.95647768279	823.475334255539	10208.0838201153	0	8355.84838542995	2751.31307587019
CRNN_HUMAN	606352991.639461	279580500.162778	504751828.173844	282783607.30113	994776247.840982	307879011.607612	218223202.057736	209235066.834743	48347357.0533623	109377531.724391	381061184.628043	35163629.4104323	44636586.2470735	523384768.897365	98242046.6153742	760910289.14709	139463609.969075	12006096.4740598	263816966.729246	338608413.539029	31644719.8530371
CRYAB_HUMAN	335927.498126437	610889.259508596	300449.927879143	177500.756774778	4000927.62352309	156989.527818692	112486.773511337	507817.550236331	151177.941027337	149339.451312601	164632.806985892	188927.787059526	527886.790564793	1074328.29415532	107916.58688911	1981972.54877262	608185.282755939	13121.2290375189	238964.956298233	43821.3460657001	17636.1164786284
CRYM_HUMAN	121301.300293693	319619.523422264	148732.365561561	216145.478265651	583070.012183906	71002.6898530576	56084.471243304	14585.0040864275	92165.6174131087	135039.63367789	123505.991867979	105140.442042343	389096.314586276	31766.8689564415	3869.32425915193	302741.833920419	637632.124537406	224281.794105086	144702.342356986	302540.278109627	70485.423195621
CS068_HUMAN	643431.976717193	1654083.58651216	1534416.78868622	617152.473653518	3285325.30697356	2004621.83190826	2368098.28694872	821690.595949903	1202259.00378317	824925.884144069	861442.173763816	4881738.00700857	1287275.01059663	898546.481363012	1268131.06570559	1480910.00506088	1779552.56796701	1564275.18381282	1421705.82782094	1837616.22588876	1171368.42449462
CSCL2_HUMAN	51705.7766774618	12547.7212982143	58421.2205840772	697726.309743135	50604.8678933932	448271.703912894	2934318.18796936	384657.072727148	4642.80807987448	319166.743930351	265521.702606887	121790.645384588	39414.9056331116	896196.644958369	454946.937004033	202647.707628403	359801.448728192	934807.569067822	102590.008179277	516950.869793643	590116.666916225
CTNA1_HUMAN	860078.502323221	199455.468087059	530210.505412815	873651.271594942	985591.876870553	445951.5862254	616572.795277854	260214.992329726	1580251.70413936	290021.345382122	734751.00416073	192329.884152442	440177.519184594	1239560.24483452	1096974.72893048	2492671.66031706	711425.095124882	315026.677411385	199008.261837145	411175.001763663	607759.839584366
CTND1_HUMAN	79380.551218749	47904.3889574164	36251.6459624522	33697.8458739928	54276.0590145193	9868.69469039945	50.0988454796169	213.639132360432	71944.6027362207	82135.287794575	2274.49896058524	32354.3317614069	211542.288571639	480859.984643887	117210.871278429	297731.846445014	169141.094056106	186890.463670095	5627.90273547863	13072.1295871692	36005.1473325082
CTRO_HUMAN	59083265.5209146	15549434.6319409	32050578.2477734	23188929.2626055	12218312.9310192	6935729.05524951	29037825.5955871	2046757.2287702	1956875.52535083	13379353.1307947	10461085.822178	2825592.0533179	4565094.10625552	18566568.9743438	5632299.33883578	1534707.23641773	4101522.49403713	3965652.02515405	13167641.9833256	7077105.62086226	79791181.8760809
CWC27_HUMAN	37429.6780875589	29219.955285992	17489.5806799077	951951.884389118	101790.980702958	2375.48593600115	0	33327.8472080134	111.310807203586	4629.87458931525	168246.871145335	40718.9164312819	284535.197125365	15369.5477094975	14438.5302287434	117406.754938086	230333.268780206	36698.4024302803	66299.2771266179	24224.5910435149	107285.103743692
CX6B1_HUMAN	2585933.7069742	726994.875886712	236000.171103688	745507.892258623	509250.780229213	2199604.1912028	7264311.51360264	873961.238573271	372966.891066559	3653183.24260204	754492.95801453	809703.916371985	495740.163104483	841070.278927921	85434.6638304505	1292080.77240938	1035957.51636019	1635130.50981412	556062.931020562	1047904.58480384	2068541.92845295
CYBP_HUMAN	218081.481132242	175874.279785739	40973.5285660222	368911.669536448	20034.3291298873	271626.42453022	133016.325739721	64713.3117675618	64563.634745472	151104.583782955	326561.511614557	102233.566449318	170411.659261912	77992.3434319789	68948.5078727646	29896.6262688698	20619.7951544634	43886.5770318897	68325.7457092	25009.7221625214	172823.570863681
CYC_HUMAN	2399673.75753511	771076.524446548	808924.617097037	4692088.87599005	1851307.85367482	50187.1033502569	164442.36723953	232528.752030456	56694.8645273617	365666.199197993	235287.772080466	128009.221770439	476752.236222292	2870904.32142578	635970.345300092	2944242.14908868	550653.003995977	232535.27977636	701793.582685771	157040.651767647	177581.76617473
CYFP2_HUMAN	31140.1417255524	8836.80136479518	18431.1406818698	32940.593538977	1059.19239249752	27543.1487834041	6116.55600214425	8335.77221823429	44629.1234256457	20014.6666919483	87864.2789940724	60129.1110746618	233383.101746207	6598.78363860451	16222.5091579204	509.167386997397	7415.47555269072	18795.833206009	41766.7037702877	12086.9119395185	38799.5233865252
CYTA_HUMAN	12553700.6779607	44601743.160367	24740184.9549774	28169193.43483	275323399.946678	14785489.2801403	3834985.75980567	7266821.71075692	9674399.13933317	9775918.79101646	8712699.16813098	810766.930552894	2116071.46353164	60074476.2621323	3248216.53713654	232768275.070105	40976665.1254029	19305528.4512584	15712592.6957673	38711046.4020922	15872705.0547105
CYTB_HUMAN	996107951.859781	371228846.713622	712684318.710083	45174398.0036114	179949372.430136	15890789.8535029	8445607.79029849	6604808.35412868	5836499.95810385	5516407.83352435	356355443.131574	96177106.0052485	142955655.007384	197754048.564509	66715417.8879303	51473409.4544846	26924290.2749439	4644710.54170796	576755461.716757	30919911.8396887	13009545.4520448
CYTC_HUMAN	481891.410384214	1900426.85749631	2130690.92156195	365048.870371656	1137499.97269146	665126.639955458	787368.264968205	1126856.25322357	586431.270767562	697464.523195498	1008071.85038	879692.538697215	1292160.01771714	321528.052737857	386542.175715619	147421.406262572	320308.795790723	337851.222524478	1763926.24730801	2458229.42988082	387018.128405304
CYTM_HUMAN	642857.548923687	958202.166598519	1847978.62632558	886737.799563457	1531633.78696175	76645.3124309791	202723.536222251	345586.774141323	0	962260.237895455	231171.426220147	22058.1180779939	212005.59740667	336195.139132965	35422.440931432	515289.171551655	384448.682579632	817354.863185836	1212277.33164551	355519.742168609	380636.057911355
DAF_HUMAN	411990.729759637	788226.375531692	794098.772550916	2316836.36253106	4200391.35228272	4250381.15277244	5965165.56399206	2044195.97224559	1349735.99814692	1975800.57918219	807452.176876302	747693.813234164	609764.98407655	1066639.57422333	1877986.10757334	5350504.68833471	4443826.43805201	2229146.41768477	671008.831939467	3751048.84818428	1457309.81770384
DBLOH_HUMAN	1354269.80647527	99829.2218282208	502258.615187838	799260.3413002	668884.699990372	272095.595907562	133310.91941846	607117.241815549	1118594.03384937	568536.142396896	319694.43822978	199238.089972255	577022.192103185	928119.078038929	990316.794376783	812788.846899407	149193.136331368	30219.3797673318	50435.102879898	177906.021983748	139149.230984616
DBNL_HUMAN	315344.608094295	441013.407169652	348933.1862566	847725.153812981	1405133.17376309	39755.1788500613	123510.525741875	303553.37961994	229066.753963496	412775.446328453	135049.269446673	1179402.72341801	3462894.36892397	1513572.62472022	716223.986459836	2487925.28534261	814811.298575168	478145.416304547	215592.154032153	542279.362027198	237416.116977654
DCTN1_HUMAN	601447.31851501	117916.744177925	372971.073958969	1241173.86219838	361731.547773687	5916101.93603209	6888240.38529258	4173161.14467925	736125.605735487	5047108.14817027	518522.425597072	897903.1031801	633826.630110542	259777.239791161	276580.59031425	571721.932223502	732966.710138039	8554010.10013796	266735.324113573	1582629.15603488	6813640.17144992
DCTN2_HUMAN	165807.058624193	18669.6837605777	72170.2724179095	105734.507077139	41746.8855058052	20513.2751431475	14969.3644483636	41712.5051766517	22567.5197575207	248395.048562163	73059.2549052378	225035.037801601	531020.212291281	71778.537607255	172551.886356521	141282.086609216	60466.087458977	52499.109817871	164173.36818962	22356.8067414562	37839.5347524216
DCUP_HUMAN	355959.189248561	23221.4471073169	133802.781355662	144883.049297342	95271.9250751186	28324.8493024162	66181.3733812711	83196.5872887358	324544.86404507	122700.902082526	272743.520945134	176037.415444436	147964.502366032	147609.748704183	396926.745242803	0	10429.6908165398	22530.1422189619	272510.172589889	9580.02210825043	47924.3854030552
DCXR_HUMAN	665594.035619469	107555.45040067	19783.3669475167	42876.8452480689	7252.07776480386	3616.27170010377	485.766608639122	30011.3090888118	30519.5144635835	4616.94570134085	3528.01353408029	21892.7379241195	63925.896163849	18653.5981142747	10923.8021563538	19452.0310618664	9989.30962862805	5288.58996744254	28950.5093399343	6953.65025071113	13591.9653563485
DDB1_HUMAN	382959.958694456	9731.94660828012	238888.775016565	272517.320268278	188772.814619906	735160.491091421	223086.536108938	590260.927602323	94073.8214514888	655807.361205569	355946.080613017	161729.678283569	356185.299718987	294707.943185119	286263.056365172	90431.4753265094	33884.4217242752	69494.5292508661	457326.188188633	41635.8590454289	668256.694643516
DDI2_HUMAN	119499.459723618	55204.8469573042	87426.2361873128	27116.6560521668	44381.5775865186	40334.7068470169	148148.440075257	232097.691854678	433520.78228256	32611.7423122295	96269.6970568682	41938.5232112849	125490.63599963	141717.388504026	330073.669153091	39604.1172377857	50435.1941228383	21970.780634383	96089.2494777602	46676.836954575	22572.5062347104
DDX17_HUMAN	4623.14571610446	23803.8196185733	1.3176818478421	470.728986610721	7015.69468804177	13223.4976177963	8729.62641743119	0	1664.54488683357	44921.5086572782	354.534529063358	11341.6769607801	124558.133035054	1872.17267634648	88.5514345508229	1876.35359361181	6549.51217695642	3555.91523834368	15852.0498629264	26964.5087490086	47411.5730493043
DECR_HUMAN	5221765.89952623	779865.265100905	627395.332175618	2062683.02945201	604864.741226295	623613.307945517	1184208.08663245	151839.319902019	2522212.50135398	608270.520116175	156218.424465462	340693.417975055	652238.171460837	1371526.80719445	762090.444173583	2691777.68233234	532277.043405854	478045.740639561	457024.933598664	266015.135920757	803186.307908886
DEF3_HUMAN	14856537.3833964	1988597.65457189	10497981.3217578	5364977.57493926	8884529.52167919	275491810.161395	141459616.074124	35030506.689905	1965993.44392598	176960955.545197	8841327.97964827	37808726.2250754	34599743.5741005	6836420.32228334	7996557.18957614	10145200.4885574	27675199.2871389	169053719.771207	23334214.0654521	48687650.9402425	526831884.143374
DEMA_HUMAN	1675.87792717025	0	0	1.72627473099406	14155.1113727857	228706.141224635	77027.7519224122	66187.5707133954	1739815.11184773	27794.3932879516	0	0	2833.82703596566	70832.23674133	617410.490237818	5238903.61874762	120.683988586498	36285.9283399319	26560.6079741257	15376.6167728061	15890.2808155987
DESP_HUMAN	1081068.23838958	336487.743419348	522797.385247375	2083181.18098562	4267956.55538028	1547232.14208292	937207.185682383	1160631.34781011	541360.225859454	1452442.22820435	710383.599861859	262315.966889339	603318.857174392	3062827.95595079	1625942.51350002	11690689.6242858	5817402.639092	1546254.98964671	280691.507637759	2269274.25977706	769327.434107504
DEST_HUMAN	304990.406980535	144775.629071377	241429.698708533	103906.683579762	463825.213070885	123879.97831324	241836.764997774	127542.382443781	75971.7545560909	137681.792527301	989174.106916772	1246180.88309432	3799315.60656109	638284.186551917	796851.872655964	304762.80431606	155492.844920462	186783.63840923	171277.4551751	149831.368436805	427842.222699385
DHAK_HUMAN	20732.813974532	2836.99762987892	2094.52664228575	5438.67484309231	7676.55636210622	37483.9931428712	9494.09578689895	17337.7231400661	82170.1961384885	12960.32584432	33687.6030357727	136822.625137288	169549.845010583	24357.395570738	96364.1636734021	2331.44942662166	4302.08969878416	24455.0682406597	2870.22603373924	5232.57413006451	22548.7700245839
DHPR_HUMAN	577244.377377712	2466741.67623251	10840495.2335094	2995891.17804231	1152095.82776234	4536515.16239758	1248471.28603798	14491602.1685543	2748509.47091493	3234073.84457716	3268141.59467089	21632711.6203707	6533805.41747051	11641853.5622626	18017173.5517924	552421.954062897	15136481.4824463	5305946.61683801	59431924.801933	3881096.4079481	2010248.90025751
DHR11_HUMAN	292211.116978486	18692.6488389596	157780.843519849	34006.965566484	61716.0855962314	105739.418325648	64155.1811003508	32110.7096794939	16906.0785766363	24408.699844146	36085.1337077238	18578.4875736568	96072.894927301	138113.688770819	35657.2002820356	6933.09916313926	24178.1007282035	27535.4088584764	80858.1457802975	1763.63212986719	139060.590954844
DHSO_HUMAN	410360.706840223	48316.0615926346	106011.500034015	18491.2827720963	28524.8401226138	101377.626020272	93354.7571246068	78429.1426934743	35827.3565338442	168956.470890344	42750.6068819213	284911.632440423	429282.343499443	48695.8180528734	397664.204744442	13456.6740759597	39023.7115790872	201707.29692577	25292.9527588863	47268.9890693654	126714.345711613
DHX9_HUMAN	6349.64099624897	48964.9689751701	142422.56054923	2042.33217922637	137033.212169791	1336.20598443395	0	0	0	6982.67461045251	453638.896038725	3183.96091341326	64327.1691118963	14195.3131996216	15321.032980244	81439.6002812791	5332.1269724796	4653.55247400605	13490.3749827239	4673.56816256304	22593.4759125015
DIAC_HUMAN	111773.23739834	93436.1668837577	138240.152637535	242298.895024383	523304.373239313	339418.086981796	454426.155762899	228076.044732921	39772.2458565232	358660.633852839	100712.71152271	46103.8125930107	80993.9456956658	164308.244876305	73931.202567234	293415.740104438	202245.343382115	465478.933287904	85237.4515932111	513975.918383934	409142.593435685
DLG2_HUMAN	1815.10212873005	4961.49354071767	7298.98388286992	7402.53709704896	8575.01678544175	42872.8418585742	0	1816.23650116317	5028.12043261366	10443.139925857	82391.1243587238	92013.6661439193	89226.5124072007	1570.46493953929	4185.11900080002	59109.0174956234	48344.0892459642	14076.5324475555	14906.9523943168	28092.7533807977	194963.699975558
DMBT1_HUMAN	91400.8777796608	190113.607247503	424116.410145073	1646065.58701226	25217.3233338361	235203.315265558	761623.08382852	1811658.14784888	244112.434696047	5999778.95924728	166231.909546822	67573.7931317698	66409.8914517086	244280.232863465	53979.4920283695	93141.2768899322	388211.855164588	1871133.31359711	883009.613927334	1674247.68204547	104263.724049409
DMKN_HUMAN	231280.793803411	1205331.0722469	1625092.61515611	1185287.16566438	14525517.0208245	592443.081778554	83355.0785448443	307016.192081801	400029.478019288	407643.5012928	215250.389104978	86002.1025314934	187002.521803728	1562232.62067014	561998.993063045	988242.009830829	1175323.00059245	40154.7278118982	1310265.58628159	308303.108481481	1226481.03917548
DNJB1_HUMAN	636134.35187505	447157.026261316	500140.409975445	820696.986305259	167044.507336151	228636.960987921	139443.397470147	314643.200332789	2013966.38091286	342756.243454453	648745.751486186	188006.994434411	436154.485150288	741009.061905905	842089.155516728	347006.732941862	161467.433461751	107948.693724068	576275.479960324	441329.934469059	368362.899781146
DNPEP_HUMAN	1398807.57193753	781829.605199448	1340913.71022513	615493.01984944	3519118.61124009	155029.023825909	227514.101204468	493295.591943438	86180.0353635129	2689421.46484515	141003.568591712	122926.059138648	354627.816978685	640953.50879664	104065.166947259	1751070.53794901	800110.903229915	1535559.59110946	1073009.93991235	3564555.12156212	3511663.75147651
DNS2A_HUMAN	2816.00546799206	54229.601933678	13621.3915032601	0	27593.1805648842	28212.0722683078	0	13721.0898768336	69190.0776740131	13221.1532063056	42168.4002374396	16017.5832682805	14450.4958767272	643.328735226667	44466.7517279749	3645.68422294639	682.849103172093	25066.78984223	5866.76789120544	91194.2650644149	55128.6651915509
DPP2_HUMAN	471677.177182612	91960.2437741661	130756.38397979	430577.778366705	331658.241309755	345391.530316168	935711.883402513	315357.237912664	11278.6216685918	205220.871683952	528346.865446166	137221.214034157	131124.300408063	120240.811873169	45866.8744697094	233950.865437138	232634.364441728	652689.434453241	72186.7929385297	50877.9541773461	248223.563614074
DPP3_HUMAN	847562.10509082	156119.655627681	243382.233165418	256429.811842192	112520.217428714	1076378.61284232	5414409.33405487	128314.772710227	487818.308520401	1687172.26071643	575016.516351404	532156.230884281	1410045.88483928	350302.874250098	697288.406876583	62489.5278860161	137254.706984438	624271.678247066	196724.833265158	191092.078666137	820533.516819551
DPP4_HUMAN	45778.2499208008	196820.442971279	21389.6485863457	294366.858879987	37253.9874223809	293764.45556158	127219.560318162	190994.7821804	51754.0946868023	54739.4014827619	117184.592478647	63688.2217352028	114444.345659533	286189.756600105	71014.6659332232	76504.3473155346	424503.381367489	120886.188708483	28347.3159421784	405884.083172495	58201.1867409644
DPP6_HUMAN	49825.4629713505	1002760.6792201	831486.439732714	82932.9718003304	387173.294563508	202158.979343696	126906.698041437	1144308.38305667	723034.223221656	215187.856449986	169939.449382894	962357.436291268	729750.617022595	198371.180545565	935177.523301372	50859.956935179	352769.838135023	720358.153416089	578040.238719131	921636.54594925	471749.459723377
DPYD_HUMAN	2076777.21560031	191755.281667006	288156.422568796	5231166.06909171	303846.407742465	912956.236989059	5199583.63109475	1453445.21295324	286250.4230878	7824105.48372254	457635.393869464	428136.132145988	858363.425964319	274271.769650838	246010.989885853	405907.147868504	322118.532418932	5869196.58337334	268938.96528492	6559618.13128362	12978073.4466998
DSC2_HUMAN	2457375.5250094	2281024.7344139	5416384.25086133	9231964.07975824	729065.632386924	872611.880261199	345812.173265326	2442298.84202969	453294.977275413	393389.76028539	4906669.37088601	259806.696307531	384847.689420874	6413040.82219183	617201.284996107	14477316.4498845	6246211.37045537	464201.506761118	8108589.2366398	9681995.21151233	464878.941728787
DSC3_HUMAN	32550.2481159534	46741.7150467557	102029.000259063	245923.113520774	189086.940522737	54232.7674038087	20665.5739193778	125129.435149508	45671.8456071859	39751.9609684163	101736.126102079	35327.5948130337	60487.2671539442	125260.942170694	62031.2995885396	272351.32869992	298176.362700948	12117.2594317361	110744.298485248	216588.540839628	21628.8375688008
DSG1_HUMAN	507859.893155705	1791446.73757295	5780756.76839955	3401343.61838392	1156336.48388806	1172943.25561289	339614.466765211	803631.873751264	224363.360294	200029.915081709	4105784.99481171	174482.118944344	73249.9761831704	991721.728654572	153429.824157244	4370877.91066081	2594499.19936414	449366.683483982	6766952.11987208	3753174.271757	1085357.68676839
DSG2_HUMAN	87571.8980077044	17854.3967539978	9462.80689772198	27044.099129763	48933.5150698267	115266.799878952	49203.7986877289	18561.6501139018	120740.574897135	10950.9648072615	16465.6825889197	12484.3791745396	65765.0944351843	180950.169054485	18636.303626695	202501.427148009	95549.5295843675	266034.607968327	0	104851.900080511	24529.7190551209
DSG3_HUMAN	5079869.34335784	2941113.90891331	6287496.01558422	13914016.3952924	1665728.87893528	1931416.93254961	1476352.09511117	1573442.07796143	626491.643226605	1523049.62632011	8606049.33487322	649241.146549434	781154.102963356	3903248.84065812	791053.229231317	27084500.3371048	10827105.8672794	1009410.85107695	9649769.15844347	3269773.45060899	459920.258125882
DUS3_HUMAN	25129.4340565517	690.832108121247	20466.1261087397	5684.57509237245	671.112078790591	71381.3660224526	1364.51771562293	9206.07837811529	578104.188703431	18610.8700257151	8294.94247004433	57847.4923349566	70267.9821712183	39591.2838279857	72086.8306002972	1104.07467657225	2592.16669220366	3739.98186699591	4250.93042136018	958.275336028285	62469.8709871291
DX39B_HUMAN	162575.203040403	23985.9105910837	27666.5829533538	75725.6601741907	102233.772660589	757867.88103595	284255.380160336	56211.0763510642	29837.5432072354	131918.299380584	281462.57697756	275152.009598298	444342.822855961	32943.476747595	121564.661766713	89869.751346676	43335.0043802795	50307.7131596712	32312.0676231783	28838.7965226328	87702.0886002571
DYH7_HUMAN	12244.7955064377	652.60101769095	21873.4671685493	182039.175304263	16651.9344036946	1042490.80632947	956094.569522563	712195.33486572	123586.841527817	1092775.44452417	120203.980044634	62715.5349681281	67188.7821471804	40316.7154863458	103114.897126924	13752.0152564397	225794.874183712	2329416.13507077	14102.9644573235	497174.838712459	905643.63182102
DYHC1_HUMAN	1752.07884070762	33939.9464931312	93937.9480677205	3380.01960686644	40279.5492934266	641090.853391321	428186.130450317	43249.0903894541	50680.2397880777	67601.5399150851	51791.1531307103	63810.885769607	75305.3921213155	52276.2473301521	117013.669559172	32688.5202512241	5622.77444633959	81198.4383175834	49786.1860763197	28371.9503974514	121989.761237716
DYL1_HUMAN	925222.811050551	258372.510977047	1184418.10652803	411532.575965027	1397189.81452395	164038.682949038	336714.022948292	173134.425671583	56396.735702166	198418.329543424	970897.554301186	400889.656804099	551709.986744495	577785.266441725	282377.072750347	878318.222409641	201154.892202646	209178.938008966	848192.564296063	683031.169255058	371890.575014863
DYN2_HUMAN	0	1014.47098523781	0	49487.4910195401	12028.3644019481	0	0	0	0	0	3855.33991775268	10452.2458954595	101201.927330539	9315.89943227003	0	26220.4729889369	15136.9288038071	1724.40793382606	1143.76042673671	19781.196744074	10769.723273015
DYSF_HUMAN	290281.933686247	63566.4790828883	326256.597426715	276848.58066898	1201354.36774447	1297488.63404082	227562.403765279	6713757.74499585	11898409.9883657	1009432.95390326	1124565.25660258	1074137.76549946	540609.032098684	4093803.28749035	6713061.22694978	165105.271733956	175784.474505791	188272.397857211	121918.152456908	317381.191762899	368810.18960723
ECH1_HUMAN	659789.713467089	127581.433657151	124252.783869078	207347.237400264	19609.2045071908	762390.750139248	303241.087828841	3714.11698041017	5362.32810155556	35095.9654313178	298896.649589816	4208.6366046439	55433.2022195511	126366.255847318	45780.9249277214	30360.6323708625	16958.5818489148	73303.1207809124	15476.7066835614	16889.2573350736	40028.0229513963
ECHA_HUMAN	63320.0375249518	3030.74788474001	976.584078286365	25050.9886363421	79.0260365312735	4269.15169150213	6076.28856413796	197.092518027591	532.929176546893	9766.44683223499	9944.30210242782	44125.7432878716	43396.9292113374	418.418316633805	5577.84480962437	766.826251610563	3722.59969287115	1721.96506680571	281.059819775627	571.480955712743	16089.9406049669
ECHM_HUMAN	7805448.65707143	49370.712663442	50241.1574219987	106902.614375024	12397.7525173143	44864.3848621872	217134.130494029	38399.5648037415	61404.7168024261	9596.96276251438	208445.031661145	95002.8912757145	648565.029278728	242598.215032258	45541.2689354442	7185.26016692582	17545.4862471666	23581.755162981	24349.7287385562	914.350978145996	33880.8817300661
ECI1_HUMAN	280119.557882763	73449.0403046189	12530.9778608537	216201.983009237	3593.52044792976	123661.878436629	191356.042165403	72329.8946551559	39107.3091022414	220185.919729943	19314.1191191879	45539.1237060966	37787.2152016647	161695.677815652	21396.1318687641	101191.369229864	24784.4600776056	136231.199513954	8332.47766560951	62589.0440029908	187360.839548398
ECM1_HUMAN	57657376.1931788	33139796.0932322	37048868.8483311	16503276.677277	117847790.565615	1884829.40356945	15673551.4555446	4479557.60485299	2943613.38664481	36769617.677475	16412027.4893402	4290576.00429682	5373602.70655647	59655648.4876573	4155680.29975324	48467125.6496082	28338850.027331	53849190.8169616	17391373.626013	34239730.7235349	12492594.1920218
EDF1_HUMAN	1630940.90707732	627105.162184292	926369.436478326	938962.541947427	2195330.33479178	5420781.40419698	5190032.9961017	3686653.17656	215848.276846155	6391907.36757005	353214.839457576	178820.22469196	336109.433636428	662288.765393905	160354.67507348	983176.876798162	1172502.65590317	3332003.83381862	494663.717742325	1919925.79329129	104865.225674865
EEA1_HUMAN	1533391.94953138	1779518.0305305	1841812.64152685	3697595.32450444	3687983.31977163	11712916.1439867	10349717.3314813	3280263.22955117	304386.607813618	3955901.35337837	4684154.23655885	3215923.99576773	1033610.91535488	7731468.05962237	3035518.17374429	4944102.28581489	3996867.56608074	4512156.41718196	3524814.56281416	7790701.8866749	3414101.62038731
EF1A1_HUMAN	4084459.08307654	894247.230740903	1183929.45567173	1305949.7811157	3968163.83130065	2221425.7805695	2403510.09119072	845361.521005891	8269942.05370841	1909705.34979079	3271743.41651254	5606965.02521035	15362798.0024517	9214520.28931892	12858418.0018758	2943294.4960702	880313.325018172	880096.32056407	586619.35223651	1298708.74474011	3057042.82101585
EF1B_HUMAN	431570.297415605	89949.6221043625	147260.421453296	173667.52059367	186858.177966584	115317.194649278	159843.630419316	96918.2644691924	67609.810357037	98866.9331420684	377452.181782369	792123.86627264	1084197.84966062	341395.969373797	400756.709852393	813108.071276414	303998.963674558	117173.358625589	109609.805540737	216143.523115287	86795.4472870687
EF1D_HUMAN	365923.899604834	186445.362823529	254996.051110202	1543958.91276411	400258.060268196	117367.013153716	101352.623661167	247679.754322457	188482.748945323	153861.447439661	399745.52837837	670313.479460249	1243944.01822804	446183.581119002	525453.877694232	578889.691245105	434517.702832554	340901.362493362	214012.618944882	449359.594317698	106618.014114422
EF1G_HUMAN	269103.742590901	26384.1310623868	44246.1415149419	165193.761589884	214769.18868006	2695708.37166114	1184791.50424239	263396.500055425	118457.347403175	1737535.80891306	1126702.43056199	505411.8798236	1091780.93577515	127540.714240211	466581.238070599	77433.868566701	79819.3118235865	165615.585429215	29645.6896870852	93097.2653459706	4312465.33710247
EF2_HUMAN	1327712.47997811	629773.824526209	1118140.22035726	250070.534325309	1089225.20378938	2137619.88079087	1591255.26840134	184965.987582046	705071.089276738	902738.49298375	2302521.45691255	1514976.37985692	3097335.53874578	788515.18897415	1029386.31682182	380695.510263977	219260.69956611	371218.640318778	333725.747132629	198324.566504272	1991984.15357722
EFHD2_HUMAN	419505.799522662	89010.1254246737	244395.204255535	455955.774124858	248441.149072334	1763331.84103779	684891.333872597	168369.338543737	29871.4647165478	953412.470358252	542169.311945186	1675988.45449944	2954649.320018	222042.92383316	610045.113531445	582315.001438451	229765.598174568	752454.024884353	322473.742952973	353651.9694557	1999921.41345356
EFTU_HUMAN	23243.5250483321	3344.2754406961	692.62507839715	5337.56060322654	194615.618513256	7121.30180054718	0	4783.36212658871	4779.77780955083	2173.84658014842	179078.622449863	16912.6802544441	51088.6796373129	47323.3167185314	21223.4845169898	227098.251064441	243679.26671642	7224.046230097	6567.54547698052	102678.516390093	378.858927502063
EGFR_HUMAN	8529.74093862663	13854.7324440222	21497.4637256067	12863.5685202568	370536.45432962	17841.9836400904	10150.4495258522	24682.4906461649	11351.1137614616	7054.89423907614	37680.3059841577	0	130874.038273278	98905.6495161882	24009.3126241968	36798.5071641186	59877.7383604151	134898.535456349	12144.8604298574	169491.921945535	17711.4286760836
EHD1_HUMAN	113969.122156171	289382.547340138	69354.6733983665	501596.101597019	109211.633620164	65510.7379683079	51511.3153664709	41289.9614183761	18015.0801506067	100182.988640467	64260.6347054931	116408.119936608	88755.4069355148	97261.8478003506	84966.2952160011	163138.380517303	156797.674812089	92720.8460426201	475426.033716448	228780.865627031	148133.518108761
EIF2A_HUMAN	1032036.35354263	484096.342948852	45193.711447288	58680.7353654878	90363.0771832738	135.611392886934	0.0096321104653349	34031.610357003	0	0	37648.2449021968	508.637394090042	138849.347317328	11365.1968341828	25426.5785010177	37548.1984780016	35232.5296075894	19879.458235908	6486.43480575104	6931.58708354961	3419.44016670939
EIF3C_HUMAN	23592.8585819063	4244.15296933073	14658.4149567334	1400.76352775257	34616.0425792228	6614.67876554151	1923.75898579842	19570.3306400201	37194.7621080196	8407.65193705818	24872.3078844119	57392.9300914139	114345.03674532	5049.11677916506	23946.2135482796	23849.1531729616	2399.58033802498	19387.5079177562	4541.03169177155	3759.54042778079	62626.3488047278
ELAF_HUMAN	2804114.50149182	781158.889438134	5739849.70302988	4925768.85732469	9465791.80206146	808239.390995217	958651.632949562	1332387.21033589	388084.126676028	480622.095823387	1044700.97660428	166485.221178639	305921.292884828	12380666.8706756	719836.549002316	12193155.1832526	3254233.63241798	1080703.73873968	794739.998419002	786299.526472108	503226.914651401
ELNE_HUMAN	792517.990576971	3775969.47159652	3807849.05508957	12390197.513212	3811938.04287972	96268225.3810469	170850766.577399	17452253.3931386	2020001.80298163	55104971.6153607	6376093.12563543	19079754.8642597	9204183.59195099	7615441.19533264	20965182.6020268	16479698.6996085	6986588.06688345	40095540.7609735	13090194.6100968	13471800.6547038	125673734.442299
ELOB_HUMAN	90812.8296954255	8491.72225858942	50023.2388453436	36006.0220813	52448.640960907	191551.890661118	71375.760408668	33458.2996717847	94248.1572186723	134699.140538065	114837.131207467	187653.764930956	714677.587461654	50508.597438094	136806.331953445	30554.4152381451	6504.15980933595	28099.4706083672	29498.3320344177	15280.3301030818	392254.692354142
EMAL2_HUMAN	1035344.3359879	189581.828190125	661383.90870257	441367.262770914	152221.593256941	688605.052086692	426554.923402857	186520.336243319	212324.96697426	224593.995130972	1301004.51670374	532632.656693906	1231546.60191608	157581.400887504	281184.405668998	66390.2373886538	139651.687387704	136291.941761882	259640.72064525	169770.836947236	620369.43397777
ENDD1_HUMAN	303220.700015848	4415.12169985283	18844.4530275265	140793.465337186	0	532.790653177201	460.551315544123	1205.24817512259	3058.89018640231	319.403937350948	84012.8285379462	5461.55236993702	14900.5631882016	2867.05445275766	14515.3144960136	17082.3216048592	14560.5127435465	183.244598570244	81309.3296479657	3480.63703355199	904.735066164102
ENDOU_HUMAN	3691414.41623368	263004.813805659	1879304.92719566	878437.732637414	366964.085771687	1342448.29262124	738598.578302658	399540.503913275	640831.473598116	847120.090714308	6673289.26229411	335460.933526469	399617.550614283	441923.041986171	266972.1453475	240727.412416688	125211.535884197	221576.619131552	1267783.50342083	322420.341319628	661559.930436857
ENOA_HUMAN	20947015.3590471	10360090.2854719	16876520.7025439	6011529.50568717	11436862.0017083	6432956.84575081	3505328.56974306	2894602.97413653	4340284.25368069	5382467.41578336	64958329.672709	26102555.6615382	47993072.1319853	10212950.7674592	12444303.1546474	1432988.63799142	2381564.18450608	3336470.27477985	6878397.40273391	1908656.98382898	7972041.99871404
ENOG_HUMAN	37400.5635943363	39875.2316610139	6364.88128271182	14734.6591785396	60428.7324497045	112371.154503548	55820.618914077	14706.5789000538	207522.137625526	6852.95781101633	167433.188411392	29969.5381353143	89789.5164700888	37028.2875454913	117181.449880273	22088.1810811975	7864.50380913413	24450.7762948324	3993.44375752171	11040.635762372	11982.154992944
ENOPH_HUMAN	38680.0918446007	30755.2861815452	19095.1328928295	24941.5955679634	15902.7337278187	26226.7830767723	8163.45469128428	31500.9710191333	90868.9469759608	24279.8789761433	513781.714482888	126980.280993178	331016.030445113	29157.00088595	95355.4911732836	66870.6504493715	12640.1752019725	7958.08603070822	4754.0751384286	3442.4848502555	50508.7108702712
ENPL_HUMAN	196767.301486693	1079315.65931077	173888.41459686	256375.83501479	724972.783612581	1437398.60464479	1294906.79639303	303250.639044893	94478.1660579351	247386.524291432	525137.100896752	1027548.77803231	623228.088212951	161387.506058818	570609.009247453	177524.690990963	110703.156271426	532271.328457854	175800.282105163	526617.599014561	796088.06052527
ENSA_HUMAN	6605028.38148563	4806694.19324738	4863553.3748275	1066869.85857184	11315813.6672441	276983.152220584	791118.618654378	1011333.68089904	1682570.44798175	2577353.24157492	1171522.76645335	1567470.3686464	2639194.61742455	2324601.61355767	1438350.97194594	7114250.13815252	1649872.67324763	2428018.07352764	2523246.53197668	1890632.82804734	1412187.21493779
EP15R_HUMAN	55209.3505587342	3075.57642376617	28060.5343176511	45935.5477026218	39731.2923320276	42494.5059791514	7329.26747600455	8658.00735028238	0	9662.69762148988	1737.82353778775	22270.075056858	26503.5378205743	12966.9099326145	117272.234970848	257303.639814271	207808.187356906	112779.668350888	4144.31336881805	67098.8848824577	21923.4913869755
EPN4_HUMAN	69750.3680913982	75066.7467373778	13732.9954409576	117271.049813558	65217.4566717015	54518.9811167974	28210.1316851078	123738.393237449	3943.29536098529	55663.8451413359	94036.3290286477	148036.085840211	261067.472172314	75322.1390118291	30069.6492683499	391053.147497185	917388.018669256	100887.504931169	32335.8346691445	208070.775418197	102449.275046775
EPS15_HUMAN	25660.2340672974	20959.1016371088	41552.1725603157	714105.047454679	22928.8783263768	32264.9591843009	4500.57066788605	26191.6039268492	10247.9553884922	73410.8537514984	27581.1411860891	7614.4782491043	18984.4731246204	19292.9108717769	14190.8473862429	10072.3421790923	51346.4865076772	52894.3270415371	14285.3952199732	28613.4591771223	30054.8100159952
ERBB2_HUMAN	31170.559703378	13301.2486120287	2061.56900971814	208623.907631738	52126.9099508829	7343.26643121271	56849.5689588983	26633.9522952362	19901.9901019525	31009.2933658118	7158.42195029425	427.502258331071	6158.24709392474	61419.1080207118	8566.26266774372	251046.61031548	108660.293997342	37022.2826893386	31613.6611128011	180048.312201528	6339.95691143539
ERF1_HUMAN	180833.002265638	3571.89882259137	29355.5624823429	10418.9914340839	6287.3892618853	27284.5413135707	10458.4338950085	8101.70444346875	12101.2157931985	24457.9546512184	130233.815449515	46770.7586538111	131486.33804754	14097.3321974628	40769.6932041991	0	707.319171466019	11993.4368705312	8520.24092225997	9755.36373290325	68353.9898248454
ERH_HUMAN	0	792.400795862231	273181.272531979	59314.9153271408	102833.530555066	370839.259567554	641100.083029255	1997.31972740798	1625.83177051912	535915.682987718	489166.001443484	156058.558115097	75724.9379286118	292503.584739106	33242.1930015493	14193.6935232003	25626.0942597835	125886.778182336	482640.511207052	46822.552380102	744440.861565261
ERO1A_HUMAN	45449295.9444795	2338548.72861413	12691337.1263111	6302375.74885595	1684427.15719772	4950327.38884458	6351565.79576651	1974313.19626718	1412730.32858772	24491675.5390586	21299314.4480506	1193033.5468528	1589953.93841297	3837099.19323304	5422592.51014587	2650306.53305978	2929896.82295153	3725684.55717276	11783292.589205	3573752.51632254	7730145.50678658
ERP29_HUMAN	1624907.18183485	173203.066843231	367349.180339374	81336.8968517244	52502.8395214737	796042.565404558	563627.399023721	75653.2956066747	123999.240627655	1003893.65613858	1158516.94885423	262941.634030225	601453.809550895	93492.4270496421	166685.261538402	145142.17208467	63102.7137675618	258240.093407584	429663.044477753	82172.2961345093	1203945.44556789
ERP44_HUMAN	200264.317031201	171706.126468135	337552.944930074	466504.677160749	639411.758799528	1954882.34422914	15041992.949545	1635409.9360289	358866.92808214	3117721.11107235	384094.292354351	303162.944791064	487586.768185227	504386.38231493	372918.129447772	262599.35006628	292188.580630722	2642795.4952078	185590.736936087	1215282.14148414	3745337.06370902
ES8L1_HUMAN	526702.641756028	53062.2462834108	157053.503394251	1092204.04930808	256485.202729868	652878.741130671	446811.616849095	476905.246981859	80916.900025475	689696.968502973	203117.128631814	258684.498770846	307712.8423438	457343.074789838	205851.925805945	833221.066365642	1364139.78886714	869631.751123486	1602738.39287591	447394.154129789	613585.132321735
ES8L2_HUMAN	224259.130694068	45478.8394849309	80914.8893199955	97628.0801286661	160149.426919214	84338.4139260195	248593.243423661	8924.05933139812	5631.84198151335	191183.850905267	88517.0364455118	152631.563488351	592460.994613333	169396.125317809	116199.853154486	372722.823775278	192775.376489133	118216.057735314	76726.2593405758	245014.342884144	515628.302894511
EST2_HUMAN	61300.7629765013	4916.69749766899	1980.843737874	101506.369257215	1255.62226400641	21796.288326246	14069.0720908298	35261.2270694739	114052.95734146	11086.7708911458	353960.336334313	13148.3640794856	38473.9242980523	15148.8955970738	26529.3235599625	23492.8815598841	11044.5204638877	21234.6900465178	339.519794752953	4829.61881058363	36415.6468128391
ESTD_HUMAN	3472338.48867209	345311.218550814	1067508.9686594	461719.391802166	794360.35116747	311644.353914114	598613.164131833	332992.571959162	2334221.79489866	626705.265952247	1675209.11895746	955483.232220506	1524607.39684287	948733.345856956	1460087.95671405	314541.739715708	133842.943193473	264775.817793225	207423.355122812	232255.458844169	1004228.05889404
ETFB_HUMAN	206123.235773288	67294.630732153	44285.6053783252	51303.3143188494	133138.727589959	52156.9490380449	9054.29520847655	915.104295390665	16425.6536214454	21606.1612200532	140960.564369921	72773.675161633	275460.301233258	19865.3620967278	25784.8424502015	33415.2410256765	61633.8101671026	15150.7222542569	42954.354154198	47121.1605048785	20723.6291297801
EVPL_HUMAN	980880.602638571	1664877.13246547	2191259.93288949	1388805.25390335	2663484.41772641	818309.23616854	1154614.78195254	1433203.79686513	271050.531438365	1106165.7520781	309822.705282939	487331.566711369	1748802.92686559	3766584.20078136	572817.506703299	3104424.12360333	2419584.05863907	1511133.87779959	939472.463208901	2754129.86968498	351809.457269636
EZRI_HUMAN	22086413.1932518	2595763.88735874	8345454.72354404	6233576.01156957	3204799.4544526	212949.360229911	1364927.33748482	1971067.15540156	3371472.8985724	3803675.15394232	7566886.2649221	4587148.8117803	12553098.1962496	4599066.8896217	3946890.3525308	6399270.54270859	5808645.23991653	4649215.47294348	4945770.00355118	5375851.14354546	1302201.16171275
F107B_HUMAN	457918.606077668	356436.733601532	439994.581007209	190939.87971171	452851.653581514	97531.5037446124	96157.0062857351	78259.3257403657	47139.8007440329	116712.09894227	9793.12585542823	181934.776209183	456151.520341236	241449.227139777	89771.6754168955	618754.479925541	41273.0567442051	164260.794989673	499104.781644901	187990.222143545	49315.7105491495
F10A1_HUMAN	2087701.05265324	55019.3635282278	746549.698743617	480199.587931062	483823.875865968	844870.283631059	184573.186754603	515518.815950749	2246419.94623453	587510.601717846	1331075.61618474	760766.846120793	2137398.94331329	741018.671954499	1301141.24390776	1168537.59534455	183662.395212049	102572.365889435	310635.608208463	419529.309684768	629154.877530156
F16P1_HUMAN	1971058.11091588	884272.348181024	2195518.86469297	90839.521740946	2516603.20014832	126780.118850149	117703.822668609	520190.836525293	679457.760057787	321012.608939489	652601.329059685	621357.624508442	3871738.13886315	1746707.58826436	637576.756575364	295024.285079118	281692.090507534	179462.669385774	1170689.55491328	266994.11735563	288310.870938904
FA10_HUMAN	131517.446687526	430261.283042718	43672.434945347	658669.809801209	217285.38439837	2654107.25152323	14475109.2387671	1712498.80420512	438210.99579591	893613.552334432	179553.457700102	140561.307412872	171218.289170771	108391.686307893	203502.485563395	503908.309105078	177269.169472773	803983.177898591	222330.07622885	509619.670918592	1249029.58594369
FA12_HUMAN	85613.2088604584	132429.224879813	937903.651285203	1758174.96874641	490483.36773554	54317.6509904849	13902.9886099319	1200104.01388325	961596.407084367	85980.4904907265	56928.3742638817	670023.39731099	845759.616291561	1436563.13691496	847097.238019676	22179513.7300099	6055347.56723058	1137440.43013593	394947.734232965	2225541.88178189	74169.0710878064
FA49B_HUMAN	64801.1681546111	96281.8118142783	113813.281661533	185824.718891359	396016.663111311	228918.902535349	130730.166360467	42010.0234300055	184982.351576223	369698.901183453	176864.505424511	352281.432022709	241911.270565205	34245.8514544636	87131.5217765362	169823.884239682	209946.151941414	497128.338493483	199819.301347974	206907.046011369	647111.993208568
FAAA_HUMAN	404308.75251883	21904.3865357484	110376.884950122	115974.043339582	30122.2300274671	128973.75191787	56652.3625121748	2093.59221568967	161652.333747911	105449.374362713	210688.338746379	73028.6276839136	169611.493501847	63560.3231884352	131520.339256195	5090.01389741064	8232.51596929031	7929.6786686836	103771.638243728	22079.9421228582	119310.244590831
FABP4_HUMAN	223372.692445391	451919.843306716	465205.952100858	79261.3615690506	786987.316975872	2065800.92205181	295205.775201783	158038.392340829	308469.069371953	221945.490400795	352471.159473515	77330.5980510577	192881.919793176	13506.5652476381	154447.915044062	35585.7447741104	205279.349742409	98400.5043745422	195066.708150146	9823.7260219564	304963.058969486
FABP5_HUMAN	1590159626.29259	583453734.605928	913826481.707536	400270338.557713	870740272.565318	26439309.4353887	19679686.3260841	87528903.3948084	30698175.1182693	39851027.5919336	738555787.745748	44575281.718151	64942829.1797036	467699186.991649	94056121.7194409	1650075372.84448	259854299.705159	42719955.2504104	955535107.756553	441532939.569974	42218815.005213
FAM3D_HUMAN	503472.711528929	99706.8871305755	341732.165003354	431821.763379987	77404.5552033163	205596.826450165	259841.206348856	91215.4824240926	21548.5583149032	322885.377145747	260265.559604351	94826.9346437769	84299.1655488968	237610.082549307	46118.8027347184	223123.987982483	136033.383843996	51410.2158883559	402924.548514264	81487.5807887229	215479.603492135
FAS_HUMAN	73265.3767494606	9574.88862244942	19640.1699069623	40136.1000757805	13052.4924162331	1036326.53414516	49688.248236663	665724.847123124	19826.8980112751	155306.696338892	215020.533237827	273114.069302915	100643.805265724	288549.936908415	463166.639974701	38508.7597869878	69745.2396014409	62786.2087699287	99941.0967642985	31037.4716892157	1067093.90556791
FBLN1_HUMAN	376171.438965757	9209517.03571285	1531082.89093257	272250.120136344	1064945.33772934	77712.6603430283	277782.186465807	1472535.26074861	1315348.32695336	427527.595897046	180059.263732822	2302321.23318295	2905023.63372467	798078.835698955	545257.808528811	405160.922973506	689095.380266994	729768.407090011	1776322.16374191	4664401.73671667	311298.228209787
FBX50_HUMAN	27822031.3038234	924772.152942734	2986409.3915106	1373551.50645221	647585.415949637	1405988.47705004	67468.7896253724	43194.4711439105	21342.2618435204	825715.836765564	2597430.11026307	2598579.5967339	3608168.84323181	774928.667355841	2544123.89723653	1292955.58809692	324649.744860395	128346.666477079	1442834.91540012	241074.596865208	4059616.51118484
FCG3A_HUMAN	5980.75108715415	55831.0585791238	58968.7638046905	9.44153864987451	857280.415521323	1109497.33382632	518371.602170066	803562.230662096	143093.751553671	603906.401380351	79624.4935105606	648217.511584596	344407.083567155	20039.3623161437	260819.973625652	267815.656964309	15661.0796205226	988770.599057131	788377.452224493	513346.071857827	709316.346529603
FCGBP_HUMAN	996898.778185687	2320429.25054472	2463205.51167279	4538862.26922121	2948564.67810118	8500872.37403711	10593636.9733353	24516085.5759066	1979961.60025039	19475352.8344097	2068159.23855382	795383.070743943	2720644.71729261	4075116.57563046	3153208.50436231	12848386.3984319	19647571.4156958	17595422.8585324	6929691.56538747	18661920.4233707	1906664.96760883
FCHO2_HUMAN	209650.673606491	7400.09332593376	0	130771.546017102	5382.48590087708	347521.451876168	113657.470701273	60011.465877155	30429.4837999134	28214.1727617607	556.649100015962	2804.32396761565	2021.77300205891	30172.7438949621	30340.8825375454	1171.63348869143	4814.94752561405	2649.05488599249	0	9595.31052121016	74450.7297803519
FCL_HUMAN	214730.418370266	21344.4700099763	9695.03324424257	16455.6669524394	36224.9231825379	34888.072908397	25433.8464161573	61973.8106878093	638954.077111568	3940.66547976539	207821.927945027	359639.106538782	949609.735397687	211345.037219522	673916.208858697	4977.11411469241	18115.8471304364	213.051061447641	51351.0836046973	413.351010367857	50684.4297810389
FCN3_HUMAN	9569.13491281593	480526.666821133	275018.825242619	119969.234009728	100010.247705422	195596.836312906	69882.5450392526	219845.630002991	328418.108075259	114388.399851211	21583.8506467383	156207.458012931	103835.009068385	79078.9371283535	236358.47006362	0	33546.0906760043	72025.7890552327	128051.136334234	33441.3043691346	53759.9564885831
FETUA_HUMAN	831701.812225644	49795836.6455243	41533142.2705802	6549667.5087648	20781230.5581196	2491825.99957558	7308731.83559374	24640183.5973359	57101775.1403967	4445205.82317853	9187199.77723236	30781323.7441708	25169926.5378865	17704532.5844593	44455626.5411481	12083834.7144424	5319913.4354456	3970660.46715057	21523336.9052668	12821188.1669412	2814298.80002778
FGD6_HUMAN	21898.498462943	1038143.55975475	55806.5333559714	22816.0726464985	423538.834050436	901.165151063153	755.686912913651	32000.157380018	1154153.70680815	2609.08375145901	127739.875149581	240631.969338116	188239.369777624	42827.6922520522	106881.648567637	239205.578603461	365437.04642735	7781.08869818256	529833.875002042	81452.6355437934	7886.88428214222
FHR1_HUMAN	42536.2119564658	241513.496854021	1872718.57176896	617345.529882938	801550.004611325	1084664.14079919	701367.993488975	466008.611655975	662538.19864879	580896.6804506	818297.31919969	304118.678156365	750148.980764764	243495.05193091	241826.435951928	302940.288166923	595857.795632991	816951.609401576	908363.027113531	386332.994598453	712034.73206271
FHR2_HUMAN	110177.644557588	270242.795203514	259283.655477437	51342.9400196602	293764.905566554	312551.1813674	87548.1249612075	49418.0594660434	432456.357179262	53946.2954033489	112330.88571027	218502.393849202	201731.488794683	155301.121224812	123034.379615142	489168.256224511	516220.772335585	211303.750674687	171881.474142848	65371.4990545193	54576.128634058
FIBA_HUMAN	914861.185372397	35021960.958733	26304210.0699365	4461765.96325431	2569458.25010898	5418212.66576434	7863693.00530795	5987682.32116726	28506204.1730333	6889384.51367761	4075659.17159109	21098377.4739174	14201133.8843574	2637967.66476841	14056422.2560893	3143222.26152912	6252563.0511034	7806002.6939858	14966291.248604	4258867.89727936	1445580.26984695
FIBB_HUMAN	589384.457305937	39294008.1411293	43495686.5267532	6613252.93382551	3362630.03968745	27754672.4254153	32922959.9090544	8742748.33424065	41084803.4748078	18691697.6472364	5551375.72738872	37517676.8234387	26113296.3763761	3493631.61251281	26362081.2894705	1624770.7138152	1462907.27719846	7504283.80714656	21876262.0016129	3071602.55012653	3670388.8165658
FIBG_HUMAN	826726.313011853	40313795.7245544	38961400.4611375	3046736.58057592	3231443.1048054	7333202.96753514	4451331.26969417	5785501.49976798	34339549.3337978	2571972.14966456	7152737.02396356	33068836.0281143	24720337.2548229	4412409.29247851	19037877.7870061	1924813.23907704	2244760.90892143	4384915.34606266	23022787.762322	2333970.02165858	2115184.80891301
FILA_HUMAN	456100.191383609	8736479.01678635	5176400.77693705	1195602.19492396	22366702.1707672	81411.2404105913	88449.6681685083	316961.36438853	441600.723437086	1145950.52644153	851098.787224773	529709.743389686	5829946.76852737	4424531.19307912	203290.29111644	2006028.358113	677371.602347266	48853.9979830802	1025595.90072666	7298625.16584818	115067.110263726
FILA2_HUMAN	2748.25056691629	147260.371437463	81718.1435925278	50096.3374084687	282966.188338375	2680.941771828	1850.70480185699	3725.42023923746	541.589467758433	11350.6641145963	4738.72895838059	11879.0707985346	87288.0531718368	12650.0649341715	36919.9497768606	53506.3753432532	46251.7947994317	1637.37275540872	44196.5197873947	70314.60981518	0
FINC_HUMAN	392822.733940184	2072747.73155972	2115927.56568323	1837804.74885735	1552636.87899135	863260.690643437	1131894.60583139	2676396.06957382	4029718.05113998	1737363.79753979	8446031.692641	4783158.40660467	1334530.70607258	1026024.81990715	4002361.64124282	789167.703633463	1118507.7639483	1306352.14797226	2157308.45628756	835775.823013801	382284.070551494
FIS1_HUMAN	556009.531779823	49690.6199190581	238095.183397222	409823.744915565	36902.079330085	105.649520993633	372953.083718256	1900.73535508225	1807.40196378427	18123.8535770448	6605.72227409388	8268.98100371468	33057.2160239376	10297.6080240068	11627.6634539442	353821.666612845	135738.723923855	142176.794699513	165238.087295261	231959.513180323	322686.167506261
FKB1A_HUMAN	165139.245122931	74678.2593385969	228765.823335462	9548.38524424614	74117.0792810335	223725.415160621	26767.2943937418	9936.56835285946	168036.04853927	39137.4679098821	229632.150427391	91442.6282669262	444475.995195803	63874.2001546247	30934.5303375692	222052.597188478	28575.2103875506	14385.947063116	92959.4433936574	79365.0529203296	49566.6494501736
FKBP2_HUMAN	366558.173628497	75143.6914513488	83774.0470460329	54693.8071925161	83412.0780349491	119553.737760442	17718.115543514	22204.1316248128	114432.469470956	243514.529680572	489867.878804593	151513.680700407	391401.649385205	124676.977483621	35902.5172625219	158143.293483536	42069.5786983155	64122.5847257832	24252.9125238522	90021.0436430689	87145.1141203619
FKBP4_HUMAN	38645.3745923627	465.473544063789	1144.82096339588	12643.9896591407	25364.839127829	2634.37686122156	33390.7472657883	8234.03159995623	1286.81803896651	22311.6181751024	413599.954104591	61538.9172558104	160401.074429393	1408.59008746578	0	218763.438810845	17622.6776684591	12923.7423165861	0	2607.96461535745	60186.5996105903
FLNA_HUMAN	491703.435620244	172247.823764596	253039.537766339	1507919.8846562	224949.996670446	2030476.45854746	2006905.95232629	2075606.24350029	586285.605289305	2073584.86135872	872322.907329413	886468.585178928	708297.969052574	469236.271170091	576732.548851176	497830.946735821	757901.74353191	1730709.0709564	267788.251116684	868549.977308726	1723811.6163088
FLNB_HUMAN	1098322.34481266	435895.139113943	834521.041268761	6260382.60552249	1811741.65686504	2666471.20890747	435327.565271847	5424153.59134972	44805.6187135625	1331109.44950488	1205651.38457327	407752.345453751	121587.386878711	610262.658434319	360958.28432201	5488565.5273704	2284547.32818586	48841.3656657894	177799.809147655	637244.676254675	317309.561692018
FM25A_HUMAN	6285090.6842326	2999395.10976267	6243179.13137907	3990624.68427973	21457383.8020007	122078.068854683	75116.3384496413	2088059.88799035	1264262.56830404	277419.92618783	4483212.74020087	141044.515263623	196417.542467624	6589913.32782875	352183.437971633	11347342.1211974	2859396.46953144	834858.077187957	3221085.82322762	5151845.54257214	112789.356735637
FOLR1_HUMAN	68862.6080010361	248912.041669252	67801.9440898876	53509.6747750616	744162.589686095	209357.123223909	60366.4022194257	212037.279487996	15972.8279441331	111675.998628863	113019.204955783	134385.092357218	263150.992400623	18163.1102455648	92402.0821086438	15377.764177148	219391.55380719	316084.840640231	321012.924902403	1535500.14726253	86982.2863240321
FOLR3_HUMAN	212453.223808122	126700.224919114	364030.246422363	1149044.53915514	189476.328958759	295369.650514674	63056.3153851159	2909706.76988248	214085.44363931	230216.8938337	53869.0323569871	1130013.38439086	81477.1552796107	258419.046377206	163614.533537765	240225.150980728	95461.702782119	9049301.33270179	127733.222236807	1574197.58387937	91291.7797498825
FPPS_HUMAN	3481608.92660422	544340.434411941	1859923.5866519	5230976.32562688	1353398.73075873	697564.753497349	1020689.94174889	221592.474299899	203370.524242431	1320536.26395874	3622960.18370777	350599.399617698	675850.238549641	1645967.7292913	567669.124476244	613193.394338081	457547.538670506	336359.299477734	2201207.09003876	890550.754155892	842780.851473979
FREM2_HUMAN	54158.7829969988	11069.1837487314	13457.9532107499	115122.992225386	38277.3942331886	75202.5405235263	111823.311603742	95031.403762435	10051.9169065856	141507.281916564	45498.8446172235	7676.72312353723	9991.74941198029	44174.4618813293	41462.0589480413	5416.23923970827	471.811590185442	113.898541195301	3392.21768971964	4010.53016919993	23566.3849869419
FRIH_HUMAN	1781.41655365724	31735.2172836218	106358.38571558	2465.71012916463	162270.93381345	408993.443441696	317900.607969575	62432.735126279	4751.43161418206	174606.018190274	95119.0806046705	36958.5826381131	44403.1615152946	54107.2163292674	16208.4681630743	24061.6772421215	7144.8538225082	71647.0458459634	28932.3897281783	60395.2597263716	166057.587686843
FRPD1_HUMAN	28965.1892352699	290919.081312742	48061.7766627011	54308.2799294182	0	153079.893834086	118318.335801482	247376.92014789	17086.4722263833	74692.9123001718	4952.37542560669	199640.735713491	92674.3030527564	111499.512745673	13304.608887854	65271.9219483771	520676.150417367	166932.144309687	124491.770426077	172704.931104648	514674.824938082
FSCN1_HUMAN	65213.0813978504	58777.6031864632	81722.3018389891	87480.411120454	74668.4705569358	91188.9561230554	148295.4357996	48282.7875382972	283120.564925205	192250.472715211	134456.253471405	193995.191816297	596709.702606595	215307.938838166	237510.118260571	66066.4186362482	18067.4482301031	21463.7454548745	36820.9661042629	11164.748557609	303529.118538825
FUBP1_HUMAN	608391.280138894	97946.9786353373	95332.9130177287	493718.301722596	425904.06380334	1129327.39720659	1631519.3077296	348851.760804944	9473.57108379331	4324582.8015143	85139.1331001897	80629.7260543359	162308.182809035	189391.057900575	50753.3218285576	1287943.37906589	243506.581422807	2320735.63861072	83143.1547740131	706551.051507159	3267225.6571128
FUBP2_HUMAN	797722.121474866	94233.5196920711	127797.247654311	865602.751789327	776077.702670306	185951.862172577	53048.493469407	71668.735010955	0.29188390816345	33377.3614336383	6034.78044903383	74645.6009073022	150798.739096423	151402.545951185	38019.1432183291	850694.440384995	202706.169034412	87759.0397766117	196173.457383232	317039.921579127	22928.0855928831
FUCO_HUMAN	406392.240349163	104212.245756443	124414.811326818	101966.962057509	213559.409581418	112374.263905344	113675.571371025	28371.7275832553	58384.0940661616	92697.7692049343	110052.38077645	221821.341692058	502037.912143633	153843.799170359	55898.0540617411	226036.048788148	170960.573833763	59565.2691471031	75710.9819905201	221160.781623207	164726.12338483
FUT6_HUMAN	162437.560447384	152972.226848341	76218.2894509952	909412.456696081	19688.470373191	132423.275912745	107627.086427657	409720.465062371	451115.27758516	85905.8101863475	311131.791140146	238725.785638454	108543.190109929	199703.168878085	353697.476397129	57517.4808671966	49737.9446151724	81612.8498320724	616694.451222209	130510.614392872	26619.7700795842
G3P_HUMAN	82330256.2132898	22142256.3811528	36511860.0219162	5454589.13699912	13441242.4970706	11884901.4939415	15297378.3433837	3089437.39930465	5906419.9257417	15595823.7488371	6902352.29543098	11788545.4165312	14846117.7422366	10147616.9414148	14737949.6066903	10742764.1077507	5330272.24424728	6453528.69442775	15971218.8387609	18042951.8641572	11235939.3784487
G6PD_HUMAN	2577676.70500418	1227420.06306965	2885731.27741128	1766780.09116419	1591919.30908894	8119515.88170472	5706865.89101146	2519005.20075981	1666829.07493125	4505963.60440518	2668248.53043085	2625173.49231381	3547389.1192685	1552790.0306403	2317285.56264628	1685356.04050995	1218354.34869193	3550561.8308913	2781981.06534458	1334416.2019923	8790345.68161795
G6PE_HUMAN	1363.1416770842	1105.54915006109	54.57671808045	5042.39649611416	10741.6314684898	354350.917754498	164678.541406175	4893.64387263868	3666.26351784207	130707.491861716	7731.08577976708	21592.6583615116	84039.6655427773	11698.3277983179	7127.58868665238	12908.1951164301	11590.2704463047	6354.99145487642	30117.4403162844	823.391592833541	272863.417222531
G6PI_HUMAN	1674259.44955743	1723549.1863505	1860621.98756775	334770.530737255	446433.093295725	6296245.43847729	1611587.16493357	1203196.71285416	1678847.65509076	5040179.17218709	7724330.53559114	5112898.30292868	7217172.56590458	852017.725950935	3490750.95041654	463780.626498483	340593.880836747	516142.512961788	1237518.05230846	533173.514322025	5799854.9528134
GALE_HUMAN	102383.494639571	12329.5868749485	25922.4642454816	12110.3522633632	6259.95052654302	53262.9919094565	58154.748653354	11445.8883602151	4523.39807978086	35245.5300134146	35804.4317513631	111836.658849409	476342.266130149	10266.1990663062	15135.0144278241	10975.7310901963	17985.0930106635	21796.540480822	25299.8149109256	8352.24166311129	123002.411946985
GANAB_HUMAN	99319.0671033463	11248.4291358496	0	92071.6295400011	7443.01856959768	824177.641049109	60258.4552966996	70962.9355046391	9448.08900330064	68473.7137351324	14740.7625751287	98655.1045880533	176899.087424121	13321.1762824367	52182.5801848672	2133.89299786538	11587.2168938432	2962.27534344079	4438.45052372108	22172.5848961278	31744.5617397902
GBB1_HUMAN	23143.5567915172	53286.9936183968	37828.6525944065	43248.414391174	17837.5877939741	83246.8094791584	53582.5733839436	18174.525268903	26964.8691018121	55391.3446288116	17512.1794163159	121586.898910335	650931.551650748	336.541590304018	24475.7765007169	3495.03040249051	54661.5007638342	29863.4900913487	94362.3560532829	76275.4681977132	112098.295035015
GBG12_HUMAN	141926.420929486	9258.71979364226	3001.12713304009	24823.4806813562	235866.645127795	0	0	29915.6686745644	124465.142108977	20815.1194914697	4865.2622274268	49713.6296665205	40018.8902369416	138105.554567667	5377.20481931121	151688.072202192	209338.415795338	406.6718705603	0	32771.8893858121	65400.9952554372
GBLP_HUMAN	834826.244634325	25280.8098612747	14157.01259133	40938.547046347	12943.3261912438	32590.0851264252	32659.8080185733	3292.65486111857	40917.3499448903	33021.7800305171	29547.4996032698	385632.693171213	180705.25054728	6425.00187505124	125922.078145509	16387.1183437838	22843.7868837079	15924.8797701979	3484.18617490885	17082.547405889	41411.9322813807
GBP1_HUMAN	260012.859307546	785529.243896654	192037.708418185	154019.262707728	282408.473321722	186617.491557849	138966.576520398	190838.766375744	5247467.11594182	212380.671694757	2420524.64054956	443826.913771204	289821.110757354	834578.529202991	446911.8985843	71695.4850952548	102619.846707715	149063.184454148	346179.913104861	120595.434066733	212778.152388619
GBP2_HUMAN	140167.27931551	23431.8532088072	8508.71544310937	8716.62736216595	6547.15727388312	41437.3335611571	218304.142296339	93356.0260686161	91562.1049884673	84999.2758597608	178945.247124969	420140.63469938	588857.852189094	4470.86838313307	124696.599709817	13810.0791718458	10734.1830852807	111065.640113863	12911.9192426708	31482.6165690856	144219.818908266
GBP6_HUMAN	247954.891386552	98407.2249443828	105423.244309736	78270.41262348	129352.713235445	21715.8100618802	52445.6923199507	92067.5190377044	3005.96329986042	79433.1243713117	109919.678193235	26694.7330217022	98782.4917399319	64217.5328810425	32748.9731285775	95531.5982006197	41870.760163828	94614.5971874927	8060.24725498711	14764.8318918294	110652.489943377
GDE_HUMAN	285656.543029044	14364.1928793579	46951.6012393879	91095.2481835365	165085.499585379	134030.444966952	129565.813361082	22369.2080455915	5966.61647375937	76901.7900568332	25924.8692052643	56091.2055392425	171958.094120487	136445.402636876	13797.3028450136	548004.767974199	243046.186124243	80378.6947743037	10687.4501475542	93121.3272147339	85201.9051723367
GDIA_HUMAN	61705.4744880391	17209.5380302426	108642.36236214	40664.1483876418	65451.4902279019	975277.886623747	172585.223170401	27946.7498522629	67957.9465705891	231284.612457965	745728.312134673	199081.860611446	1017030.31351471	63102.0222503597	109083.166544632	96002.7605144227	50080.7396722839	33905.0600666662	36047.0328269577	32604.8998980449	281056.571111591
GDIB_HUMAN	3799638.32750631	846862.041410922	3115288.14680015	958918.647585538	1582695.48173856	8172969.95332561	8611845.04318617	4511302.94773133	2533420.6819174	11449931.4877968	9104490.28823349	4112074.06692585	7073274.40244867	2160050.21403699	2780083.12544973	1777812.66605765	414609.2304564	3983488.80563584	1154268.89632385	760949.480130863	10507592.4924972
GDIR1_HUMAN	7258821.00194279	5739657.93961051	6241610.63071308	1340339.91589685	20807244.989425	2723842.88794162	682967.1866834	4809116.45001754	11672535.0913667	4331161.14626256	6618106.00768039	4149867.40479378	6070013.10268817	10692967.1449838	7337879.4354577	11692510.8361427	3530170.31961981	1607963.80346288	7671045.40511921	3627039.10710231	3181123.7388115
GDIR2_HUMAN	284264.887056151	183831.30736954	954078.421890864	121494.305499925	381634.626386853	3142473.61327953	731660.02889798	920193.283072122	469496.347906761	5142266.14472116	2377947.4948321	7826129.37943119	10761778.2558581	672353.208443871	2405364.39907624	56223.736319075	307239.05036235	1181452.22434207	2371522.50742113	2139078.08946102	2430583.89340679
GELS_HUMAN	8615505.6438403	3388919.9300052	14199884.3100693	9797686.02959874	2970647.78205746	30648475.3268456	27451516.8000938	6960627.45126577	5333517.51550475	23208262.6168248	19398160.5754413	15335477.897132	16471744.485933	3912449.33760594	7767016.87631132	4013178.06682149	1640281.4587934	5260743.3574212	10071196.7380102	3678000.12983044	13548987.6042021
GGCT_HUMAN	6723848.370266	5947338.66441263	14045664.167496	11097051.1470471	29051356.6324503	7348245.16352181	7387761.74734815	6197370.33051491	1327573.17224839	13397108.858463	6669560.28982756	2564155.98989046	6705344.1068111	10623710.186474	1974196.53597341	25589153.5458097	10439121.3421387	10259495.5435535	9726275.99687888	16878769.5421289	9587968.57619081
GGH_HUMAN	414969.615742776	63446.6130170529	40183.2549368944	478831.012855109	127302.455352723	675340.302175058	862771.036491899	179478.678369205	26488.1532080427	180772.443735584	606479.249810126	152074.299165387	37969.8071230057	37528.8374665424	26909.5181980528	276365.102887913	312081.300521803	229576.315999145	30003.466831667	179734.087024586	218382.219131086
GGT1_HUMAN	24671.1215219128	174962.677736836	203279.406103249	74.5705602785946	430545.824106981	50152.3547744018	9014.53463020705	118670.936117215	148664.467243267	13674.5503093711	7039.53651881869	53318.0238607432	33462.214862357	22932.9673465966	169566.575234578	131738.405675902	109663.283461583	66041.4877276777	24641.5430538626	285557.153405709	17738.8643479656
GLCM_HUMAN	184415.794915487	10210.2010904497	48815.3217628629	238834.704361018	1529.5602065085	71392.8997328313	38374.9545139843	18321.578575219	3808.92379789148	20121.6047787227	104642.516825268	127672.653642475	282563.458335593	18291.7094770436	19476.6376667642	4091.06671839034	11657.7129257604	25970.2600520309	54250.020414553	36877.4781339246	21740.9028050014
GLGB_HUMAN	35387.8911453807	53737.64285527	9747.86502899259	24209.3187158896	0	104743.788759978	19056.7605953085	3863.74696366338	18140.7666917115	95791.6637014033	91614.0215738456	321743.253069634	489952.009674213	129838.321594679	44409.9581092906	14920.2810383896	28899.5502405625	10378.3278801879	3702.28432746982	28302.4324454856	206469.175899784
GLNA_HUMAN	117236981.69057	12919126.5653563	22331342.9812615	5667740.91382425	3451589.53996943	18226146.2081256	23954067.8889392	1946625.04348102	3416255.1762013	19760235.1562865	6782051.31695143	10113650.3382717	31319212.0283833	7925934.42180373	15363828.6162817	3926224.34424631	2129433.68295769	4080871.29487454	3095586.66648819	2341133.47749109	40825208.2718931
GLO2_HUMAN	5978.33530530063	7730.58694700172	13355.0616005114	101851.25841833	16497.9527564671	47246.6880233704	20438.3463037723	67800.188784879	853812.565961065	8298.9180169662	124958.301215837	38144.0208749172	127657.833202716	64544.0671698264	188869.705765915	40009.0915321785	18290.9600457591	8302.56403802267	889.620738632115	4357.08372267227	15610.7210972046
GLOD4_HUMAN	1678639.33286131	209645.575885901	1049212.11457192	224482.110146713	184298.376929396	524261.202923689	177913.160835656	131127.172514194	995120.825666775	122851.608371213	1235340.18352209	607747.858868427	2896036.24954093	468859.588027345	766338.717060753	92080.5008348268	34128.0212821045	40526.9774207642	483671.34077266	30813.3173438849	281786.306590088
GLRX1_HUMAN	308658.432384785	206380.875135974	294010.10598749	1408912.74834391	628106.959893361	2159016.98137833	1337155.78928954	1213520.23128321	2671291.91576961	1145382.78143819	414505.974311581	1175329.89273629	834417.719873016	715943.15089412	1169950.83999501	1162424.81835361	923555.067674447	2502499.36099839	776523.769058607	1298252.65936826	1212132.60931824
GLTP_HUMAN	2755072.76109012	29757.911358539	10668.7440632662	3751.01807608949	81315.7988295002	276003.039635205	58422.3945315527	18538.694344442	65464.9757500592	220811.690559073	62913.2041679758	21881.855074659	18142.3006858202	245921.366302625	58296.6713635084	40036.2891330249	29124.442429019	43665.3350570456	135976.844475848	29200.2542414495	756415.027680797
GLU2B_HUMAN	220778.39595404	25169.9165002765	24156.2655954332	107613.591878376	12954.7481655463	79811.6881917162	50331.0522669562	14746.1978660801	668430.607273337	174860.92496219	605619.024372707	192689.215092649	353649.24113743	77417.1581869443	297169.263766256	69562.2371209409	197232.647205212	364419.514168702	38863.2472214991	124454.765665709	179619.861548296
GLYC_HUMAN	14436.5708901863	10564.3646902203	18083.8897897287	5417.70659971442	41263.1646065316	47839.6249903736	6805.03195028313	55202.5732928344	31242.750536136	34435.2616816583	236681.059030911	54901.0377828235	226224.063234357	10252.2225434831	15322.3879054095	116925.943123134	11488.03500626	49940.1477813257	5949.92162751378	14084.0897951188	42954.5548293338
GLYG_HUMAN	108739.449200502	672164.19532071	245006.046780202	24196.5854065625	515033.907368909	16495.3232562883	77108.807703154	17938.4997750964	35241.4564896784	69960.2560990279	168743.209338151	366938.818507153	225197.406958441	123113.820561604	293525.232005024	158028.707864371	115187.448877824	226648.624474042	803758.726239971	98347.727064312	80808.3121798451
GMDS_HUMAN	2068390.48128018	8516590.48692268	2516403.87814947	1543856.67012366	3144735.28605535	17321591.3254927	17905625.8519766	1804899.21618599	1168547.11251364	3364154.77346814	1581296.02429885	4035927.78554412	2791518.06168394	1939560.50355841	1482215.57569875	1722606.10655978	1332265.46556237	3849152.5803073	382005.676258694	2486385.52626893	3607941.68527378
GMFG_HUMAN	541476.146867156	117329.169952226	414131.589923294	301890.681475927	231364.069843539	5132649.02320318	741366.756807023	41730.6739543236	7616.62530681356	1802410.07210165	496256.76371833	988138.03958108	714094.618304338	122294.384134487	56644.1567909755	155501.605479071	88950.0027719124	326322.364421919	586026.252647903	404404.366763146	1960444.229318
GMPPB_HUMAN	62146.6838239313	14799.0552622472	23144.9539219858	809.658536387766	22239.0711125766	3688.22468130886	0	68800.8157420232	8311.26804767167	6312.75948329912	51422.1891653363	70707.3593151354	113414.470558493	2294.52907092909	58030.3596604123	48428.5913767434	728.554883364618	3604.70764245638	4552.7505518835	2138.87629614702	8504.83540389371
GMPR1_HUMAN	1792.97101427274	366960.667187579	129172.87724957	427651.347418808	106616.190229257	306243.496229864	332420.981875513	354325.900055474	616357.623527138	901368.357732709	1269896.40531901	3084908.39684051	971719.995127899	796831.662951587	1580577.14333617	420723.544267793	1293614.61264949	146249.642242446	833645.999336994	536008.20518961	434813.726646384
GMPR2_HUMAN	766089.6740217	262213.287581993	826380.261746916	687966.127977008	320509.58134652	239373.539645282	194894.28491141	118442.081976457	683132.980888264	345524.78610288	572898.557637846	488529.318216281	1797801.55332301	1022123.12983139	830814.367641165	1410853.50129153	606595.378119715	327504.837280493	382915.143141487	318287.49910942	421510.890285446
GNA1_HUMAN	126390.075677399	11.5997659975451	7669.68972619531	55933.8772991728	23824.1086827453	0	124.754605626892	5622.83080317429	731.108963341789	0	9871.66683799507	3924.08079242828	1860.63107298414	9322.54460854854	839.682471359473	7417.72866111231	49409.4015013276	13509.5979520474	47319.2179551786	14775.0021511515	4772.44971040247
GNAI2_HUMAN	255583.27394895	21781.8620577814	49600.7749279552	36832.9122457723	252789.686672313	245421.022766831	37784.2909666668	77777.5489212113	61798.8379562146	388412.964374521	166166.84308033	381670.696615753	491610.392969831	68125.352534886	73496.625928373	162464.758470425	113972.964653299	188787.557765869	112539.484146618	272004.680275263	370612.277593446
GNPI1_HUMAN	603822.411744155	50553.5501758112	221765.489592208	227543.123148794	165360.638621432	558248.951180575	169218.56618268	22004.9842701682	74068.8876067551	256638.30981851	234423.443820453	166169.109800381	484474.514520194	340358.92370893	174363.214437876	691337.333309645	186692.957350205	141323.795948613	153013.004870418	73078.9487341998	333144.190505503
GNS_HUMAN	359853.466384239	185316.965693809	87698.0868558756	585322.239584483	84837.8500331212	696923.931255301	1049392.35923372	401964.09097371	76125.7771091047	1099509.83627244	278619.917701495	377825.927123856	411184.62933829	62826.1494042903	122434.506182077	153491.470298512	229897.603241713	1043030.57614718	187911.72202198	547171.419466848	819468.222651073
GOGB1_HUMAN	29006.9291360283	49668.1534096639	49828.4463130954	118474.371334932	293333.927552904	421395.794304249	443556.324623068	57762.1903499548	114533.514323913	235788.308682798	89288.806756377	311165.983774882	1580033.46036538	251948.852498099	1009051.60634052	2031688.43901254	341346.205736118	2989421.52773769	1189640.91425547	354618.466517271	1773.23394495176
GOLM1_HUMAN	1999940.26640492	26183.0347066636	66463.7576368317	9264.35999885218	1276231.08639226	29137.7718693247	95077.1310367802	321629.194209244	3986.08472520325	23679.1985228859	204506.451420128	9234.82668318379	14218.9504685582	81183.277236134	1203.2409858739	284595.755517634	450157.315655749	29416.5078852207	45549.0981752862	470591.491279019	34523.413320858
GPC1_HUMAN	125576.360521334	129822.743137144	255051.130526227	278356.330807174	100404.674342634	43430.6914097097	1725.37838232829	135087.460773496	351596.262738552	10463.8842014128	276009.953691542	88217.5876886544	213909.302750784	120110.998637888	192070.814495915	128510.15842458	159536.587672815	7038.4047272996	978769.00481064	97842.906470503	2744.41174419244
GPR98_HUMAN	16275.7397896796	80647.332221594	48455.267266731	31859.7911683954	11647.8979462844	1900.7982530646	8915.02414598964	446449.122774401	628631.460709577	28877.3889227852	907.373032116275	55768.3381477329	65030.0588987561	5080.61099217067	224791.087302754	76788.1931134983	110012.358814929	27531.1396309116	30398.4000020627	35480.4067882278	17708.5437809835
GPX1_HUMAN	91802.1390932663	22646.7208693935	114063.853288949	126476.758273944	69451.8661960663	131882.995928131	91897.7016568283	157831.008628313	1650818.7511378	175494.665241475	260902.298767804	320343.515117718	550562.113554055	377220.025261309	843088.497099626	58558.2963044213	89433.9632631648	124432.376614439	45973.6945947058	73533.3127088167	348018.781400516
GPX3_HUMAN	208098.110483789	530587.995668237	714545.71547621	640821.554900361	295823.201027522	2916909.71185895	571066.377334559	802445.057296743	428697.036929867	638755.63598822	1313347.30858532	158027.265266647	112619.841499473	795905.19088686	304588.133255171	1538252.35439167	1223926.35380129	621016.919759038	651356.188985648	1273494.43096943	443403.720493999
GRAN_HUMAN	423.107597984662	4299.62818125676	52580.425632385	11331.8622570791	2130.56451106346	1468748.33954336	221554.858711898	35857.3653892334	398351.706573427	482592.32633989	75496.4904479433	560413.937309186	286534.585276471	100217.028423178	234271.141115494	179502.939011024	44880.4561922366	565609.611204474	338202.343250893	140162.217550421	887579.745401576
GRB2_HUMAN	494460.54103759	124074.85559615	312307.681788398	101811.065781468	99959.5287820738	2001024.34653926	597120.196292837	236395.687252135	95623.9168063896	746643.081831956	553632.760675056	440352.630968366	481008.178987335	148096.360401717	122643.405744156	35704.1737012925	61876.7764823268	191442.085141302	372312.3894425	312993.419475998	907293.639917357
GRDN_HUMAN	1335847.80662553	51364.800462069	1206383.09771363	824854.835950812	3797427.39322495	47243822.1006261	43417883.6642194	4648256.81886437	226379.201240107	17389153.3975232	213392.079070456	103683.660334627	338432.311642102	8428242.65338497	329517.897358189	3487836.37543657	10671091.9808931	76374930.1657729	427602.493387329	3013175.72280088	9365453.14562733
GRHPR_HUMAN	205552.978300053	11560.511327819	17351.4084058547	4757.24987616656	15009.0417416604	3392.25121951072	938.191031862728	8736.71079842307	67248.4609480953	17.0239475267676	64938.5882204995	118801.493716356	184210.584037313	28441.4163330763	73095.1163890511	16503.8976620501	3316.38572626076	2852.00038263254	9411.41244170978	9695.03048900813	2870.89199298235
GRN_HUMAN	1966974.1129862	485210.202258383	852808.309632428	6532732.61179626	4464647.79957034	236339.228871567	865945.407944231	1438333.30541076	144180.811624607	4218447.07283702	1639520.49985211	590886.703789431	492974.750485153	1958891.02412658	638330.244644051	6169810.33603182	5050372.36039951	11019883.9100419	565527.890218246	5198098.42302652	1886110.34338253
GROA_HUMAN	925678.160930888	1078358.67883389	650196.628680595	229457.050278901	1625655.80299708	513037.124269697	768652.152506731	138071.309437859	5569218.01722292	703887.90955611	2182506.90866924	3262771.10474094	3898829.5950291	1200575.66493917	4018358.69512262	3422652.37406314	707315.72990051	852993.782401468	3632920.66466313	975515.506433583	2470424.50892521
GRP75_HUMAN	613685.652839165	322879.580594178	681247.370186056	137383.411554634	932347.271363319	79222.1058259377	127128.723100134	129821.70469976	344658.165524531	207476.925383422	676115.141081217	220509.986689792	868437.837847305	219541.093225349	113246.824393685	292282.792375244	12199.4535824673	26826.8359922337	161228.277293644	31592.5629462954	217928.949495842
GRP78_HUMAN	14443410.7203181	4991169.85327684	14838491.423846	20459294.903487	10780415.0674231	3668341.93090722	2977266.30461905	3298844.88076543	1202014.40099619	2126179.70775728	9823526.48009926	2673518.35333999	2787999.12935247	6551686.52452115	4187098.33547499	12960316.369858	11414188.7534037	2744086.02703342	4360722.15248482	6307569.55701607	341868.774307884
GSH0_HUMAN	10497.413210523	18609.5425266437	858.511023682984	13770.2350002918	6530.82796521434	10266.8395962716	42819.7920800671	176488.129955488	2214166.09678767	47383.2366834785	65970.3121114971	66304.1775061023	77355.8441830072	132083.33159678	537815.064162057	9599.71892686077	37807.7097909229	24780.8983819201	24985.6344178965	25308.7239666315	17750.2360518298
GSH1_HUMAN	694.655132493548	602.918138673678	387.389561567609	25129.209708608	21279.1880127921	30088.5820584931	16384.7720346502	126269.87309512	1248406.89519301	17135.3634257028	102772.452101943	92969.0349751062	265049.141107929	135610.422762053	436012.094868366	7653.65369766315	5706.2494472155	16055.3053170018	0.0312833152150879	4293.39662465832	19768.6279057331
GSHB_HUMAN	2151859.94251497	1197652.57567329	1774977.56626265	647836.496280134	1031608.36071767	902911.743134395	114659.402452496	945198.929629456	1531011.46941084	860501.821150961	1013127.6719977	425030.554043744	1542881.70293455	1508414.74754645	1049982.17824459	198215.12535377	248900.156176708	112350.503155589	959353.58110151	1260697.67753553	415541.641097582
GSHR_HUMAN	2621211.07177465	621849.816369355	3279100.7991441	611850.075367867	539285.280035748	1274179.9320079	1459073.7939447	402475.146044958	621410.571766853	1117707.59386926	1560059.70196294	1040870.84191583	4178196.78071441	1687693.12444673	1314046.13716491	199589.237167065	723337.704711141	1015806.69009416	647433.109148128	516344.98196956	937766.6906066
GSLG1_HUMAN	119657.122566043	18164.2838961232	32497.6692375959	75885.8642450049	41606.1585020016	71668.9898543239	87327.4019981537	138710.600546143	2750.17582304513	103170.841975984	98763.6476330017	14619.2436233449	36561.3388152762	91962.0801990527	1919.52883892135	92561.1314924968	61868.7664890941	57855.7741252532	90313.9490699247	184864.831701789	39624.7367451285
GSTM1_HUMAN	452152.818118949	225085.272860892	4549985.03629981	1185007.29514663	1621974.77250683	2908223.6905838	834537.550278238	617333.753875908	2734306.21735354	488201.857939373	1024986.82142899	1914133.04559589	3586850.24065097	3581149.53345109	1690492.9746307	3326758.96230267	790888.872042871	789012.226067986	941769.888449868	939837.892431629	6601116.09247626
GSTM2_HUMAN	133677.979755904	30809.4884901415	443552.260155125	179026.246919843	952746.455348193	303322.81678289	234322.690836441	249864.665117035	209748.636980664	269716.35864896	383524.288344589	376722.571493428	1633953.4588463	340214.843197276	322777.173362367	182026.45681052	90208.922123449	151966.912843986	346357.394697263	354940.201085585	449005.076262924
GSTM3_HUMAN	11939.1849389601	9012.49250976622	6530.81311724525	7760.23679509838	15214.5965760066	2244.6115966492	6714.0949766291	5772.15497686761	44987.5652753521	11574.6978266876	123803.905435226	82365.7980483402	405699.615591714	7067.04269684577	57724.6583972811	1280.70979766013	4.10692290968304	3299.81367680422	0	11284.9482324051	144940.085006054
GSTO1_HUMAN	799487.42144279	332554.558205548	1679756.54393365	1860306.3897547	1910077.400609	3876975.18414866	4956635.6393712	2115167.34732454	2715175.32794122	3809669.25059944	3728882.25005156	2147143.33129861	1662665.80949157	2272729.58774299	2847681.27125654	226364.487882637	375159.381453893	2649120.85237774	1984616.13884766	758313.809383374	1220775.71734069
GSTP1_HUMAN	95321595.2436812	9876552.40930094	26704624.0833301	6604507.85419932	8261985.11313931	10219414.1695026	23475363.3142935	2194267.23738155	3418949.70675803	8123368.33052001	34223483.763974	18952176.0578139	36938980.4150524	14182973.6617796	13883812.7779465	2941056.95028756	2808810.74569754	2710065.72532596	11200642.9202688	2477054.41355989	19614056.0518219
GSTT1_HUMAN	102386.643486268	29576.5795925705	5488.11892862859	69.7142678106352	0	1522.66271445673	0	658.262978540152	20235.6958537917	0	19546.3918694575	34427.3448651809	132412.391123914	0	1030.82374514266	42.5680990655224	2.20783923450095	0	929.876553124877	1292.22631117327	3703.15353390566
GTPC1_HUMAN	187703.531750176	35075.1756946626	193670.964077211	80362.8200049988	87748.5350762828	3171394.54523477	30455.0900551401	416902.437037403	3514107.65880439	222015.751424098	361208.808626825	132122.67419809	132951.487222118	461961.164909009	1465200.01474317	16012.2181970899	26484.1256560704	37813.9025864349	46201.2338399346	70925.1039741591	39450.8548090081
H10_HUMAN	126729.778679544	2105733.19221126	313001.034531402	429955.04272525	261661.164265705	586365.164069141	768209.745268592	93539.2583776198	125603.445099296	199178.991373891	271425.712502303	134991.02443663	486453.051855131	151821.219550025	220094.716902841	678366.532442093	933985.16536576	306282.851830421	114711.45106967	394847.431490262	185431.982549759
H14_HUMAN	893397.672165082	4180013.81568355	1611765.97261227	3408680.99739815	3289840.13655237	8746937.29010713	10700684.2780844	4067051.30631185	832409.28387368	8130070.99576648	446693.56934065	3195504.48150649	2568570.3727844	2969618.5976311	2683008.10106984	2906634.36317525	2479441.97073463	9032475.33865136	1863253.28174213	4111081.92125434	19083612.7450699
H15_HUMAN	793353.062699809	6716484.4369999	1086336.83422565	818266.86110079	4073945.0769234	5174552.27850788	6347532.69377274	2019300.24937785	840408.26225609	3737546.29851688	977141.907307522	1534467.37322647	1406138.38164508	1844448.69620894	1414975.99761218	1454987.74394378	2642161.14804032	3682448.47891391	2325004.93858065	2090395.43710883	9562217.03211069
H2A2A_HUMAN	1467201.16610682	845126.443124866	319243.285249957	1500558.92278127	181174.887132976	27491.6466272724	154188.893121146	507334.420852274	304506.755669601	101909.487271667	131600.171170096	644644.439259226	398569.505933756	880059.121337696	1287970.51847521	68020.8696199809	104057.089865947	66465.5428409971	94258.2476443611	84245.9819962252	149702.557202447
H2AY_HUMAN	75147.7516365071	2597.39247253701	11101.0714617934	15110.2864511327	0.0445254807288193	35508.3927668684	6889.07595925204	24302.3800428363	1128.62623867738	8600.95469098016	42047.0798787329	109490.051206703	120602.900591062	54117.3224219653	3397.2769550287	0	8861.1769112762	10567.1703003675	7576.35165787041	4706.84581751941	23310.9545256185
H2B1M_HUMAN	1903563.3071596	1243439.5743498	1757201.98062763	4754809.3337977	1752553.63943386	629761.008254703	700054.516383708	581508.486139694	123248.079450949	599322.756901594	766748.896705504	644152.551654048	1955202.16893836	9065829.44843685	1510152.41190236	1157159.13506266	2551297.57622559	554945.246552279	1023031.90640276	2927471.85518978	452190.983476677
H31T_HUMAN	1369026.72567715	793613.768573056	3287991.11542174	3095453.31428145	1321458.2548707	12089418.9444713	80776254.179194	1707495.94298941	1132745.26534243	7258176.15203645	1928916.52421985	3210012.04469121	3451947.11157064	5940484.0473917	7450285.70133961	1896714.80897002	4110642.1683469	8256598.55036007	555324.083863864	2482383.11805603	30517011.6768696
H4_HUMAN	5629293.23194482	1038561.39963557	953100.961091296	3199280.61752972	945264.231879029	9802771.06608361	86815880.4332152	3338593.02801457	2369949.24184612	9228638.99730853	3018497.19537308	4251005.92761259	3841832.52753924	16405134.8835277	11729600.5693085	5599621.68447489	2881102.30628049	13198152.8933295	858595.788099214	3806393.86256987	26887074.4488395
HABP2_HUMAN	7732.07325168544	777911.99115497	29761.9884877496	827.68647116094	20130.1297385717	13717.0121846932	24747.0433633333	27892.7217917666	174098.81647404	6712.98251798484	9969.64653005477	137507.973383491	64066.0720589371	22826.0353590582	152266.103656272	7028.45536754255	250.736364437005	0	41653.853541408	5101.52849591467	27680.5563602681
HAP28_HUMAN	1433415.81855844	410795.060818862	946574.662765843	755133.324455544	1326931.08067337	9466.70565325966	4185.22201314877	153085.075121541	593543.450076613	31412.3254717262	429614.192906953	130508.614269845	576062.380194135	350607.037724747	159678.073017641	1045361.08613556	369753.110936522	55357.8702632621	983555.133538993	920817.234245111	57914.4153291906
HAUS5_HUMAN	1947228.34046757	598385.910254027	1130403.47097392	274839.052700762	1509535.26491434	560114.821826985	760347.960861428	12461214.8631024	87721.7948241934	609863.327355718	2206978.30950431	4930437.33439399	48971.556479907	33858.4948393766	29103.339982668	481223.396251358	820662.570766848	230465.916284251	153016.114596843	322853.915878061	710277.889364307
HBA_HUMAN	4927355.4910195	22296490.0374207	96269754.1327877	38578943.7847571	864185168.430805	4110200113.03762	19288732.1199501	7763192468.92944	24910056798.3687	4582384716.72698	1783200376.12519	1564651781.23026	337261963.716701	5446775429.16863	12674824674.0723	32147127.5935055	7537303.42012136	52225600.8625662	4850371.33237857	11812505.3749222	371113682.117468
HBAT_HUMAN	1529147.57035839	6730.5042015165	462555.332289309	125909.346013256	192211.863791255	0	60076.1766600585	94014.383186234	931765.055688565	3679.87990875177	91864.881702371	49283.4912521163	307761.832623899	53882.5235672921	340817.79526049	55218.0733371762	114765.938416927	2258.77133085281	11867.2068373038	11209.2795899972	230360.747019812
HBB_HUMAN	16509460.9519258	57950961.8100412	185732696.542933	47861786.4184432	917709982.570462	2179346429.70455	8689614.04786127	6158968911.88255	35946911229.4505	1905419166.42542	3133205521.7903	2110801342.20005	623075038.405994	9405568753.81911	18433359288.4168	79607567.8214868	12901164.6970478	22728418.4126676	15763382.2255207	16011534.8053426	60311108.6691714
HBD_HUMAN	883279.853347323	1357523.01825597	2521448.46817516	1685142.51879768	22008264.5351155	34795082.9270733	5195774.32870301	128717818.518558	807379234.050492	36185732.4929694	66631745.4320036	30352570.6073881	9518967.92486019	175316508.317943	375501861.806374	1037158.92057293	893897.638359746	2632331.16395295	322081.247559663	1140374.42580783	3981411.75211103
HBG2_HUMAN	1540146.5244376	2159852.70812723	1552955.37173363	573623.168597582	5750823.34211955	10038463.5023737	568880.731135819	8390658.16655977	22747068.87867	1662980.30277316	12488021.9288392	2974435.08061133	2760806.18449146	9850390.71897783	40806825.58258	1268714.77787155	1580647.72169819	1938224.87114842	964735.159214086	1159213.54756231	2761248.34844171
HCD2_HUMAN	11208.0659539048	37073.4889057192	94513.3654746494	0	3407.4024273509	7481.51568039967	1339.75648128981	0	16254.3140101309	6079.21551707083	14008.6242596698	126885.036744835	108283.587106445	115611.752761563	5390.02145386366	0	1034.93201900167	0	22218.376312245	16413.7475624747	2554.37297641606
HCLS1_HUMAN	133769.295319582	258636.17661541	163040.7898278	68549.8253553972	189823.076015966	50809.7508738525	94632.6116107555	145446.24952096	124142.290989947	513705.202873573	319010.843960268	229765.816362757	179841.096335748	81161.4337123938	119188.720802495	104633.10395932	87580.9239876729	1405973.24480745	115097.163181034	90216.4358080399	575512.839819216
HDGF_HUMAN	1587264.20664549	434051.974660743	825081.08391849	1664168.3666308	1685338.22555734	442764.693746846	627695.647669294	403435.633436956	28954.867008409	1751523.10655092	1463676.28139148	691514.664294478	1236151.06565085	553136.354603815	223873.018901705	2020187.76659873	605256.58717668	1105298.36990023	1005319.10582471	1613206.92137825	803001.312357382
HEBP2_HUMAN	2959443.69844066	1539849.24095298	5543287.14039971	2950427.5671397	3879492.94000976	1991980.90884509	1601355.16678148	791415.963298897	237989.948984186	789879.032272152	5341628.12190562	2646089.37389027	8024768.26066834	2599650.46750049	1396473.95873196	2102403.2350063	1091699.84386258	562547.798995405	2146290.78693685	1086549.23618754	1974437.0074056
HEG1_HUMAN	36407.6348109943	1029688.72086667	311826.21200007	432574.309225133	38622.4841722845	2906877.85293954	1141105.60255683	396071.722969021	4733.30590984697	1261831.49938529	1250220.33259862	1845670.44005755	2352634.21716583	388288.286356986	111571.083598256	760329.493847783	698862.170511645	1037115.62909073	281957.29806743	618392.175743256	2161090.30745956
HEM2_HUMAN	3808027.16595594	763873.92497596	2141986.35632757	31974114.9548936	3217785.81793219	3612596.61305624	8678674.16913848	3441321.00101011	9645928.06170827	8283564.92116634	10140777.0560482	945729.314070617	1556391.60172587	11452987.2051546	3275279.26075791	1974993.39801809	4302891.13718953	3352875.9581691	5429907.72263284	7722808.35492854	10071450.8431229
HEM3_HUMAN	312621.683099138	27082.2439385093	450972.541879115	340714.398247621	909598.191345495	664115.456312705	5779348.02853652	463462.919014579	557656.703950835	79605.5352822855	386247.965953491	64828.6589908902	172745.299618078	586770.400150647	565591.879028945	1289297.98501684	1115139.01551401	463728.953358775	277702.222926682	1068251.29850382	154503.412760646
HEMO_HUMAN	4783055.76190768	111707524.763555	69961281.9871524	8125546.23541449	6064384.0927378	1213624.96715597	1174130.21793811	28708685.1255679	170385103.77973	6733407.55856668	24110087.8180163	133546844.788779	70819136.1455469	11309924.0862008	67676033.0953007	2201919.2929084	3274266.74931675	5292559.26994323	90716261.4411263	6685965.26873586	6152004.08248416
HEP2_HUMAN	51523.4007581084	492270.363146294	514748.276922682	90223.315355156	269333.69239127	492340.064822664	447657.186090831	1452922.68138908	1917670.70907728	837265.132222426	321815.500337636	1309923.37320961	783203.567020329	440965.471908298	2257417.62049566	75049.5489093318	72589.6797040575	499555.215024061	520621.396758682	85339.3262427016	299722.698473406
HERC1_HUMAN	2990245.49112829	4727082.19509431	2624090.9801729	2019683.46001684	33083372.4146607	7242670.641761	5423150.8870497	2374853.93043103	1801933.98825809	1483553.97956768	1841538.74446285	754127.016817759	1041044.4653307	29411247.0368113	1740447.48112899	400585655.509412	36015508.5514921	12511944.3913086	1398757.5328333	3861404.17746427	2182077.10442706
HEXB_HUMAN	87998.2211456099	35367.4217161055	17598.8108629719	265227.530727025	44025.8354206191	1643548.64887182	1482844.80283694	58851.1534045686	3172.0899360313	414253.292924694	80278.8561380301	29969.8773652372	41469.6335974208	18724.512661025	1672.53013536713	23685.0966733393	182448.270557955	667066.256980812	18635.5639737961	325798.722203549	765180.546310548
HGFL_HUMAN	0	90650.4800816719	134080.793817162	0	38193.7384716347	38000.0495683627	168615.741145958	24687.7312240657	69810.3478658747	33785.4705952816	6317.17069421227	65346.4286165346	8576.87428919346	458.879600843756	53565.0068986636	2005.63975116032	4611.12742901698	177815.990252098	102108.145943414	22588.5439869983	19796.1475501115
HIBCH_HUMAN	132961.937082383	1131.32957803907	16527.8411143773	800.053900510871	56416.68827159	950.551201104474	0	1809.9015018448	53470.4430373145	19293.4851095043	33199.34803685	77954.0890263175	119269.785730778	5933.14053426076	15495.3448273219	95144.1840473177	2539.40125448306	133.84311905958	4646.59065573282	0	6123.88085930025
HMGA1_HUMAN	252289.243165595	433920.972083971	433014.79397838	55756.6290295635	1467694.19237901	10189.0979950744	0	82.8319882185572	14566.9938226821	0	34244.1177175319	2774.27060300591	1276591.42364841	0	4434.31717277078	1242245.4869991	366.755233831439	1173.49333289965	7774.40920284271	0	482.634833968162
HMGB1_HUMAN	7154034.72312563	2224624.28442139	3638942.59020966	1572733.41733484	1321347.14382032	3534314.76275142	1149992.21974873	764165.335887502	775343.734946839	2512759.56159917	1345616.79798321	1674961.6578253	4154994.39455112	2491223.48613828	1199516.36518616	3290713.66963893	863943.200079517	1575519.32544505	2980221.99597636	1910198.48102425	7061426.81606713
HMGB2_HUMAN	1941057.81617289	1204887.99437914	1493621.95647683	1086640.71624535	1063136.08659301	3527798.5756998	1455998.91522694	2282542.32253091	508731.675881328	1994747.03338938	1458741.86523465	2820702.14422723	1143197.72510763	1262522.51018959	867701.020289809	977825.843451295	1244301.56138977	2064993.12814975	3056108.23917483	3679816.538058	4497739.29775323
HMOX1_HUMAN	64421.4248662887	43369.8075222666	197131.677620393	28344.789211126	21074.5367725035	24546.1666932819	9819.32847884655	3477.52972197214	53140.9876210425	5430.75814520945	248508.967994849	22151.5280298115	15520.7356566196	7579.05714975141	9944.47084119376	21211.0073749524	7780.80020844151	9417.86991428854	69498.2268735983	9890.63614668759	13733.9888783789
HN1_HUMAN	858967.618574405	701415.078817701	323565.700996085	94129.9977499717	652113.716497381	32731.0964230905	191505.620649097	119973.043461975	13204.0153464051	21409.5386907813	216951.729268178	397711.667241226	371929.849095072	408940.470600599	415997.946150279	60571.2208653704	163751.638866001	101876.270093456	822490.066809188	233985.93568074	219556.264004441
HN1L_HUMAN	300740.87945447	476247.733116672	691486.126084837	276362.878865619	2653456.22937215	404300.336834897	115460.426173047	93061.9044021688	174104.4195557	226804.974875984	196762.930277404	252837.729677979	752623.666198265	646560.263935286	73824.874071496	933336.156718967	214342.602287244	216780.359867911	511349.427707489	321440.43366379	226765.10226032
HNRC3_HUMAN	188107.325820196	48179.1653410193	57005.2977114431	224409.928420348	59322.5926237371	408439.910568148	147284.84754121	77366.0968123698	28474.7917422833	171838.121296903	222538.123040529	327353.947350768	444617.645486259	193205.954184754	164641.97750389	142106.236028933	86564.5097059272	105260.894911675	30561.7333575814	133264.593287781	301936.197798598
HNRH1_HUMAN	126208.82701237	57457.5349869082	35414.530603935	2718.15887872816	6624.10804816775	1788331.72239704	704891.117396619	71042.8195447383	30444.0224783572	607290.712426049	111628.57700725	584659.11818538	431061.954379946	97333.2305942536	203769.721601457	23211.6266733205	32981.3378322779	103176.750514381	50474.1454557171	292790.626122124	1424913.68585722
HNRL1_HUMAN	256497.313525293	19309.9679592898	64589.2232486798	35698.5204117983	21543.7834030032	32125.9863730261	7915.12127457027	42774.2639825238	1184.04381263051	36917.7469728188	93322.4737702333	32381.6491183975	197735.179310573	25346.8191514751	10300.1360284908	14490.437867414	24030.5705189893	24567.0775948877	27218.3120482184	30353.7156584982	48562.0737507853
HNRPD_HUMAN	1409470.67374055	263113.70652621	853379.110324314	57653.5326693202	479173.214826892	307337.886958333	132997.486948135	106155.435632348	130826.230239324	554738.696335001	953753.678053129	436438.47045654	2090446.0206248	266191.177397519	422440.725733937	1000404.1730677	212972.433656258	165888.292879809	405409.865184678	115063.833833533	412451.377679253
HNRPK_HUMAN	640290.913072387	112913.510936023	343297.272606582	837987.477761139	452586.243957262	8797616.36026255	415281.373830726	3156801.92446206	79538.8537013966	1742654.06837826	773043.209100147	543162.348036742	1395303.62195512	645713.386130699	872864.192977913	457643.685779558	321250.875388	180323.492824413	180742.426396531	315680.401387886	183448.41320109
HNRPL_HUMAN	18881.7359641757	0	9954.67637792536	5549.881798875	0	0	0	0	0	4368.33429470731	42276.0099568548	179445.038640172	199905.603932136	0	10018.8797239991	0	5069.73140586873	2326.39305153388	661.692465558079	0	103764.949779857
HNRPM_HUMAN	36854.475597437	4259.25110077216	1282.63683577678	0	765.933757242339	7105.25065694672	1546893.01390651	36.7119333611977	88454.2412980438	236918.225492841	5395.73137290211	39469.1292213036	91170.7390512307	12153.9162897568	16924.1183602365	114819.631897353	7729.93924656878	4930.23384128545	0	0	6322.57784742933
HNRPQ_HUMAN	60129.7370863442	408955.054668465	29616.1361052466	224670.060744598	228357.981550539	57699.6457121829	139210.098057593	12355.9537034452	5861.96211990201	20689.7387800378	361697.296732555	619327.172925703	313551.124930341	37834.5710973016	93079.2877035794	84873.0068979428	144088.344187707	19.7175411577223	274550.58504724	37599.8388972691	72401.2622926603
HNRPU_HUMAN	6422.89537194321	79617.1737992835	20392.9839651892	281902.3365138	6280.14136942162	506785.903430056	190403.867826241	0	256605.568040867	70183.3032097799	20166.4285977683	152420.037515742	93140.1464404506	0	74275.1894796182	17309.4805469827	240507.745356216	86069.3683084407	34066.2199077962	238115.410946619	183166.337215923
HOP_HUMAN	5895410.69814644	2969379.50551539	1185350.21527203	1349115.99151083	980072.106184982	117374.320472998	13086.6057856843	96996.8523072705	351844.29622461	23621.5029397892	3626458.00079073	1163916.95859843	494619.656869173	783924.571137255	426074.669777557	891140.639640373	997933.212721729	215366.07122267	2627942.72073021	637704.497288513	110012.89412462
HORN_HUMAN	42633.797054805	12189.3554453813	106626.034997555	4190.79977576352	2023.15557775721	127762.505969512	365612.93835418	37334.2792712977	1702.0197587121	5586.62222016063	30347.5565219893	20557.8937362614	178094.337352684	89436.0251042483	85186.9182977128	34632.1667105368	62385.4520855894	142181.321147545	131208.940305979	36420.554829524	364005.491507361
HPRT_HUMAN	1371960.38120422	209317.184047763	725578.785828081	530615.814941868	627474.758845123	468623.429484634	315552.561727103	891795.274829409	1196178.38275308	523278.605751138	560490.929372264	771578.137526556	479617.12288935	1014032.54136406	877943.498397031	199857.307740373	312447.031970043	494062.355514301	1240893.84367288	541917.713775385	463563.35845102
HPT_HUMAN	24981761.3051919	20682013.3500896	59787642.1271064	21156417.4255393	27781805.2058504	21337492.0508858	7942335.97469791	70314950.2700127	122827166.028194	37656781.1541559	72228215.939877	88324730.1127978	48837461.2528087	23241513.2567607	39472385.3671843	44323823.4393483	11094622.0834094	26558872.9478776	53963524.0589947	21118877.7994827	14949181.291461
HPTR_HUMAN	1090.12991389664	29023.4010855515	16077.3977085808	7937.43116419205	21083.9651196113	5650.22870689618	0	3241.7156864552	1168202.03307015	673.618671196862	36166.5416640693	386611.423227525	122927.077352789	45507.4084567951	694977.762267478	12368.9504741235	9403.78096197477	9917.20003104324	148928.182157494	8312.09259315963	19753.5264577307
HRG_HUMAN	582344.862751581	5829698.21122931	3670105.89592303	1287501.23902836	2538022.32707514	2488096.3269728	2494241.78120435	4013396.6049353	4684115.30748907	2907061.77829948	2108037.22133482	4439377.18620864	4108663.33543969	1999270.38870074	2540748.40430546	510797.015471476	2250199.86800641	3151845.83529034	3753730.07181403	1086647.63066124	3687318.63546174
HS105_HUMAN	2152.79719352848	16382.15955163	9266.93758826467	5327.7919462904	40229.2231920843	8494.18785543472	5074.08446544167	4675.02077250853	72863.2173644444	81894.7654401041	44209.3180577227	11178.7418981538	211458.179301018	32395.878940557	18759.9625839003	8513.55170905437	690.173568559614	11741.3288716957	0	4831.31980991389	27317.9029611911
HS90A_HUMAN	851638.337322592	91046.5291633748	218548.872549407	22205.564702042	517833.530724933	712231.234448503	359595.330152215	353345.455854856	796085.273908865	1174168.89249183	2505759.53062296	2156307.77283558	4416327.92604904	281057.899743278	1890286.13123787	312339.801863827	118885.593911258	197365.827036248	177415.553936197	287474.248124563	976860.162727918
HS90B_HUMAN	2177024.79745868	296146.959767945	691185.951904495	806045.716022671	882840.910791756	970884.458297909	1160875.79319773	431278.738736395	524635.573899234	1167185.26122572	1138257.95393399	4036286.83163284	5957678.12232654	812102.503404383	2013741.66937547	618582.000957828	549313.571357387	401944.858276161	910368.024390898	620439.537732416	1100183.81207735
HSBP1_HUMAN	85990.2721288173	4961.09700025615	1863.48559300977	1012.20150415404	9571.69028211455	31224.196789351	16228.9607850645	0	4155.06246347082	25357.125685231	85144.6245253324	8396.14635829849	13328.4233468685	711.155270661182	1663.98128261751	27485.8523821572	9464.8025885816	13841.5391874742	4868.3475500182	21254.1554045816	56768.5782578179
HSP71_HUMAN	12887526.6040484	7903401.28318613	8104970.08405306	6067153.36717999	2660083.10920532	2953511.76885184	244849.073264401	1772104.08158672	5032991.25350828	1637484.9768608	9232617.9639607	7336938.69572093	11784565.9799921	7941547.00750713	5355748.00173013	7975610.03138242	4633791.30686989	864076.93135454	6843958.25783861	2073922.36674531	771719.930596162
HSP74_HUMAN	638545.328154837	41237.6682912064	204324.429391408	566090.481430594	232829.918498031	473849.385066401	2882311.00129596	184668.363971369	72787.4524127827	1584432.51246145	697237.297290368	318899.429257296	662693.714371438	228480.51962667	286321.134548652	280122.676175272	289869.639481868	1235251.1258229	172295.323691425	422857.027632575	2297851.74638535
HSP7C_HUMAN	15954830.322054	2854519.09016504	12450552.6872897	11608598.4910389	15028268.1750021	11454379.3242796	15359435.5173	7743753.99036524	4466624.11411942	5800720.63678005	22241777.9163974	12248911.7208816	26497208.0788343	27461686.0734524	10214416.5957478	62727742.6372524	23558595.2329833	11834797.3755013	10941839.4766645	6739589.31010366	8211018.75472132
HSPB1_HUMAN	46258143.1478267	11158567.4625127	16513878.9575453	46534236.7916238	22076271.9954905	1218043.78159283	2631212.96255256	7861032.42539868	14624252.0004953	3072802.64468893	7266805.69318778	20522630.5671799	54167879.9051651	35125704.6143817	24029833.7258068	82135455.4782622	34291029.6819549	6341897.15006837	7405613.46743848	17942049.1107032	3383390.83473738
HSPB8_HUMAN	661074.541099768	20098.2366581289	48654.7548257692	572245.072705377	619740.789595197	761341.048948541	172682.910668768	141613.598318101	49778.8247826555	274991.092097174	172911.694475456	56917.3877589591	55153.6425723725	340495.984749908	85799.8972755575	635777.59906006	296955.625993171	342241.128694994	126143.323153167	456911.395925647	364809.32460321
HV102_HUMAN	521682.03969253	8551795.71651153	2982477.3273755	1972064.31162469	2097732.00787306	6315602.4077523	4444191.09013876	1286623.10404374	1629312.84248414	2581258.18400765	577754.998183117	2168117.89938787	2164359.36503498	1696652.61904332	1142549.0252107	1943700.1172615	1631903.49129572	2338287.50953941	2753432.36490263	2303236.55381667	2720880.32138891
HV103_HUMAN	1578142.44509824	6901301.01545731	2085990.09964889	1621228.77918661	4994055.55657683	38575974.3236413	11100074.0867743	974404.236349812	1372920.94072147	2510403.39881957	2874529.94655248	6508992.67503727	1177188.81574558	2103661.3415163	1452435.24133288	8390050.01355312	7038829.84298796	4628450.7818815	2462618.9995503	1735942.17367833	4211405.69539763
HV302_HUMAN	2327389.98020137	15228153.7988874	8678275.58473294	5985469.35115864	10137484.3397512	14299489.7270583	9098080.94771597	3247143.72073313	10804882.5179802	4122732.3126995	2965791.46534579	11730149.2174532	12018529.8051582	3088838.00560755	6357647.81844406	5944448.2999505	10448821.5924374	7773170.98172668	11573164.9420777	6770978.74607394	6756809.07853117
HV304_HUMAN	6841222.2083872	20372136.3147025	24318012.2133196	10185239.4360983	6853893.86165031	5148489.44398104	14761180.9371378	7353799.4409489	3287730.05925989	11635294.8116735	3909384.59639212	13164366.5783106	16522583.7184912	12001506.5248129	9502940.06688904	4973416.79516334	17874462.0823292	22910856.5379906	7435143.82869645	5621779.07872896	9693155.46704287
HV306_HUMAN	520688.876090427	676323.444710925	421213.978736271	611797.548329829	648982.706702368	674106.663176756	101187.456166345	440681.613825105	1673289.08179646	252210.786095706	918775.779661331	1141594.61187445	1313994.79482882	275961.470944483	473816.475783245	403501.759797967	992630.308289414	1136017.54046503	815413.857916781	502774.888702295	260165.042600245
HV307_HUMAN	1475771.84842594	10466194.1441433	3968203.16395405	4795405.88500266	8043722.83253107	10190666.6033978	26174864.0835154	5042012.45033959	2989426.87378395	6233737.52462906	3530149.42291992	6608667.17473439	2905738.23059758	3416260.59885151	3129825.55892369	1694424.42469827	6982858.12390397	7567133.56910452	4429061.62490169	4861748.1512574	801560.694275104
HV310_HUMAN	100234.330907076	969960.458572253	635047.856362811	313126.17360215	995574.380634694	2965881.79549723	568455.456460925	541447.000093517	1058820.00695412	638910.560299053	321811.962538145	885816.042678781	435133.425922748	168190.135829602	647099.945432812	310339.437798208	737325.133513282	1106991.98049077	676555.058079427	807514.98137053	635835.274442565
HV320_HUMAN	969296.737577021	5771159.68695897	1057615.67226517	1053392.03110244	1117527.4977858	1215693.73388565	762023.128133802	1357172.36654663	3771697.52075003	1144102.04947971	718806.694662201	2564532.58203745	1340542.92931409	795388.589451593	1678746.59178494	598658.629412657	2023546.56864227	941063.213517686	1876584.04009348	824260.177484285	816129.361073078
HV322_HUMAN	0	6514.36422835069	680.290252283453	1770.80648914963	97136.7360594183	130292.756921363	43959.1250156285	24552.47139933	13586.4892378738	46072.1064481057	21742.8391899777	293099.097463958	12678.7820199755	6631.47927083434	4400.13676213463	29862.3071215549	27827.7339038182	379374.769695977	301681.484668938	160137.707215933	79643.1482124986
HXK1_HUMAN	440556.852215489	9996.52066313267	193597.860024747	16723.0857713649	612.418253219877	22440.0853073565	23770.97832483	63866.700099078	12984.967116064	38905.8268345651	89647.220327811	107877.113573335	188035.814838004	8715.79259203264	29719.6259945109	0	3950.03765234345	10903.9403155027	32395.4691373523	1098.17717061789	108180.166687968
HXK3_HUMAN	3095.12461363593	0	34957.8907669899	3298.50205868115	35617.511196905	14119.6916255149	8234.13439079597	9104.53253668215	28008.5391920372	72341.2551950262	142923.052859409	430179.183965111	3895.75860403386	4582.43610686935	37997.1112331586	2030.07961172778	7136.88064421216	56125.9115252253	7955.68064675268	47229.589965338	6719.93489305871
HYEP_HUMAN	505169.019458789	22.5929683370708	13776.5701952399	2810.87684516833	0	74854.9888431246	14186.6796500946	223.631665307929	99465.7070039999	3317.10600077859	3533.31054773255	1528.68149162482	791.259472758703	5680.09175669054	10177.6685262824	1299.43949075191	184.581975254625	184.683268227827	89.7791098469462	431.862697285657	9021.2365915045
HYES_HUMAN	106425.024007385	17702.9613014134	41956.944281251	11796.6546419021	4847.6730682236	3098.04604255344	10550.8892001	24117.6990002284	27257.6226786113	5993.71865485591	142108.088836109	49700.615913295	72812.9085941956	10694.9753729592	8362.79637498519	13791.5244125839	13717.0123748513	5274.25189598514	33160.6080356232	21406.7154258966	18074.1726688812
HYOU1_HUMAN	296598.34456729	9092.3073657778	103139.661483533	10215.3953570485	167779.380624932	108838.713256142	18353.4101874765	3251.89889985301	5155.78032493901	14741.4972329807	129399.846466133	72351.9460003012	213393.414721061	51480.9826142641	96179.1469499797	90767.8220326938	7597.45942725635	0	29381.2930737711	14150.1002128824	25055.9470762417
I36RA_HUMAN	261641.97605522	91391.3681663203	569171.678182206	3278065.38419259	899985.816732298	145083.484019466	275736.336025001	19418.7359221831	53486.5529943069	683716.435326663	1561819.67354538	75549.4231798939	128258.148453823	161371.064935303	41812.6760585383	607030.94585457	181177.382441892	129442.707150696	568509.207719968	153747.951190752	764311.885646826
IAH1_HUMAN	268889.329605798	511068.440777486	55648.0938345481	73199.4708991705	76345.8887984795	61173.6560066259	70805.1093708857	172806.004234661	1466537.01081846	9979.42682183606	120884.563156147	263786.555396469	109956.364713723	335852.420281415	796549.084572008	29585.3263743113	16299.8076588264	36293.3379704486	104317.263922757	7326.46274342362	1091005.31551927
IASPP_HUMAN	51623.0102457164	30541.5275370147	6074.34649402974	43661.0855440302	193691.819769754	258.398424594649	850.303762231994	23264.5851340489	49852.5606730839	388.401893812636	5252.86186147895	16030.5799564633	24055.0635438919	20039.6429007032	50977.0504329028	138213.95293046	55490.6183866199	12088.1793473739	47433.2904081246	90679.2765071156	298.425121933848
IBP3_HUMAN	262477.112051743	435837.071772636	160344.160685826	57460.1086348099	158502.322010825	76416.5015372083	125010.174140328	282802.118107408	272414.054153746	102213.374640599	84715.2894032667	351826.139835884	861884.372719354	194351.085506284	259139.578460265	47470.0154872199	420864.153537973	279304.489904111	344824.235434031	283968.962937297	82622.8531467487
IBP4_HUMAN	7873.14814720186	15444.0110374453	56023.5451857544	4325.61122498174	149811.202154588	215613.016459779	6577.24169105943	299185.489369043	20595.030038881	25098.5199314537	1378.18033327076	7528.97419944832	8193.98842783726	18081.2906356319	14928.0468645342	8530.73232262236	10623.5523422175	18442.0123823014	7397.61805738076	100577.050818202	32497.1187149378
IBP7_HUMAN	400.272140942596	624372.551599054	109040.902310184	3427.56069967193	36166.519603588	6926.38151455805	4733.80994510566	0	0	2737.28783202933	12574.8740533816	1231.27550163178	210.315818433013	2548.93537359318	0	29487.433102358	47597.3921393221	25911.438859551	80339.7348762548	90645.7689014291	16460.5534091494
IC1_HUMAN	2951379.97168209	13239053.1567122	7051211.87153968	1607670.768924	6977371.31036194	6352485.8674366	7953023.70283237	9049777.49052942	14192433.1462944	3275235.62683231	1881545.69985228	8316782.54288199	5037178.23710413	3365174.22809551	8683327.51918255	667982.605804065	1014409.14780341	3038536.18094703	2880306.66044013	1822862.39747133	2796024.57437635
ICAL_HUMAN	6856422.06321223	21032704.2694253	33094517.4663918	19738616.1228586	21482002.3760458	1049879.64461011	13193582.755424	4032851.15815163	2120340.29220629	15098572.3944567	10901312.7435479	2003111.68324299	4810148.22254316	9597873.04908501	3680295.96479191	10568452.3694778	6085196.45877737	6071766.29008047	24924181.1183084	17989667.9244931	18492422.5793325
IDE_HUMAN	91530.7778119451	2971.59879326414	7440.99745421392	5651.82096410601	4871.92415994722	39338.7097572751	3256.99856780058	11293.9169723961	51331.541668343	16320.6087543229	356044.331876349	75395.2790450876	181485.480951309	5834.66568766156	94282.1573471278	47.3932617833912	32089.8578854305	3875.36591004541	1723.26951770918	0	29551.2183251441
IDHC_HUMAN	2227126.80203495	185426.552166814	1062194.15861932	312073.744615978	853446.522301025	2192214.71752056	2015965.06825313	210204.994095002	182763.073006918	1819205.95348487	2469539.32203546	1566482.59553113	15172904.3246246	1253705.06295409	1258370.05126639	491654.577683994	181448.391231207	223087.606163585	594056.510302287	211791.531697778	3556703.84434269
IDHP_HUMAN	15907.2880645429	30786.2897686213	29715.6696014809	143925.213819228	19439.8322600024	186520.331071878	122395.825674074	22398.3442871215	586366.147648379	527294.294208389	20382.7471782495	39753.8377129096	164471.61439768	23032.9136133354	52355.0974979342	9657.07970784343	47730.7124363405	37300.5261397692	22194.7000336947	48618.7843284934	362587.355669104
IF2A_HUMAN	211073.303069406	6512.73951439671	48564.359027068	281123.220838969	23510.8495438916	91834.8086853726	140096.563302123	69679.6728515736	0	523381.374953837	115379.451134798	109005.223149364	336604.484054546	86162.9592881183	92481.1322201204	63337.9454642361	38145.6982286344	277647.919527748	29402.9211092159	68537.7504517225	188989.060250654
IF2GL_HUMAN	76121.1163985185	0	13660.8903116845	17861.0816390529	0	245379.348647458	20121.6600098437	0.00360259848615418	818.076713435474	2479.26336918918	100508.881103564	31619.5645663381	113048.416621856	0	1934.42741419478	0	7631.25563466241	7.79378217597562	7080.04006984969	0	71880.6602431903
IF2P_HUMAN	19315.4670224595	1428.20153639801	9060.60505888199	20493.0679328025	898.940699336114	4644.71235961984	21821.8013805916	132550.564616164	1594.24817019352	121052.127544689	11195.2837187876	4076.93194721918	2393.72801260174	28181.0616090536	158705.806848872	1072.12143638583	0	95929.4277222157	0	2987.32983302397	156402.818955426
IF4A1_HUMAN	268185.324979624	124068.292086715	39080.8008203272	113274.202647698	157168.548651905	242837.634600378	169751.333241307	154705.552331022	467266.615497201	201622.842486972	652567.236423345	820377.921438879	1434014.50873631	281105.684006865	1255561.27733457	96338.6315006018	64561.0074030591	64928.4554597096	31927.4130187881	24828.8288113387	68209.9994253642
IF4A2_HUMAN	262959.413826281	58510.0374045801	68350.6529768916	5573.63054713819	109283.513724882	6620.51132349426	10066.7667384317	72317.3168115239	80673.7634995697	12486.1685894908	235335.115072191	307576.211199441	638336.332878781	106011.472845836	260618.978414713	42026.6770481793	40363.13549516	23668.1364974849	157835.684458644	18313.5330180734	33371.1219303579
IF4B_HUMAN	47678.2115614174	370787.38870455	1112417.95873816	1842252.30747261	1615186.88415627	114714.102822814	379179.804152609	428152.810458869	191112.060537812	973763.055272874	1459887.36078416	287399.128209946	706574.828972092	816601.629018732	299505.269402142	2366578.65296772	954710.446566457	1011790.38234975	1100215.16257045	1478172.32737823	483175.812354917
IF4G1_HUMAN	117134.890981084	51869.71347798	541940.710254484	511245.838812761	356452.691765479	315746.739323939	635393.052547675	444093.56162366	42876.4892043737	1025682.21338063	145793.21653844	57285.4514604704	103397.662098334	98470.3851123698	87512.509640785	38111.4503179288	289139.813342381	46435.2818089708	37278.9886273407	168729.235072456	281981.484545628
IF4H_HUMAN	315463.277949975	155504.691408539	190918.235187797	258702.465899161	299075.210721811	124341.58510494	38301.4845219171	178813.587360407	75491.9226847623	96919.6275330128	965855.278744557	309061.362396991	1220463.37405091	350069.581027954	309934.364608079	1142893.88637454	473384.348010373	21007.710212441	113120.809989674	145059.01378332	806692.920836094
IF5A1_HUMAN	2500041.44324687	574047.590250355	1648837.58991315	3063019.00983004	3369693.49464596	840958.213263419	1930819.75219896	1191052.42074966	1363655.72498576	4715930.83867035	2639268.68885795	2179565.24416985	6072306.36520306	2242649.31201248	1690899.15558838	3498092.11629632	1184838.07738839	1824468.64935764	813077.795056474	1018919.41183501	3149059.79227154
IF6_HUMAN	4709575.18346163	1016606.61303663	2014406.69167105	5728813.17714364	2717456.38575331	39361.2219857954	1272930.86895688	215348.933023602	412054.32258634	1156237.83006169	2720675.56927358	1006039.0398087	2358956.49291142	2743064.01473776	893429.917410938	265557.021469615	532931.243828929	612082.760838525	2689254.31037281	588392.352483527	612490.847328036
IFT81_HUMAN	150966.537632139	60237.1870371895	2879.36526536922	14579.0024703278	644212.598767399	25603.6082612369	150518.268199239	7406.24243530307	18354.9372263907	33309.155342636	3417.83110156924	27942.8282320868	92375.5321627432	1490784.09330313	4009.22491859367	1287932.56809862	4488.25251246137	215218.883312621	4670.68087239832	34453.7968983644	0
IGFL1_HUMAN	103934.805017194	3024964.95958412	186238.816517152	130103.016820368	82652.3179832939	40789.8106620382	76108.2622731904	6576.32954469802	8678.55936016718	59484.4170880514	270884.565832048	50664.1101265418	74095.3404603086	118078.146924986	15165.5840606223	36643.4677827607	122776.646125035	505596.377023855	216545.724138075	134769.862617767	98761.5966602906
IGHA1_HUMAN	16050037.1402387	822233584.653277	216768298.076951	19314949.3690561	169389047.054886	229497603.873152	57424267.7780846	104843042.872447	101413281.845614	2364299.44878594	97416070.8943678	460672724.335518	300698537.452503	96825875.1389801	181956987.043404	43848935.6921749	103144471.17454	128749413.552328	237844537.35811	297987654.336591	50234063.6582106
IGHA2_HUMAN	5021783.35535105	20648889.6486661	16604533.5519773	5544378.849253	4987204.91082256	36189570.7500431	4204748.76232356	23583906.4328793	9636514.75771693	1753036.95674858	20558108.5556136	25993267.4224078	62095614.242513	25937709.7100682	12980533.5581104	3997745.82949474	14443533.7610639	20227200.9910593	15803601.1995224	41788145.2252518	10603917.2412881
IGHD_HUMAN	114360.023818667	25422738.7129948	972290.277814673	260398.109687984	1040151.07158753	688127.803115298	192185.409910027	863870.755478857	699029.943333684	727421.45875061	142132.245505621	38388.2954134225	144101.70101421	624199.635830729	516898.03776159	1263210.11685211	252548.820800802	203236.677670026	149198.48700568	189463.696267864	189544.617065837
IGHG1_HUMAN	98977190.1140271	1271482729.43191	438066110.844868	397968355.951096	1161848392.22794	669146633.638754	423524145.391801	154343140.979167	613448979.860837	170750872.560066	323413656.81533	1065265981.87655	436708254.56969	272976625.473913	440987578.989354	503666665.351254	545132816.14622	366463212.64503	888268161.34627	315460941.623898	140089414.945915
IGHG2_HUMAN	24944128.8554616	106190922.87799	53542056.9893962	41710643.6705483	44141285.5251726	840332.146950049	1692152.42720831	26064510.4978876	146059009.381272	1668677.93272524	20727016.9256462	141223514.064311	110870772.903821	35129516.8753607	87414046.6096978	13366718.5495639	72156098.6001368	10355280.3027	121892441.761372	8910769.48714504	1792880.92069201
IGHG3_HUMAN	21322072.2234251	121432814.548917	91820480.7572191	51192880.5071863	147401592.476404	47487261.9829014	47035924.9802061	66851488.1475251	65622983.0172557	115219866.46448	52004361.5563261	89412946.8095376	82056264.8865103	50573506.3245914	83720258.4785815	50885184.3909334	114457283.424768	98462389.7901766	74088322.8626831	76025441.8369158	25599170.1987282
IGHG4_HUMAN	5377927.21799443	660777.835672877	524931.497241506	341740.486371891	280574.536934966	4488.15448530509	24519.9560046459	2223154.77354789	439937.446526097	35604.7965866409	230626.52894044	13286998.9199746	3043837.77490536	708901.889588558	650145.739665247	146741.503855369	804369.39230715	557045.690160676	3083516.78732093	826463.431220984	107781.543744132
IGHM_HUMAN	3948807.14678112	22389355.1340668	15151929.5265752	6553485.34656596	16425954.4871241	3957489.7141356	11496105.4137597	66735907.8751414	29476859.9010708	23553267.0057755	30915788.1596873	5820027.70453214	6237160.31239647	2353609.91719981	8792364.22069393	2070089.03639914	2337803.4496501	3605892.65831852	6528975.24168468	5526548.44840484	560026.724996576
IGJ_HUMAN	1320564.37391902	13577517.7168546	4858516.77708816	4567331.45371703	6121463.88860026	4603875.69358811	2229545.82232245	8735188.46806374	2652518.93651494	795820.021655538	7595759.57190578	7941868.48621137	15808880.7014979	6940914.08193402	3539251.2474139	1157046.80898784	6322412.30300849	7310386.68860725	5822593.65764313	28707663.3124306	1062971.10529557
IGKC_HUMAN	132740562.315575	955165846.017451	613606196.047433	352903835.723005	1005980267.0388	788630463.739553	1006504732.71533	273045819.967707	431829789.715276	365728676.295903	329154493.009704	733193695.62551	734126581.619026	291789583.301784	326929411.274979	552656013.295016	513088130.32333	547872629.233272	566032641.227816	565298281.373334	499322155.074214
IGLL5_HUMAN	49275567.469319	627079714.730837	315924600.343384	292666028.032628	460524139.567223	214686624.547937	263184663.357404	186383792.351616	223564909.308257	177572911.936298	176723318.00989	484662795.744423	332863082.353346	176921621.632748	222101117.359808	104427754.703067	378563503.580658	305715423.952415	379882712.710995	225090456.645514	19971026.1865025
IL18_HUMAN	1270793.11661547	958333.801866842	3793894.81450814	151133.674341392	3035209.77616999	257710.499442341	145522.753432995	116613.787014148	73832.2257356868	87430.2643121958	3626465.34071205	445807.143933484	1000060.78439201	678330.708252014	248891.305830212	451690.579642015	225113.340548853	62006.9049808628	135398.186474649	83666.3414470737	179688.676330028
IL1RA_HUMAN	46319181.3685347	21643436.9546705	36981898.4246259	27977149.0590946	36527012.5896033	5662205.73685566	9828609.12246329	2941274.27151283	1279739.04877193	11277074.9192269	38567741.2476933	3308757.45591388	5119608.64236895	23955167.9089646	4148750.44967882	15459069.3013721	8201474.80167545	7126438.46727319	28943816.6842724	9816651.50957511	13521912.1170674
IL36A_HUMAN	1969116.06582159	311988.241298799	705158.580120486	1192346.98083927	668705.065342625	1060465.21632092	633262.836194036	141948.674318401	283254.490098019	384038.589617672	657697.41300222	97720.1427058908	95861.4073501122	445833.756665961	423988.885286986	440918.715442436	127385.874140908	62439.5846479973	259786.657301808	155129.137080942	97450.5035634199
IL36G_HUMAN	477282.822866883	164975.653844207	121295.698195693	8901999.32055083	63221.0532499752	213768.53647041	459228.511535515	18386.0989556084	24131.438697214	81491.5646241135	62432.1370676163	12027.327770963	32552.0966823367	87716.970758378	66792.2090737205	586754.879987543	113973.435494505	91895.4231849791	73151.4078573338	163803.578580609	130989.039152346
ILEU_HUMAN	16433349.3931887	12127711.1326609	11603335.4441552	10208428.8750688	14129510.00733	24530931.4687509	16233601.2950708	2801653.9894073	1916702.54446337	8800184.68195708	12779145.6294595	2147534.2504066	17883491.3248166	9718046.33183418	2796781.56543634	2775251.27450201	5058245.04885655	13406547.764663	7446590.226783	9462864.98110584	35993943.825725
ILF3_HUMAN	440973.654341084	88437.685593836	195230.781360898	139538.33415258	1435091.82432978	136316.502493349	152253.349340623	126657.804382229	69953.5925421011	118664.884666341	301899.37194765	100475.546578906	180705.800419037	1394871.07280324	183743.967496399	634188.947878798	195052.780671577	267805.01282666	247849.832799935	318407.494924142	183239.313829411
IMB1_HUMAN	508413.629176649	414921.56334251	1350959.35530119	95674.4750741278	1450575.95582667	1526832.34085435	964041.662192739	655448.929933929	347944.187151305	279909.892579924	1291237.09520434	538175.171954441	762334.261034135	668282.259153951	479852.894481211	586610.207569047	404938.519679953	35840.1434168002	998256.856195051	988549.059550014	1073566.92546776
IMPA1_HUMAN	2748954.79105631	862017.683729021	1200260.11212688	706420.213855783	2180546.59757626	1311795.14496702	726756.044559547	130301.395555991	83593.015240325	389101.730220314	1013229.10957286	190109.429971663	1149924.98515975	812949.849335044	359410.721341487	2870292.73280799	938693.75127974	361524.636743683	680242.387029339	911981.845567747	532338.188703742
IMPA2_HUMAN	586687.163031141	3492.35942529483	287766.871675096	123005.486416835	11095.208820593	167949.435391641	38639.8413440224	0	0	0	736766.760692287	27246.8388657754	39883.4908938911	49602.8178674941	8325.15593722702	65822.6408911332	10704.8189851765	0	258081.401042417	12101.2567263349	0
INPP_HUMAN	86932.7859981698	168001.977609023	12281.2402365962	8637.4121094486	24652.2982503599	151773.805155093	67254.1582401915	31768.492687526	93873.0614671849	22677.3295481072	116923.445284732	81842.4350706309	227262.060055035	30904.3898172208	65402.2886048917	8996.68047550081	21637.0997207044	31861.3156305571	11512.4023599537	9639.11307277839	19675.888169507
INVO_HUMAN	138033421.252723	52158504.5322803	216638587.999415	38732174.9410534	427233904.410275	5276958.73043685	50015981.3601042	23797710.2122702	11282641.6855372	176229060.979877	61763087.1537881	9328938.6186992	44959638.1957648	114136471.708474	9049869.38792257	300625848.517691	51142803.4534836	169107485.407319	153536951.74898	179264332.667251	100508689.193471
IPYR_HUMAN	2809274.42331519	1299299.29071572	1182814.86578099	678430.262705351	1771264.97542462	836601.842639864	198493.112130001	199405.315187133	2433254.51269708	342140.4160574	1775895.06890846	1631167.51664929	2942258.16691874	908453.899755093	1185307.34380304	771750.153913391	568574.006789578	214458.630465345	1049526.64279201	518602.25003709	1111304.49076294
IPYR2_HUMAN	1873137.53164696	18809065.15151	2905222.2024885	1610868.67119633	210554.570965605	96120.3146040667	379209.617837987	488956.89788974	13539092.357167	1837739.04385962	2912113.40879859	3802106.88766522	864249.051745728	398658.158927023	8246029.77566275	64425.6452095502	330558.592305083	405094.210221988	2431542.04926029	100814.712511089	1593990.40013996
IQGA1_HUMAN	491370.094402529	85289.2439196497	356779.438905926	2031859.46519729	267778.010840731	1225336.38650598	1286236.78139571	870051.027320608	6280348.90656608	3032480.82028886	1758492.59607083	603244.407440639	945066.753392353	1442333.33397035	2592195.84529272	1610431.81696256	1271429.12369115	2164092.79243107	224644.749910646	773822.509516814	4158932.09821456
ISK5_HUMAN	8263896.24331934	48547048.4517192	76596843.2251193	22479010.5716155	226878203.016202	1952494.86032561	3760049.48949986	8973201.26569953	2921244.29328799	7076144.94863382	55769177.96147	1559874.44509934	2372208.93202254	16607823.835807	1678488.97478888	18919670.4015044	26914272.8047898	13160728.0023797	47210044.924336	16062189.6125952	2817736.49223695
ISK7_HUMAN	2176638.42247775	3021183.13948516	10626998.8506621	6981503.40098783	35100054.1393959	540948.314052402	1727053.93797655	439841.985830735	1750920.0151927	1203460.93397667	2140912.34760313	2452643.92862951	370188.371021801	3958461.61215399	174828.364019532	39765953.2738993	3744759.43079929	2085218.76887023	12728062.3303089	1838228.65223037	4111956.66587565
ISOC1_HUMAN	193961.450202057	9556.44354443818	79568.2158774097	9624.29467472589	12468.5466317799	32048.0860612378	18522.7293893195	7746.32996065666	10770.3831248721	21343.8694950888	216048.417795467	100141.497571896	450432.122154502	8807.01611265731	21367.3129115124	98465.5507669469	14920.5740287306	11931.7291205579	117750.847666001	8618.97211079803	29656.554197922
IST1_HUMAN	556629.992146315	22582.2369007569	171053.29387979	415014.123896015	308899.397185881	7660.45930308502	122047.856327535	116339.681976302	0	65809.1095167801	16123.8748498851	53399.486563339	534281.911891927	278613.674052799	214470.820226158	49166.0130833469	131020.063737285	2033.59100670752	153497.029390577	151644.729334728	148648.112625246
ITA1_HUMAN	453155.368238525	429692.845353152	581531.014212441	34392.9439073835	166130.947102703	12320.1304376998	120726.31395795	181031.605823421	17374.013702379	58601.7029848215	179514.229414376	459376.19747146	344186.565318463	278156.445336046	454267.560546661	7360.06856051161	36859.7398947376	11930.7770649839	517135.284965225	55436.7046201689	215887.067922806
ITAM_HUMAN	125270.020845236	3079.55436134509	38776.3062118102	34425.0991710729	42079.1198997944	746604.423076839	1009955.11734383	176249.470778848	529491.760926806	428208.57178462	62855.2308004336	238962.334264888	43922.212840669	669743.328737427	751413.609214899	899.054951029893	56882.905214041	312416.236980716	112347.574298674	118099.750392974	395064.456785258
ITB2_HUMAN	2179941.19887781	58619.9338678643	15287.1357150909	226118.234151616	24750.3663605543	497146.143421419	1778346.57243664	757889.119777959	47493.8878629656	1254461.54019229	144134.919165021	422871.712305588	66390.7109176808	885557.113373027	49313.2060209884	67787.3231051211	553189.155813221	668797.324306802	92265.1972183891	275108.624028117	58076.7052636282
ITIH1_HUMAN	12952369.4804554	1383754.54027015	2173928.9813382	940558.92219565	1046056.40109692	1330079.86992338	430827.785062604	939338.541954643	3776355.3078832	455393.921734492	2571872.22817416	1537117.12629694	1808255.67660011	1261635.24656658	1855512.84806656	460469.354936731	403878.524540941	374687.377164929	1827317.96083641	148380.367172181	648246.488243198
ITIH2_HUMAN	139883.800241269	3578069.17826658	5094429.37828653	711659.504900826	2044968.41512495	2010256.42462272	1432304.30788897	5169744.78486433	5938926.34643295	1543225.26801554	1372342.47727858	3179241.52366062	3893938.01968066	1905343.77326057	3386900.60930882	285239.336959139	234629.135791094	713506.303627972	3079014.4555972	212877.959307437	569432.677309615
ITIH4_HUMAN	44342.521815929	2916165.32208271	3616814.76086237	509798.205680172	2035155.69758073	1699963.72406622	1724260.10378279	4021008.15111793	4522061.5871755	1886470.56634505	1410741.36661505	3388542.81578082	1295807.85708569	1623089.49534593	4307913.43683697	397768.032522777	343585.179071112	1274877.17491921	3037325.19491972	412214.197632167	523508.922288111
JAM1_HUMAN	1644259.10674602	422276.088241192	1322091.41164217	2030803.273471	779212.44300687	364772.610227044	316327.099463999	206507.585418153	19696.6434879588	167653.180874366	571897.248923877	63127.8256550102	207790.277988784	578872.854798368	162452.415539169	1023394.90123665	497868.847229418	157074.561826505	865344.266653999	387876.595334363	477466.176068284
K1671_HUMAN	1608.15485483396	4259.40229011839	496.776542941109	809.026843036481	729.593825548137	17425.5023876119	449.99658508636	4949.83428218017	2951.58505339279	10588.4450525846	1004.02678077599	12858.2332829044	887.135224135763	2610.870308245	2440.20089425962	2167.90574796786	1628.58524350356	767.758326824157	7184.29113770988	74422.91816416	1173.95018859523
K1C10_HUMAN	4718018.58202359	26719335.2559541	11895768.8205022	12737077.9772771	30761959.7476492	133732882.426066	21019546.8281596	14749200.0133176	3710421.95232265	14412255.7261027	3165024.13425364	1466586.71978201	6418819.93747855	12413279.9320366	945946.817580675	105141698.123372	31474001.195367	30665452.6321539	5268802.09492781	11563105.0327903	13668715.9916272
K1C13_HUMAN	73090418.582535	27829894.040955	7829619.84103993	11688438.320131	267908931.984689	438936328.902021	296257139.287955	49121843.5332355	20093267.8676096	91304174.683409	30394983.2929976	3824617.97609346	10707996.3757093	475550308.148496	15149219.0693372	3119327945.32177	418540218.37029	1024621603.83615	4330180.70085247	76729165.5762357	42074072.7131469
K1C14_HUMAN	6162188.52518973	8662948.13959786	6560833.05267655	6454303.41753247	17231561.300477	39538677.2137274	11683926.7270258	2036108.8655137	2019362.31180021	5173914.52613724	2491331.75788141	1116524.16874695	4617555.56117127	11604099.6175743	1714915.14250664	109757227.250504	15627642.5872839	12183532.6360647	2100273.99666717	4354960.94435646	12512828.4225902
K1C15_HUMAN	301885.316233744	862124.894765405	1664.44556134222	57864.0033561123	425493.167508258	840391.974969692	1107411.30183611	16647.7425584815	45421.8482134355	285018.994038083	3594795.89723254	48393.1976480044	157868.323949231	2456220.46668682	44901.1476648569	1317378.37257114	502217.44594016	1978083.06593543	93875.7214784932	90658.3943851378	395416.051120368
K1C16_HUMAN	1075899.82734003	916346.210880175	339164.441972179	1083872.60040788	2961516.36983108	1218707.72137043	574588.367362201	445938.869617832	468235.145197513	530792.761120394	337952.375591309	402093.798490329	368444.956566838	2254496.76630716	402993.786672696	14171810.36497	2008169.13147548	2275762.13045942	328817.208904526	321735.920405896	3612345.31421935
K1C17_HUMAN	77295.2607715562	86694.5889574963	72875.2147889625	932592.602221078	481655.438443895	951906.71262522	1654442.60193683	422320.858999841	45459.304452477	285460.481415489	134704.519479702	148056.290258396	58950.9687103415	1605000.91595395	130667.731964751	853824.213014274	162874.619175075	432083.759326131	381093.128618861	56644.7453424693	2474862.18681919
K1C18_HUMAN	170736.248550733	339434.092552085	847600.310119853	306299.379760914	484167.340471311	221819.79799886	821937.915780266	256595.417461775	258196.752584188	321822.054068956	365320.482933159	298752.429542978	1498543.07142364	592047.318437974	236247.150044972	370287.709716484	808008.329626973	2024468.43727667	967938.426065953	126733.29505915	588695.673773192
K1C19_HUMAN	828548.417242363	3473975.81571049	183215.150155093	446377.826952617	2744460.89071172	6825417.42699549	4428586.66127366	1079819.54155982	525123.607690162	2185896.49728412	475097.411206816	545776.469379798	1274524.47732332	4962606.00857393	901488.429881896	6305856.06793083	3248138.7940435	5949202.64368877	471282.566771924	1618238.52161199	4370417.36575388
K1C9_HUMAN	1417214.96104229	12475601.9349163	9379131.13688387	9503441.67531228	19300300.7111434	22051682.5154732	16997789.7876021	5390859.84022347	6273159.5691715	11533851.8443119	3172440.55387619	1710020.46467991	4915916.60174409	6664859.95311787	2278414.93873998	11709002.249592	4827596.37561973	8524732.83424134	3489530.69120472	6054491.43132411	7919051.54403059
K22E_HUMAN	1115523.17869998	9279913.19716674	4343683.8758949	2224016.65293337	6415247.0338442	11343595.9881363	4274454.83683029	4176156.07524568	1678042.33147518	3093566.93721029	1066384.11171368	689725.255982551	1488436.02165494	2066933.00912667	819266.938211541	3460935.17811757	1809233.54542194	6066818.70827074	579443.086650089	2108798.06355428	2691013.33607109
K22O_HUMAN	7148.84506446528	50690.0002291954	749.952658649386	40712.6274357961	11404.9695154587	2440843.06709918	63492.0275881826	293463.223075466	28813.9762148615	50018.3553259135	22350.0131532256	7048.31433257081	27960.5321856229	39247.707318399	5938.38181218363	1232496.0138865	160069.469583453	200731.940321928	7143.65741432458	56651.5747930389	52905.933062645
K2C1_HUMAN	10306389.8192849	38377660.9836729	26531458.3072983	14783850.3251483	77843806.8943549	381198512.837754	31072310.1393537	25917368.375272	13342626.2813827	23368578.9451456	10807423.8115488	1953052.48625619	9159240.74221484	128579474.614707	2783836.82652511	902320873.947613	246002018.101304	114083484.380625	8532161.65884	62422482.6030785	21497858.5337815
K2C4_HUMAN	36468766.8092175	8315736.24813631	6903239.41803261	3172337.75377727	151768508.909249	21285939.9111118	38654242.7630842	7710462.71453131	8102974.16441722	14960398.3029361	12024968.2582766	1820440.12490785	6764266.641617	161552451.248769	3074916.06600476	121577533.949392	75055589.5167947	256609551.428103	3123947.98165034	10683845.4073416	11655767.9097923
K2C5_HUMAN	12104945.6835123	15004560.129229	9343693.17763129	3635022.84401252	21427257.5920937	17157859.2945705	21959724.2099333	8442691.51388311	8776777.35780736	6056341.97670909	3737161.96652509	6736695.87349052	6578739.97228271	38549896.2070585	7880138.68682508	190804791.509089	29134892.2627959	18268751.4151731	5982652.43207104	8715492.31508519	9470629.61682815
K2C6A_HUMAN	11666523.0834566	4430054.84782633	1363937.64533097	7001166.32444421	35845419.4898202	100023904.020095	50728948.813581	5878108.62922336	4539435.27304369	7247657.35236711	3372515.23560106	583426.685510666	1353202.83119119	29157396.5080329	2134660.26508502	59570309.9585746	26481318.3225592	111734441.814833	567650.237834286	7908996.96434918	6563951.09793744
K2C6B_HUMAN	11450720.6399654	8680478.43466225	6613500.79305896	7948271.26384475	38281458.4767712	14000475.0084121	7752469.10085544	10479423.6677166	4750101.89328002	4581395.52642064	4973713.06579426	3976459.26140772	3955219.00525109	58720755.3292141	3920715.93948504	357050282.796503	53663312.6688837	22059241.0507139	3223943.61171904	11873865.3309289	5469589.23380063
K2C6C_HUMAN	59174160.9965004	21231985.7241358	8674735.14706026	9009605.39986774	74122999.6228559	145573315.11267	135896782.662188	14750827.8675423	8155785.71597642	20233657.7271368	15172247.1280376	3737714.07405084	6022766.59735706	121116875.311952	6958095.02042092	698231169.361867	91175745.181408	177619931.387324	4925137.93827328	16196361.1250045	24898956.7535767
K2C78_HUMAN	4453265.35815594	801156.825188593	938017.719191001	932254.331762525	7634838.5037494	3247255.67489418	1941438.65305838	1740434.21093067	606095.077521953	2199681.98019288	2529728.85581324	1034293.14541229	1304892.14858211	11904804.3913973	1028515.94546652	21722915.8171977	3142785.50296308	6930633.36362769	1068051.60154771	1471019.16293846	652478.125409061
K2C8_HUMAN	66176.873809257	559188.718727564	142485.478697041	121196.024465748	139599.085010307	162524.271290792	438740.545107535	129845.996771358	408062.819395135	455006.06491508	119946.166996792	266796.637786059	749738.197203342	1259627.98985059	123157.300955095	258870.692995147	463782.928216747	750829.828377934	101036.100586336	665989.958692037	966311.911666601
K2C80_HUMAN	26585.9977479663	10915.8569259075	29319.9310434562	144915.803690632	25956.545490513	355932.049751289	940894.349413378	137079.66350795	228205.668145834	62433.692811019	95834.0082451155	272485.763472656	49010.5575954249	624017.853315181	6063.5919704392	659481.525823561	249521.827740229	1177274.79712894	393328.557239918	93717.1687658981	29203.5644907518
KAD2_HUMAN	4186118.06161051	82892.1481300559	565730.650206988	745655.195119369	568559.298963681	514835.560269015	873053.888409328	714850.222339014	421448.981281464	344935.908878337	550337.541312346	459096.802979123	563151.322276296	561151.944393943	789814.922340137	111017.405734095	568097.929754564	530928.021147351	629742.770835708	302963.508889234	540523.954501384
KAIN_HUMAN	40362.8599168041	249771.419827964	208698.387782038	23235.9939679844	28356.8806566332	60382.2317526014	75484.9765933165	130792.047654852	327162.412082754	10684.9987590992	110584.043938793	177927.686058845	260731.746597417	83225.0366362677	219081.87087047	5130.09476238737	6702.08811959548	7038.856309666	116929.352815418	9260.02042287864	37846.8434680199
KAP0_HUMAN	125542.149488617	55148.2283810403	11744.874279817	11787.7572873082	134126.329880145	146560.12668145	1630.52249547208	10814.0270513774	5902.43261208745	26753.3779326823	35333.615999552	103903.804155121	125684.475147929	59934.1569393998	31069.2033687722	32012.6513901988	16259.1368439486	15985.8561306157	23989.7981765139	17689.9167724531	67951.5985452396
KCC2D_HUMAN	2238.48460357694	1698.07395784107	25.6049450171095	0	0	4452.80741227776	0	9755.13099098298	99264.6116031503	173655.223299198	0	25210.0989437836	46195.6680394567	31327.5274956214	18113.5350415212	0	74150.750797394	35279.5842696172	0	0	0
KCD12_HUMAN	11696.1856857196	13463.9662971839	22942.7759555973	174811.476941246	28080.394817615	303432.114635452	773433.340148087	68196.4721910721	20933.1583747148	235325.584054246	112747.010875197	167324.750787487	141983.385117048	54943.3135731675	50383.1739907685	508144.596514798	120676.269643925	209400.977306438	25854.9845093395	81390.1812121655	784141.179507425
KCRU_HUMAN	4357513.64107857	94941.5531121458	155762.803476518	467272.66893841	42214.9463449535	217451.042530325	892106.905444105	48198.4806845401	38601.2469046828	224524.043363507	219442.787824013	125827.747112053	87586.5334451821	244912.100485289	285954.532998615	79787.0574420248	16537.2869509012	29386.6474637868	36954.2114859232	45828.8279655968	141842.259733889
KCY_HUMAN	1227260.08379895	371353.214235375	345497.857824956	430081.193132362	955844.096348717	346150.889530418	326169.42610084	150837.677863377	532453.691010077	409325.250190875	937733.37166862	1936608.13613009	5208227.0400628	970605.473298627	1129450.70120634	408854.209886094	160286.983824926	659620.572846825	34216.9742523885	206448.35393158	1096538.7919025
KINH_HUMAN	2159985.51958017	117400.058355609	3195100.83146828	288874.872025237	630466.207619422	1217334.20756445	6918778.43278799	2668162.47509793	526942.782004638	4720253.36730132	330951.063201287	2341448.92890007	573460.793682182	562550.898934892	350570.297111467	57762.5739123885	436172.815151678	1513013.49002287	1931416.1159085	817664.89695087	4060463.47440102
KLK10_HUMAN	3301969.37734471	4823725.89931365	11226091.4410047	6259363.97871007	4732108.03367992	2175462.00592739	2870844.68296693	3756318.35864989	1506402.81464354	5957360.11433859	714920.660624683	410260.320204703	759962.955322757	6951631.94580067	951415.504209599	5677629.5126104	9457036.4723097	5191466.3488081	3084768.4271888	19087267.7907491	2514509.79044439
KLK11_HUMAN	1994499.45703128	1936578.67167363	4060287.26245423	1628959.79962824	3454212.28881716	944076.733874693	432595.640202382	289044.745400107	712569.970315866	384323.129941089	1410306.14321252	195093.088040686	309260.147845936	1319413.93823236	566670.015168421	4961550.50999155	2112736.12623161	212273.002326187	1767597.10173644	794813.014319864	138373.249437707
KLK12_HUMAN	1479963.95674113	758169.776059089	1328384.21128005	1106931.54893309	47727.1632729306	215574.056465363	106316.719561155	180186.667422529	766517.24274649	8143.90609004989	219399.520932518	377043.713483634	475691.727230041	17441.1954754926	643352.082021054	260797.072580906	222050.496256869	155590.694147455	718930.303396591	12473.3219432276	42491.9004744191
KLK13_HUMAN	13192241.9697734	26580788.9426901	26402068.7232226	47155519.1466205	30849061.4118038	5563455.46778341	8147120.24104384	11152821.8000701	9840981.01788771	10800700.5870746	17102273.7665006	5181236.29559686	4723588.99847618	18543766.7621	11039683.9907819	25998577.261391	13228307.0272301	13675711.3329909	12751614.9903227	22501619.4391731	4174243.26755152
KLK6_HUMAN	4523941.14568463	6766730.02863606	7156077.49443703	81422152.17805	42392305.6904206	1684998.55088477	7400122.84715718	1591721.82865338	311229.906084214	4291083.42855234	6425279.3115801	278030.708134578	994383.057426793	5574399.31078596	3288101.6973584	42845283.4302313	13109153.9239572	3833515.86560703	4829612.36751856	9706800.69885935	1029182.27140764
KLK7_HUMAN	2266649.51786162	128328.707856921	2157637.46942768	14038680.3358886	1939172.72300243	756454.509023997	2165116.6883325	1360925.52633144	605165.601742954	875928.824678873	1866336.49156795	180595.453776704	548988.555952028	2584267.37133499	532447.712129497	3184074.14392323	3291636.07777232	2206647.53882007	592841.682067927	3240832.16912188	600528.187934706
KLK8_HUMAN	129196.831196367	252162.654223607	257887.383675686	1794655.8957371	1022882.01117572	88538.4999161172	245368.426095845	194901.951443762	19275.3421673309	237338.256269541	144164.712427424	39953.7417393538	67073.375604445	448430.655159621	71665.1270625997	1753662.8028345	370105.384663809	160028.610178044	97061.8938856785	164302.652982445	253981.026536369
KLKB1_HUMAN	230172.311526344	380869.02848377	344208.972725114	108513.21479891	222865.268837773	95160.6700682258	177017.127358762	724870.680193975	1598859.6144974	53949.7300342488	403339.988228583	827862.818885798	982185.616670578	463236.472015003	1152657.08901527	42580.4368319931	309679.69579712	77721.3311482003	439846.607763541	81267.160698547	27449.3925013356
KNG1_HUMAN	4769883.53474496	12569457.5144494	7039319.55973852	3778991.46619821	2962557.71615178	1215425.34429323	1166635.01515104	8820409.15871417	25263576.737326	934985.658185272	1644725.28147391	19236348.8638587	6622479.99558143	4061662.54346851	14953099.1523868	463738.374638606	2323623.42738338	1618774.58152524	6081503.84801641	1138674.98272437	749686.823505752
KPYM_HUMAN	57828195.1610513	5618139.51261332	26246543.2108263	13545402.613631	3683890.65650741	3613377.56388601	3497209.05771018	2488677.91852632	1347831.45544411	3350048.98410114	40951174.3898466	23593138.9668282	35619214.112996	8568469.24764656	15491842.1413192	5117342.44881544	3347173.67617319	3257627.53446045	19835276.8749192	2422581.75081018	7028736.7916939
KT3K_HUMAN	309475.026849002	14617.7654540993	60491.8754797455	1408.47721498011	134435.826027613	27476.5932717515	5563.0399085351	133918.718313187	76886.4410283187	31197.2806543428	91145.7521156907	20332.8962621234	53836.4145243719	370775.132089114	30354.3100328037	389906.816192177	50465.0642539956	3221076.26734334	35392.2288772829	24048.126617958	13592.5470356873
KTN1_HUMAN	584413.062777214	18561.1218452888	34789.1753267792	75874.7085896073	23413.5199061933	707654.619743275	255156.291542642	43245.7449757151	46457.2388248151	43446.9595720539	513450.178835947	81778.6473565095	119135.553179308	34591.6941047184	49112.7511559808	307579.884581281	23099.9368949223	8158.90473463324	27363.687332174	6570.4358063253	179522.412103327
KV105_HUMAN	1234292.61026567	7634180.35777231	9606764.62525157	1759586.29631799	10837341.9666272	13466153.5050943	7242914.52896779	1785365.3114971	1777429.15846171	5583587.87738982	1623740.55147702	3197727.43001857	5050261.88105093	3030943.46148631	770314.437769397	5649294.89067075	4326899.25618565	4612830.43480642	5895520.54126045	3100448.7468813	2907823.33457454
KV106_HUMAN	3508527.54939215	22125498.4308503	7555612.5400941	6552198.57419286	18887982.70669	5218005.44884931	6288588.22178574	5242035.96068486	7207792.65810347	2047953.460556	3177621.83323086	10185749.171467	9214203.88184213	5618767.29233243	4175810.08718634	16061527.5192895	13089680.3381024	7471877.07605424	8145722.40814305	5098846.51474082	6652297.64422516
KV113_HUMAN	6170.85388858622	66213.4659559633	115245.89276768	27887.1526778068	155937.956683187	0	774.36102567258	0	0	0	266993.038421749	205545.693505106	42032.5525329192	47119.715891206	11562.8379355029	84830.5573360257	78198.1702488329	20835.311082926	242793.824278439	196103.519164416	0
KV114_HUMAN	33400.3439752908	2686056.03294973	296152.032117843	107026.225530072	100971.074973555	28390.0122279592	168478.711215142	150454.38613314	1166305.67433479	28419.5635837605	27274.498891193	593787.241743788	356593.702646601	342624.390248999	918758.330223583	151426.426848525	115871.489873739	168993.681374853	317791.4071017	148286.186993146	92418.7073254805
KV118_HUMAN	60127.1851501627	1015902.19214681	210905.69549748	0	146811.078110237	3994.14526923164	32477.2259681435	19763.2516119544	472521.739514608	29729.210694605	20729.652475751	113474.903041183	142768.012412582	20744.0195426973	101851.451150814	48634.27125828	41088.6762034655	2002.90909715973	79027.3702087288	31391.9361100593	7971.75546171856
KV119_HUMAN	993790.083145895	1867216.818158	769756.953945493	1106723.11760111	1613945.11787558	341859.58254448	337938.517601885	373166.80458557	973806.847734796	388911.429934599	691308.74970864	1723988.75073828	864424.028523144	639546.144253359	486689.441230799	1957909.2958265	1255676.2042248	1362188.57836391	785395.088218301	574571.146239249	618165.224212827
KV120_HUMAN	462437.394830979	279996.61687304	220108.218702835	87831.2977511995	239858.408479682	57720.5541446283	28283.8577864321	54296.3485856211	44231.3173348159	23534.2872442267	50582.9336246973	882046.806508739	184737.471290602	156871.949563189	203012.186901767	205958.403987746	419294.848607801	165624.753289606	687143.470957669	168692.962120184	35603.6413643362
KV121_HUMAN	389855.36965535	6828357.15803766	1301827.36041185	1492574.19693167	756721.99826441	142398.122586129	246159.004708054	696278.268175126	2455154.76576463	98521.7948260806	962012.757159207	2852432.25030949	878696.772932845	682776.301910498	1198994.1341638	1663637.23531775	2528637.37816927	454894.49812187	1664106.68940097	1169385.40523363	174462.844306735
KV202_HUMAN	198949.395513465	525924.135369408	268422.540526467	116383.482861736	942015.511301195	2761363.28362172	782338.994423333	351805.484882166	1004735.43287229	1149787.33191269	1186733.68885178	379522.667619466	1112164.15936839	289837.107964885	602109.944612044	226429.755193814	634327.058945473	674142.460542939	616321.741813771	528019.911968921	899255.878606607
KV204_HUMAN	4904244.82164538	28695629.5484358	10868758.4998862	13522747.6231516	24708835.9476286	31131759.0395163	51279886.0382011	24001352.8388624	12351690.2231001	19416071.761479	8643270.06943399	24515853.619065	56121600.9996683	11817127.8036417	14127972.3617512	14830171.131942	31135183.3662559	32930144.1161859	20888208.1002808	17312935.6650152	28741633.2536315
KV301_HUMAN	10793.0189373726	626737.073453303	155330.327399042	349857.646979335	256161.438673357	19187.3289653999	76692.2061097131	153407.713572911	38882.2078114425	72804.2348212569	58974.2182878187	381707.378785953	143982.340525211	61288.7406326441	23335.2884456384	144681.495496518	415994.780103445	372911.954240887	326027.223508445	311499.080701589	55246.5107716089
KV302_HUMAN	5121512.63000193	64951011.1602267	36615132.7341513	13887997.1399253	37711778.1269109	6795066.26761758	11019828.9136885	26621381.4047122	31349992.4544437	5523712.87900938	14300119.42811	32675205.6445309	24937894.1862536	37036180.0648646	16876576.1507414	16953505.5412956	29545498.8094964	13334202.1662677	23828182.5322686	17900527.6706093	7627184.14052258
KV308_HUMAN	72937.6521563131	1886286.03353547	147603.776682035	535197.013526352	4602.02798085133	0	3162.84776057	27359.899871887	639333.723768593	7396.76696969476	63199.1414802798	718190.164452361	71129.6231694339	35220.5324750672	209491.52279662	82491.2512760772	174977.566075358	13056.8293257166	133901.069658077	8848.11701633045	0
KV310_HUMAN	685157.32478776	1835427.12094095	976303.988979096	1008621.47003008	2448390.64460758	1623240.12267764	2662724.85714173	834042.23703568	742944.558740737	986492.296875475	1373092.72181568	1827993.37357456	1071992.75887633	491065.277587723	497150.960889119	931838.407796682	2386151.41079704	1316885.99150652	2302277.20417221	1654136.36182499	787508.958631572
KYNU_HUMAN	104116.516295791	2745.4130784287	4822.99664103307	24231.4023465529	20704.4623631858	36165.5835496559	39926.7300109195	10285.2535579961	26742.3859932171	212498.811977806	6769.61794598216	95566.3335841687	233445.538309133	13873.4387866088	80060.4625232637	16018.6283847176	3592.2569680628	17732.546004395	2366.4896548728	2836.01697003267	258941.892021228
LA_HUMAN	1000.64308291157	0	26444.348093034	2291.03242194548	26569.0674317993	14955.8932662129	101892.844840653	51.3792424577816	69265.0655831988	108840.139859477	28568.2982450948	73255.1029138416	553527.20523005	4215.9043783654	42969.4681509496	30020.740024161	5260.75500667172	1762.37657615378	368.303937806086	5097.03576119403	74660.6371434006
LAC2_HUMAN	11904464.0102725	327696335.732778	63180198.3260075	45593406.8779239	105339422.903793	23545356.9758198	9766422.90406854	58511542.6760909	103700878.854718	17050195.7871234	64692836.3087926	155667506.312301	192895870.805954	89140849.8761418	191918440.663561	83751759.856067	138278498.273581	112909901.798239	405345138.686956	107943539.598243	13820253.3752466
LAD1_HUMAN	3561802.32389478	976957.589866031	1897333.45108044	1234641.26900941	6469845.27408705	579563.197293004	241642.693936951	171252.94708454	38939.4258050724	642900.822100562	938450.230469247	89883.1609076692	366720.103291958	1366702.05987425	183893.93328021	2427054.49295773	701998.391840365	421636.918727193	1546542.24326046	1329881.46455665	347166.200315751
LAMC1_HUMAN	383322.532579959	35046.4914273855	638131.391288196	2443387.55088327	491885.519851378	211504.071463801	331862.318153869	351228.789768765	8762.29353430463	337269.158053256	300131.007387826	146531.322277345	131950.574822958	2490494.19911795	223597.68718959	182019.267721768	1754463.00938511	441813.001861546	2762902.67017142	751896.61452391	576801.47168631
LAMP1_HUMAN	456122.64136143	1580046.66848118	245410.982909429	568177.328314435	1044749.13970295	286417.51035357	315799.066271464	178844.825249835	1503875.96264602	435901.686525793	1150580.48874008	544117.09501831	706011.579409117	640162.880566452	1305327.49425589	987192.35741517	567569.296017864	619936.907159019	449480.471183089	494156.002659819	254440.797861201
LANC1_HUMAN	26447.385152879	27933.5754985909	5414.8298145146	4661.61072602679	32232.6796328813	360850.487938531	174442.802780201	126952.419937356	126113.907904216	457026.907176866	141214.672512939	191328.340092367	575920.751338958	78213.7258431486	142477.706228843	31926.0825670831	43733.2968456834	137277.483891255	69248.9036444361	28489.800129419	598309.278199641
LAP2B_HUMAN	564981.248385613	24068.8826722076	270466.9373294	112928.66810253	18647.0056553138	5632.15049901022	0	23686.2999247394	46.6650055802565	52.8294014013041	32190.8274358181	152889.72842948	325408.772788227	190526.642884288	59112.4403328496	133905.752163311	18370.7951237762	17959.1375639218	100961.925880907	66801.3968488103	10.2294478754271
LASP1_HUMAN	253952.47168232	155838.303341479	415086.80328797	44767.7645647286	578925.355955403	340830.174298537	438610.887968898	327167.689102852	631409.136036794	719843.85869611	42792.55619931	1291741.67924886	2487255.99408595	398125.068491498	406815.09323158	356910.782200693	204489.321279072	855031.366426399	339657.964927843	213445.78976059	170125.98863852
LBP_HUMAN	7402.41461995315	154237.523841172	15660.1950362553	0.779088777778213	0	16221.4293762174	2711.76728297354	64879.7814796829	60964.0226369258	17458.0983582723	5512.31279329644	26833.2799147348	15473.7170730291	13138.8738933805	29054.1299065003	7113.68703782752	14465.9028749084	38934.2085721118	18330.3484431444	8727.40389643077	0
LDHA_HUMAN	89755079.3911291	1963126.02435932	14261325.9784053	9648661.63846816	1629565.95028423	6716681.64739405	4804861.74886037	1725292.96474942	7486302.79107668	4528555.1922378	26839498.7040603	4832768.70919224	6375425.23085767	4152893.97790453	8796875.1133872	1681583.10623877	1475493.1680253	1191940.66556333	16968310.9699205	2147312.06495134	7845396.65769293
LDHB_HUMAN	5538269.19937568	207933.555806061	2517825.93864357	253789.29481177	118566.308499193	130582.941554197	136419.710445664	334215.261937801	3299146.60945786	164735.607402788	3140292.20971694	1004527.57016144	554118.358418698	699986.338517011	3576661.23834754	17045.3832844648	146371.990220724	420394.357462851	1262710.69995971	210051.658301999	94868.5509015358
LEG1_HUMAN	93752.525902729	35271.9874916687	46081.3387513852	17789.8358720659	60447.2225041893	66979.9458849878	54831.3646648508	331728.576095925	89195.7728888508	103602.025963566	165700.39659346	640142.496068228	369136.036394115	75495.2094160178	444093.503137445	16821.9923027635	6427.19415879913	29179.8533048778	71266.2449658817	58893.7300728141	212529.381882886
LEG3_HUMAN	9987062.5063935	1599207.04272791	5880624.00573325	653667.448635357	1299562.34822482	1850846.6032161	2573193.93017837	241736.853928334	451817.119376164	817296.777163544	2999939.48876715	2610551.33850609	8697104.14890005	1863593.76747198	2369425.09027767	591155.800245786	490440.226530884	508359.869040117	3844766.20005209	1117645.31458806	2589700.93338044
LEG7_HUMAN	5227463.12763429	702962.82438369	1194644.43624355	1212792.30981379	3233064.12126511	440060.925476408	221759.314901476	294095.546083827	1494309.49165039	387698.438790877	1379107.04388824	1113076.19943188	3806401.90967146	3288999.29897927	2127200.80854773	6385258.38351597	2901211.91828391	189216.466679286	313174.43238502	1970670.39835956	271072.56853441
LG3BP_HUMAN	301507.904592219	2845563.67055733	1338223.79360359	2795873.17749762	455085.293664504	800500.473200446	969747.153194022	2490484.39387236	429419.26482426	615539.707440188	414429.268665908	1412423.99989222	2075805.21094431	761697.243924799	397706.807160853	2143469.3542013	1134986.92724057	1552000.77794008	2479002.04350527	4950732.26513334	1216666.77411044
LGMN_HUMAN	44650.7491305728	53266.8194493127	36820.9326700011	44467.1394704705	108287.640231306	11619.7123957558	11993.9685956741	10175.9311211348	476.411432859559	21571.0336592533	24923.2559067225	56944.6328150924	63497.6016132095	26325.3277053415	20818.3807502384	217761.32730896	158565.707263087	1992.93222090693	180067.457536286	196382.178936018	70481.8904509457
LGUL_HUMAN	367613.473847661	64105.084126471	88483.8420726379	158479.923129556	235220.810720767	750342.296957265	284931.225669875	340946.608864627	397721.977534625	194929.653442405	1439576.87320772	516736.680000959	2332213.36438868	314743.635582116	668220.362204109	275958.639986655	231967.878822929	97676.5538024876	97815.7525846476	131155.007935652	510713.464732768
LIS1_HUMAN	65465.555215169	37928.7077847306	9294.68501794074	294002.253975946	22305.719895545	158329.361903803	389824.843289377	87868.9223521239	152437.953557602	168877.149851472	142387.864767667	160861.991441768	319895.938479113	44677.9744536179	152939.716568858	430172.931228619	71840.978510539	412978.010462231	6771.595916102	23089.3130429631	288527.892915551
LKHA4_HUMAN	363902.808506105	39265.5128519365	132818.111037909	212980.222295398	37863.0442429346	782377.708469694	327327.287161736	412409.654215843	124145.173660861	613815.486608857	875077.659352389	1330825.66192908	1048650.64681392	143679.574782405	349143.021121483	140141.895578119	58954.3268203056	167376.691516252	102360.058397509	225178.659174696	621178.090529787
LMNA_HUMAN	8863986.66303708	1534150.96009084	5399148.32400341	12636720.1847062	5763229.858082	1265301.67970953	1646565.50858428	2282384.35154075	19433613.9603366	1818002.7233492	1893899.44042813	1838704.1676495	4858097.45326403	12844262.2395821	7109697.66076401	26681313.4034569	13403476.9684156	1819384.1887722	1993373.24609537	3725659.14597359	877113.070522617
LMNB1_HUMAN	770615.554059019	159565.857078475	533522.067734677	1842842.31544385	900225.908176519	338608.792509261	851092.769891453	883443.23323929	237649.150659364	1006190.97227439	268596.116475735	292174.563887031	504376.558257237	1879781.51752032	327046.869630244	682104.133645704	733659.102782034	2545556.5764426	505949.448172375	580680.901800477	759748.275755659
LMNB2_HUMAN	364103.832277519	949441.838495878	518833.935562865	1331695.19654834	343478.49500875	12129346.350122	6542407.4040425	1788268.09603684	187189.931199068	1605756.17085814	511793.280383881	1560616.66467714	990595.443928903	729254.182555779	272283.159496169	481346.698654412	1677866.25441594	3569802.25649492	487870.569293345	946862.898839497	3657001.55638287
LMO7_HUMAN	2468069.58521765	98870.9668610677	344017.192294837	770154.544292015	1176278.64048526	76690.5007883882	217938.720071072	85040.3910189295	16545.3287805094	446635.49686935	45752.4135312443	88852.7729091581	389067.724632259	443729.406512615	119886.550234521	933209.50753143	395631.282855959	555646.23709287	52833.6389724451	211917.948922664	354484.376956457
LORI_HUMAN	77862.6480478175	122576.928149363	5740851.35327289	144860.124020532	2165320.91927962	280667.021317917	640120.257560649	97969.9959373389	71791.5825603581	302248.82386692	54454.6172149022	58995.3886183699	54944.2218793744	144030.934821834	14633.7405969209	182224.756873505	609337.02939704	164994.918775819	242288.500896353	1713521.4962411	960310.256042459
LOX12_HUMAN	402554.36586356	100855.442976705	287928.363777774	58898.6828088801	62337.5813437125	21832.8542736504	2279.18983950388	7158.86292259614	270675.938391172	19906.6340434809	210931.290304047	28885.618187633	39438.8028646101	83722.5805800769	40684.7109369384	94990.9380982155	157868.320666451	9390.24184808435	1044711.17966745	105587.381036107	181660.724063082
LPP_HUMAN	0	0	100011.049068886	161269.370345581	191558.787048793	19252.8831844079	78131.3444923261	1624.78057339142	3566.53948419789	100596.788986093	5.60735154355685	80751.6081171261	28985.6974597268	198644.211735987	88974.7306578728	360144.006584494	57700.1800391295	7.41651674455795	54148.3163527556	48751.9802420962	36041.6247849408
LRC20_HUMAN	1026784.54834933	373654.007510712	1138161.15805795	255278.360034573	976989.580155624	312617.368774499	171577.151502847	76502.732606448	196205.063721749	127743.076887746	332510.036018535	18208.5020341833	327408.3272532	421688.873432926	63287.2267634459	564969.343410197	163465.033617795	81859.6291227299	588859.513423638	655811.22507065	125201.120646727
LRC45_HUMAN	761055.969184649	2158924.21431146	3445997.37043854	4156535.57882939	2788652.96864028	3066192.06718759	1996374.66518586	8563635.85664089	706236.813585974	4457033.20986253	2030025.83890905	3035296.47694721	1717000.27532053	1669355.5255271	2430781.77562768	2166535.40154358	1326683.06337242	4463076.14471533	1675526.93714324	2382005.69205006	2746870.90722669
LRC59_HUMAN	248948.878396563	0	0	106160.261206361	4166.60924063971	48.7083454265445	0	8674.45642300046	948.148668911099	2463.08798750171	7174.12347187214	0	8958.85721747683	34428.955908656	23573.3095825194	0	0	20.2724328818284	0	73.984205802431	0
LRRF1_HUMAN	253626.061054106	274703.342652985	1024773.92376936	1401046.93877591	1325023.96271326	247227.069404614	607172.973778501	369134.846620979	19239.9516077351	3133803.49967783	1433212.15156153	491668.785382032	818175.187363466	685985.943997579	347256.81688597	1022503.96011537	551613.958916742	1565540.44540253	468585.121188953	1242896.23909376	63128.6496023316
LRRF2_HUMAN	38861.8109165344	6552.76151015725	25846.1199990144	19917.3810710846	58289.5833926607	58704.2254564471	26715.1133878132	4318.5903874748	0	461765.20132738	78117.5677465368	2450.37303374662	12182.6258870881	35393.4015274401	0	21243.8280971255	51453.6834656412	28376.7516522969	29835.8219099285	43970.5503663694	348940.101161247
LSM3_HUMAN	866649.863364409	33868.8924631527	168869.083665518	274768.893350403	144682.145348475	2736.00181132739	1602.27496135283	57586.0745004249	0	9902.82733888607	207269.100331476	120905.136384484	364812.222465437	205208.967271641	100352.563140849	104946.345237206	43182.6955014157	5165.33491626432	139480.262616064	33511.0622948791	8056.24894941513
LSM4_HUMAN	169453.787779212	81502.8557576415	1090752.55315563	308033.497153863	1735071.62639258	245984.915070461	374220.415234104	354105.807689095	426445.943254987	156506.136521401	491970.024515236	371011.91654484	1146298.39273363	665595.917949017	465266.552015522	639991.292112453	388548.051145349	216340.877200712	612201.277575205	487843.354443937	153358.032746305
LSP1_HUMAN	115992.077171602	181765.457260801	251196.693742294	330601.013078048	174243.498421577	2068366.86839193	2337489.54252338	3613171.71647253	206342.739480323	18466714.2861768	1053038.62201712	2782715.46740715	1216483.61680799	238980.745423094	1481419.9599927	99027.9593637443	1048239.95164441	7583329.76530384	1458895.52354934	3398025.69222554	3432133.57163203
LTBP4_HUMAN	218156.503921076	47498.5746216239	17379.603882007	127382.646037659	46582.4461409824	307031.767851075	120227.758320254	14090.4731804556	14398.5935888205	254328.987674582	7504.7660847413	339397.257108246	154186.103693309	167000.502711478	47840.2450845445	29118.9158109352	13456.3196373112	289577.123718087	547941.234489148	577480.669812365	10203.1002031862
LTOR3_HUMAN	98354.7112724184	30687.9620303661	9326.69245246127	5488.88196482239	12095.9795069143	62485.5127664183	37127.161244482	8356.79627261949	31137.1489346744	41417.5352172	59981.2259853225	64712.1334151212	98959.6755609921	21993.6096173611	0	6099.85553544892	1219.88302621569	64147.3892736855	18474.5353577925	21860.9255073326	278.530702945178
LUM_HUMAN	557994.613591643	3393353.07932344	1171651.02670865	180303.194224043	308376.407550179	1792476.8800235	5047912.73676391	482779.834146975	773346.598163654	2360081.15657097	253234.785838586	1790439.96005871	1129837.78205819	168447.621264311	463516.422747187	23414.9229466033	412272.286782122	339565.014589616	708343.398551527	270458.098103266	278391.21110071
LV103_HUMAN	19793.158241286	362690.776150937	13957.2872990413	8492.03769590294	24699.0057956332	50361.4866154921	33028.4097947329	854.123655802114	441209.356444168	323027.792375928	14034.2035319109	178098.272841506	14175.6732033949	429676.449552813	33350.1486169833	113379.910510176	395324.663717788	224259.398058912	205.269973360966	10036.0593704175	18936.2278492804
LV106_HUMAN	1261139.6080045	4163471.10257766	1082594.09999511	77249.9773734203	305163.472704984	64303.9214613254	2216296.17758706	78885.1073299058	1442203.38241549	198929.911026316	581861.014022861	2521902.86775584	4606012.67332958	157531.251782953	1009990.90440821	255566.77409482	390477.455456518	882711.134254806	1463588.15068681	24234.4155554487	309423.265204559
LV301_HUMAN	524044.093190815	12310049.0966295	5098928.3333099	2387725.12105722	3318442.48709838	4156698.85345842	6828417.22078896	1633745.26040009	669633.672497082	1930295.54117277	5237325.71616143	5186023.84877979	2511482.61894084	2186485.28732081	4192461.13764992	2030215.38502829	4280309.80289945	2226037.15134851	7009447.73486641	3201475.7024111	1600605.15489328
LV302_HUMAN	1864400.54623915	26565842.1154634	5405478.64169717	4440671.6515008	10618261.9340377	6632587.62611152	3518635.71826531	4042809.57358734	5880266.86537143	4937319.00038205	4850660.9455319	12418689.1269196	4194882.03417408	3998782.4385257	8302524.82042426	3275822.19077503	4092293.87313057	5692366.41582164	14724636.6674843	8206879.32951858	3654014.73236002
LV501_HUMAN	1884.70027009922	143857.430970439	0	9824.33363351422	0	154.137685201291	14241.0761543231	11033.4851733529	11208.4119056585	21383.4038237938	1902.21097548292	588600.087017343	0	3343.14967160525	28033.0883200772	7062.264600755	31052.4575474722	29745.5763138491	162458.991712804	39175.3346954213	10135.4561581071
LY6D_HUMAN	595643.313136112	699375.053069768	1609803.10227756	6151461.31077408	8038919.64976278	268596.701071023	482852.767201587	3244571.18944146	875227.9772378	727496.252084523	436469.794097057	397002.239470171	456137.735095425	1350885.51173755	528727.745514572	21756776.2605924	8962531.97406607	1214704.62394031	1393860.66394712	3966558.23669053	992808.670875347
LYAG_HUMAN	1275794.16090763	193032.800735338	306241.116672051	269309.002182766	190831.565223643	124883.345003038	102773.609700538	139260.852056943	284678.641317608	102356.483259922	184800.019061509	255303.583088666	314592.70906968	387046.457753485	134306.509061472	531206.977018703	520294.532026806	206035.787025348	397039.561269264	333270.577397598	110531.483799659
LYAM1_HUMAN	9601.12835135138	11080.0647359928	43584.5900678247	3489.78717285539	19858.7716732071	90321.736326502	75098.8965757394	101441.12043957	56628.5645632668	206112.664816359	14850.6608345072	116822.593257984	19605.7989033551	12704.4034225947	131465.207256573	10050.0865130533	9398.82458761346	363888.49679175	47520.6496908085	16625.0318032073	45007.4893890251
LYPA1_HUMAN	2930963.98507867	721176.094682546	2240260.14353772	2514176.32121773	1677401.66205785	1659351.76027435	2326057.24217738	236747.028099247	296533.820101219	925263.067305435	2102387.03017214	706963.389193665	1874391.73865287	783393.113164474	596058.196335616	701977.979761889	769958.605400895	453439.695818235	1279996.44261884	812735.006236556	1677101.65770668
LYPD3_HUMAN	13111175.4788604	24578847.267204	25416880.1729965	54716498.3372697	91286564.1783749	6908032.02304733	3072723.75403937	7756909.39720238	3325562.76682444	11163017.8699363	24650281.0536649	936120.140614637	2158351.77752043	18771102.4743589	2496039.97672653	122642286.622247	65746100.3749722	22052524.2798791	40387433.6614701	99724190.3855776	7180066.27445441
LYPD5_HUMAN	2783.42128672335	49955.543832622	510866.808515162	1019194.29041986	1149759.16727256	46309.6845709806	0	26709.6779419136	6905.00282793774	15627.1553021666	47512.6343794291	0	13498.20790919	76427.7002977696	5898.53002775006	125784.813075651	1554713.50350562	46496.4664260564	40413.224338664	476170.73133438	6288.99720901764
LYSC_HUMAN	658985.689263593	1114894.54877159	707608.228941203	3400763.94971574	917423.953229776	6054081.13839798	9449173.33905186	13120362.5485177	3168693.52763565	6384109.60555537	1927508.8720494	4728352.06682914	1228330.60205978	5221691.04978891	6401333.31292493	9388862.83029848	7441701.79988871	12231604.6840948	2424895.8100433	1964076.0201491	4586264.40447029
LZIC_HUMAN	193833.890180083	15761.2513463752	91456.5241877506	118359.893668372	25032.2362635984	327702.042643221	207982.761351703	118434.235329121	80088.759867778	223098.44616836	36153.2757168562	73913.1444255357	187438.622328605	149772.940516236	94695.5131971835	239444.496360567	119329.381149467	197938.285238622	26031.6669878383	147491.525746707	204221.162747411
M18BP_HUMAN	1706417.83637499	4716667.59337042	7039442.56757565	693076.122136793	1577957.09717242	920442.791098031	9910319.44018748	12231343.8942963	13427927.8072536	10260635.6258755	767328.997462187	5099788.16151279	6589052.5859351	1155016.49940159	9696955.68379158	315733.465806892	491356.504977806	8763298.25172657	3091327.70794643	1720724.64354561	12457195.7257675
MAAI_HUMAN	679643.547875155	135244.249752005	365409.280554433	702291.15514027	261520.993978052	422040.542585923	230742.463206253	127600.511787874	276310.019066821	19941.0059534493	287239.266903577	107378.421017192	157660.379853833	290281.410545647	84778.039860102	145647.123169538	163774.586439716	17391.1852669971	274772.990074096	365003.061694707	181650.241723767
MAGI2_HUMAN	918202.643497715	130816.983739626	537828.644890904	1341250.05549656	341974.114534955	162271.689664953	396545.336170862	321189.904088613	160243.336496901	517683.693517131	208331.071448905	175586.117632233	186284.345991116	4937425.09247297	367452.78996274	861889.635941513	3022871.37070095	4389390.1534694	934417.494783424	4110369.90016454	369169.039414821
MANF_HUMAN	965185.241413178	191242.238214766	411410.500237686	1487341.90853372	296384.626235747	74316.3296029472	114899.644601702	31827.448828113	99166.8899156393	39355.0867631263	371032.323217332	71247.273720867	123678.864205169	448796.53752407	166182.813288348	1331575.83167933	574756.479638885	162891.719313422	450442.175614022	313175.797795879	133823.397379473
MAOX_HUMAN	1062195.81519861	893136.947675011	969904.119343594	441525.354149082	523184.146695201	463611.687142387	639106.249819867	226923.444094643	111371.641405116	765414.703679509	3672571.50585403	311480.974620281	459183.392891708	274272.824767274	363800.36881295	1425608.27944496	309443.342941547	120915.273868837	724440.350786897	303683.746431242	103072.520443986
MAP4_HUMAN	1423013.64009192	654614.067352735	2348611.27812976	1970590.65495788	2645077.82483386	199461.386742794	128586.536558296	570177.58928903	175633.476569089	376724.851114489	1261932.08641304	564592.512245092	661342.123545493	1250407.806688	428607.514940389	3498523.81097075	1124981.9707886	503780.271378838	1051278.06892301	1990932.69527673	139740.271226841
MARCS_HUMAN	7307630.31106752	2987093.61190301	7274690.4519516	17762728.2211397	23968886.7852666	442872.422998313	331288.385521949	2205229.84339085	1197322.96036924	5387979.83231734	3691475.28805381	1952473.49078856	5445050.69410241	6172897.17842001	2588593.64603513	34460433.6318713	7961019.41393265	4449281.53675496	5710716.67712355	11205790.966321	765185.409935714
MARE1_HUMAN	496843.184749309	70595.3339393385	75430.378251575	299833.145208494	215146.470894223	133080.696834398	77877.6974940893	114366.60882826	804612.4188747	100368.123325707	255898.447639737	522125.436888292	1216558.09913745	454833.619212282	685740.04603461	462033.293981889	133109.430410919	98103.5865386858	103252.787154415	104623.70426842	65917.6472527996
MAST4_HUMAN	3003.65527276353	28900.969917884	57346.6467874235	107166.001005314	254904.431642835	2245.64625494419	1685.6733822555	94.4483511762781	3630.1015701033	26.875690531473	39844.4228691967	903.086792814466	16027.4252530395	15986.9298720769	9.41354345609887	43991.4882931449	2779.55543517377	0.121645482281558	20178.2609270791	17376.4017026702	1950.39454404284
MCM4_HUMAN	102485.893466022	3400099.91216262	45690.441097388	2619533.29771505	153909.292119307	71778.0206745013	402201.852221482	84887.1648060474	632.425701873065	167296.386637311	1449851.87170827	639697.934749915	194732.385529905	80678.6101268268	65990.6002452363	101895.133878947	198493.127264344	130553.687345518	355152.326385284	85375.834231285	392480.68189988
MDHC_HUMAN	8376964.33171191	657660.961759012	2752067.94866355	1096388.35539771	1091848.85753558	24535.270896656	81873.7349588177	262690.736363263	1637451.130971	94262.0600092887	1958895.83074374	782170.624978866	3475098.1862868	769917.613407096	788800.783962883	4680018.46080428	2096934.3585262	177285.007361768	1394827.23646994	1644778.38524028	38386.3038009933
MDHM_HUMAN	4796951.62487934	842813.863633387	1676746.40709891	3884374.79674933	1119563.99092538	894157.723411947	6446754.52532911	1002980.10609682	375817.345765948	1123719.32244156	3775486.63631395	1402986.09519708	3375806.54449494	1214681.94992447	2164705.58339613	383517.174564835	255413.444088585	311852.744492972	1855660.20737837	413921.235548224	1863210.84324762
MDR1_HUMAN	38334.8926662166	83044.6397691278	0	135929.167938689	0	328341.463100705	459443.066370085	210950.077204722	0	475662.709072516	747073.856066525	27407.8199760518	5699.32184611288	47279.87628374	4460.65953002976	61255.377888891	75693.8165293091	400907.641312139	9132.94113939721	218917.378475747	740073.42676049
MESD_HUMAN	0	0	51218.006812223	16316.7827213419	0	36271.7295819529	71212.6495313537	12795.3925671701	12707.574426278	50030.9476977122	299694.937866896	12352.3025138623	90043.9297088868	0	2872.04705336495	0	0	22473.3175044309	15958.2788460901	0	19716.2520634647
METK2_HUMAN	54008.8986991295	8993.5157513395	41187.8702916053	10096.5907547514	70614.0684499173	26571.8246752654	838.054229608538	11856.5405703205	7504.68878479465	2612.45635559142	102088.210298063	58777.6341500341	210675.807595872	3062.72712545639	66601.8697977375	14456.4332684945	6255.57484908819	810.057298047025	52.412510428078	1914.3147491002	1095.74073126669
MGA_HUMAN	8831.16760626692	884.902323819101	1573.66171792153	483.151785250993	5327.04594998235	94354.6304945866	44081.0454621328	37901.9370110686	32.9930878016422	15043.2149076397	41053.1621363759	4227.81030076459	113.611705796327	8200.4257032173	1653.65122561872	97.7877987293779	25667.5580955386	141677.253069206	86.0930308841779	9457.83049211403	86283.8523455812
MIF_HUMAN	8876573.93136037	2860788.41766384	12564752.8696204	2181268.18758369	5971210.13777073	7252008.42271764	3658218.53288009	931981.356687952	1323280.41190981	2696337.25893683	9829335.78899498	2302453.91576483	6406603.65431771	3526962.41225895	4977092.5714503	165150.014416734	536715.780037104	866666.329143902	4117310.95522667	529256.03884295	4455684.89947302
MK01_HUMAN	230480.554348392	27183.5252258759	53989.5787555748	163942.870724038	11450.1191449051	448322.701895681	150960.493629481	82521.9207038988	18721.2508427237	240401.666250628	183928.40829778	263861.924865933	457230.050736176	161781.771721317	38294.6072024326	7523.59106581871	1226187.48976908	89672.13085049	944695.872944312	112806.6263731	371026.415839559
MK14_HUMAN	2736.54404169641	7529.54895541103	2403.83688771407	19273.3616864626	813.490980486454	35162.5895191838	9086.88628831901	433.905621799308	715.353532279954	51091.9185191415	1754.11298311624	78305.4412590853	27377.4992177967	663.862358937544	20771.0831509408	1749.4746807435	6926.78452237461	14488.0055137331	602.270058188109	4772.01565306234	38562.4531215446
ML12B_HUMAN	1171493.51722044	173434.189141153	511163.879923067	1116630.81166725	279856.767526674	517440.326970432	164529.048892748	918551.827925836	250612.098840881	1451530.1921724	3074949.74182571	2026514.854772	2527415.36315842	443968.674173148	924544.496628685	1864474.01516806	636275.224071133	871072.171048105	612849.740762005	1289021.78913575	692786.936185145
MMP8_HUMAN	602763.106244242	396564.090604282	544286.187765502	544994.87589344	129586.926289542	19339626.8084671	8670709.02329856	3219089.01403832	230973.874213613	7835441.18943327	1564079.62572872	871753.321309235	460833.282524585	442925.40711588	605081.634103609	658679.991059108	1338761.4098534	10992970.22916	1307559.69342764	2688078.50167189	7336295.34740928
MMP9_HUMAN	418288.68005897	595537.285561439	1280445.37779619	1342410.06764011	610190.194061559	42912396.001009	27958060.1880947	4933239.74403311	2215528.73844212	20130872.6920782	1376973.12371358	2023631.52685251	1396937.31187246	838154.685918482	2462750.02908732	354849.918640906	735156.363550192	12636974.5517326	2553908.38100006	2517737.37008588	14494822.2906849
MNDA_HUMAN	9160.58127133353	23157.0978616028	7222.53102156931	159832.224464379	22462.4471672356	852019.462239337	3181.88910391947	71791.2113358053	2563221.0142704	163050.080748508	764039.049651488	460039.871845565	244670.398220724	1332834.62072048	909756.576766563	72346.6628330339	71127.0175378736	17098.50454026	127808.856006336	55228.1970392336	261620.235953479
MOES_HUMAN	2021934.69393709	354656.897407773	1035611.2772976	1860862.72282383	756922.695628435	2918492.11547317	12684322.7824127	2611609.94556727	904423.328769263	5396752.70634226	1334795.02147865	3579831.4706413	2285086.75717621	772476.489839516	2197956.52535594	451777.748634769	1010237.21288842	4687652.15969077	1582425.18297168	2474666.08505974	2422844.62793358
MSLN_HUMAN	0	110729.723857171	151330.892287524	9354.72462406804	3009.87439952878	348910.36731795	103141.762624412	6710.8584416542	4006.43090272619	99107.9508107659	27689.1222443385	92024.8932107143	372198.622382116	0	4981.45832965108	2202.06741270829	15955.2650000276	9192.37271811653	36844.7325256242	134882.307784606	15656.2970128538
MTAP_HUMAN	1880936.74257598	406553.621389797	982401.746533962	808739.942343031	422496.721260989	211915.882185816	178496.937950599	74253.7166992538	120999.527645837	201117.45038128	342626.494409153	257438.510781717	1467599.68564216	724339.436957912	269439.84723771	913132.448127451	119002.470604296	270098.325464864	469547.736126904	247462.038091174	279156.760586189
MTNB_HUMAN	144039.215344596	88940.0034375907	299870.641892485	444508.752242728	120224.759111878	436236.687453818	403619.826980311	138897.116137912	430866.892051501	899788.672946949	317397.51558004	498864.170487379	1087115.38984205	144927.831830992	730290.394811198	77261.4326982968	190963.892056737	351616.547137017	149865.808698517	80417.3519389759	162321.653407174
MTPN_HUMAN	2485599.55911927	487248.270821961	1835293.77156604	1458177.28265164	1486889.72152106	213629.236968965	143115.371556022	215862.930599874	1392788.41754859	428544.560656086	4169755.38195948	1347071.00730201	3744553.05480897	1317308.66552885	1470336.72811678	662118.584845503	366839.31536874	118815.283508438	852721.620133888	253905.457612381	222764.520700635
MUC1_HUMAN	477976.594945145	484081.545419345	504579.88182427	164954.072382195	812518.721815688	946864.283665896	1507190.4415606	1114631.60070438	20584.1495017371	1495627.47655911	466792.925234096	332692.744934751	2069200.06313831	374169.108850103	249071.381719328	261512.456180804	590423.324416224	702711.961191578	384922.014844079	4326812.13094134	2364754.9336466
MUC16_HUMAN	77508.4982631432	281067.478935028	254665.160593953	12120.9434764872	622775.631954538	203993.27550655	401857.956235222	351643.016344436	387329.927062389	129043.360619067	86878.8128974537	145661.942082527	230740.116920566	114452.23973921	169785.485909714	71921.6460836219	69736.3255898662	143662.352531186	173526.542769981	2095083.74206252	134592.682458211
MUC4_HUMAN	1314595.74511846	276161.365960417	214326.202165264	812854.506124292	458926.690931199	45861.4872299549	58485.1084409079	66082.0214937816	70337.0325540789	117660.479890958	56388.0561606573	69977.5284403476	216975.684537904	292058.587519682	138979.167638814	1200277.26720102	95668.5876770606	32671.4874937396	24699.6565371627	151913.131768442	69108.1586795712
MUC5A_HUMAN	3884350.08019721	45067366.7120073	16803705.7230893	614359.454079489	4052396.56048218	221187.130343271	6480385.0199195	2498197.00489447	35934669.4623788	898112.65774506	8468617.39172076	20770580.7639901	27732019.0330071	7891696.48315778	21155755.3332239	30395402.5530089	2168209.7539859	5061807.49200994	25590351.3568049	1455165.91002454	993439.434490035
MUC5B_HUMAN	694346.117091542	23949310.5727136	3974021.70078033	3261026.49051625	11234589.3820719	36313687.9703608	4123811.50644457	76065396.522264	2480019.87188696	19008247.8895705	6710518.39570187	2507659.33334222	458975.439737561	32312758.9221196	3794319.67077162	785198.385053604	31787105.3591393	20492481.0783185	9767599.45824183	373455470.357461	4318863.59149002
MUC6_HUMAN	705.224688415518	1754.41445681005	2372.5658925584	2717.56310241337	1172.9321454409	23051.6583136322	1615.24547713026	30435.0863802704	0	2032.55889387743	3545.94779238152	1601.01445703704	2675.27660773705	59213.0078533645	1176.76735927773	10021.6419555157	51824.0246855432	11996.3095140903	91245.1553024437	557684.632033079	4792.34468154749
MUCL1_HUMAN	65441.749639761	45062.9771505759	48667.3162765579	24120.7084358559	2511278.96783611	66089.0226346301	81170.611406134	35823.5698535531	51550.93092225	223333.949560127	79415.4397870414	16262.4023089376	7360477.39116894	35594.5257764899	32676.5812362464	70374.9250373919	51155.2911624615	32654.9482164001	43791.4924982988	75480.2133306391	244090.555668653
MVP_HUMAN	1429303.6863908	58562.4162854242	181853.449959751	215531.491108316	261793.590389636	110782.522626251	535975.890260276	201223.204953155	197928.603245712	286011.993491573	669618.782580107	730397.84845773	1201924.4133606	199167.386358433	380410.283225793	445848.244153271	267955.577403253	163254.230265481	617280.764624006	211083.35737918	457942.037513549
MYG1_HUMAN	620479.736361101	54902.3910175049	182170.802049689	319541.077896289	42090.948206548	17243.787875847	37252.3717438209	13098.6271295446	29655.8885905542	77778.1079832849	217881.275131248	31084.7117433725	55050.8866658914	259574.102783096	8559.47508587191	4432.66994925931	41470.8745186251	5199.83053301543	227302.18863448	114227.338292764	77490.4703181698
MYH14_HUMAN	300021.370109254	271519.613349719	398443.912496535	909577.429697503	1052172.28255655	1944618.44492016	510697.896067746	227749.659255888	403612.550281653	548253.26005605	274718.558725296	306165.890997711	827505.439639307	1570714.56187571	492832.229242938	2644307.80540657	1781475.89260123	1502802.25997349	219980.344886821	940363.032894916	321395.935795485
MYH9_HUMAN	23972082.1962438	8326379.76258114	12646426.4608773	7017124.26310001	13244434.3143307	17061848.9428871	7315922.79643403	17020792.6688385	40373155.6643086	12921095.530057	7036104.26027332	5455438.34039857	11963448.9570879	18202553.7053763	22500595.3677859	17580525.025032	9398613.2856653	9568943.19534792	10907136.8151695	5902254.66703682	5089718.09124083
MYL6_HUMAN	3449623.23533804	556744.544247793	1138726.18377846	2538678.14457976	1311344.48050728	2575102.61040875	1376795.8851332	657167.436917772	18347163.0978353	3642269.99494527	5128344.18523746	4260933.308007	8212034.39888655	2854507.13943482	3095967.01467596	7918120.26858352	1383122.15709417	1824621.33395866	1220417.57459545	1972809.60741935	2128367.95985853
MYLK_HUMAN	44979.2554605102	29449.6159569109	5317.90514918617	3519.09803525762	230343.849350509	2760.57398235494	1480.6817876941	28343.304321393	138361.320289556	14026.1626253932	26733.6862326542	125508.795984881	71848.2103036034	6094.4087964014	76894.4791922095	230440.458842848	38131.3317997274	2075.32888726168	42643.205516094	41228.8208475137	16254.4320848624
MYO7B_HUMAN	15749538.0747921	7627957.05129918	15954445.3613191	11739576.3452588	11941203.2445461	1338622.15833443	11346828.3663241	3830442.170837	4357000.92842978	14144664.8746022	5362514.60063933	2088005.59924187	5593299.29618605	7641686.54393603	3852915.29894562	9911599.1378654	4336927.84470533	5033259.7784979	10695410.2050819	8238491.85512084	11326477.2537907
NACAM_HUMAN	1167198.32715229	60247.3188944503	920494.604725178	1152049.09627817	235661.567086355	49112.3647766581	7531.89733598526	40418.5419856465	105371.568209305	10973.9441641448	1043785.78579177	242997.190816111	1376622.65792534	700891.761052634	283093.052822198	1115011.62427136	189831.211492948	28337.581995586	73242.2611222152	128864.278956874	36265.5334494824
NAGK_HUMAN	229417.072399517	99698.0695781169	126013.671691547	230692.959558386	93138.2851991514	323138.409583063	205258.344721229	92799.3583760206	112201.77860964	308959.956347124	679075.552963717	825164.28850774	1487015.45380746	120777.668255599	279052.663283986	17114.5737375226	36765.9076214231	41379.5985985804	44158.6892748416	28657.0791281868	1232363.94600707
NALP3_HUMAN	1580957.29795583	31787624.0235442	6131652.04702146	5125115.01332787	11348226.3028064	2504536.97520137	476150.756740021	5537724.72568839	6984317.53273747	1911841.44449001	5569075.34281464	13692479.5510928	7579017.93498143	6142690.86556976	5974007.01059454	3141607.79047033	12760580.098433	6085263.98831973	12765298.3415358	9849978.19371927	1824789.86716506
NAMPT_HUMAN	856729.60066172	160165.991148705	220736.769074577	50965.1041450205	204464.65696361	1045344.44245667	309873.560756323	496902.574125996	87595.9100548541	757331.55196833	594930.385964002	2865113.27943776	4006130.03588243	179876.206730138	949358.723733554	65290.9544013474	77552.8462598525	67654.3322598807	121879.331794877	192170.669149686	589839.302296989
NB5R2_HUMAN	818560.553896628	67647.9324135702	353900.604382461	86056.2879305712	38100.2160976247	51309.731657094	31618.5978217165	1363.12682400034	1691.73755465935	33773.1398305699	159139.876616286	9971.44665287352	99363.0046776512	68555.9702858842	4756.67255641795	1135.51933788437	2019.80256277194	6915.59779392032	122119.793537847	17062.4452941453	34548.7532734726
NB5R3_HUMAN	663282.510644555	23799.4161309139	421194.607417977	139487.76037878	15718.261190955	33425.236553712	344583.415019109	49031.7536178165	56017.4973406236	95751.5970741846	77782.8809304269	33285.3022873933	50340.288006199	76036.7511344222	68733.5902963776	21293.6912288476	13108.4638592572	18097.087728201	48609.0847588579	8276.89408044807	184299.047596593
NCF1B_HUMAN	13566.4233639949	2791.86508378495	8889.1185970918	3579.53159879799	1666.99576057836	606059.965486632	72289.1922677217	16362.6206557823	25706.9788416847	275938.043729929	9904.15721353138	264371.57274335	11726.6564116901	88347.2035813049	33191.201165553	115201.973825453	1038.48599872778	17333.7476951399	8941.7769909848	14640.0545624093	441055.447276998
NCF2_HUMAN	0	0	0	1614.73608219414	7922.02522673228	493215.88507067	12354.6309024421	1907.04104554543	0	1392976.16331752	34209.869020216	788403.436902179	28009.6186334598	0	26411.0033525499	2203.01614094012	4435.05217041016	650383.061969309	11367.1149140431	61403.8659838191	533697.193785951
NCKP1_HUMAN	140419.702402998	591.838159968038	2107.51677623135	1286.42233969721	1821.56011215956	0	0	9151.62283281792	183.380805058216	0	41172.3427093825	17955.1668626011	125612.098457128	1009.47883169515	7803.89077246849	8526.64247582652	1932.5858658926	850.426290191731	24681.0167843843	3095.72632161358	3045.0145152943
NCOA2_HUMAN	5963392.85192676	2036229.18436447	8096813.96833397	3513021.14611117	22059558.4796411	9435681.42955544	6145102.56728508	2165434.85454016	1809008.14125685	2595834.40078366	6311095.30814892	1702385.19646616	5836164.0654633	5296797.44915879	2153972.81311592	8183935.58991888	2512884.72415538	3410707.2280878	3909632.90131893	6213156.91617575	2460167.30589245
NDKA_HUMAN	38765757.2230712	4578344.74540973	18162742.5710992	18990628.8044322	8490902.23136624	7401239.23708472	7284728.83460081	3178284.18990397	4386061.4072686	5386802.60842225	15576666.011368	5117020.24298528	6584185.81251331	12372085.6471149	7614621.52230054	1881748.8902865	1606023.50841109	1844591.49454366	16656219.4965608	3159597.00718186	7277271.37382878
NDKB_HUMAN	13725951.4398706	1704017.60485858	4684907.329341	5472205.01187396	4950523.62909411	1246303.29632884	1107548.65684659	340087.135832874	854238.366624246	1332586.31282291	4960678.26282551	854112.220361493	1885100.226921	2663827.88598491	2465185.31243977	149099.657704995	338414.103768206	144791.301707054	5691752.22997583	407945.151965544	4472465.15003881
NDRG1_HUMAN	1214793.18547696	551943.749927969	687517.24712284	800487.345210569	768836.551608174	95517.8259621941	117390.685897417	134111.450041443	105075.560743791	84748.3453207055	488458.344664057	699353.936814057	2725556.12861997	442151.341325406	767936.710192205	922529.596022458	583080.200978502	101238.900586593	902457.708748053	159004.396359606	143976.057194291
NDRG2_HUMAN	217064.866683223	19829.6329111853	166472.373176294	0	27019.6918334862	220730.405768653	161953.617736562	56858.7483341435	8054.63545449116	250816.885327157	578947.659554004	444483.349300084	1035158.81241314	0	165834.850711647	11643.7360478282	5968.93898014174	4050.09235198356	53864.8240237627	26194.6575331399	550733.560389929
NDUV2_HUMAN	83797.753072149	8172.55321108258	8481.03339891743	12957.9415962591	4684.87675472861	464.445989855746	3811.31218774346	17668.7405990991	163.634387734992	1835.07144830901	37526.6961368264	18379.3410179894	123619.685136048	5571.60567164449	5661.90104638694	2268.44948809259	4362.74105025023	8706.42402851352	0	2755.9232012961	666.180503334315
NEDD8_HUMAN	4170725.57972755	1672446.84723827	4076038.30847381	3104046.60924379	4671609.03483336	1395173.34315709	1773720.43935367	1286181.67578423	229243.575878596	1850261.99690855	3612453.53383518	755002.004930695	1427469.14387316	2810617.73678069	730941.980851881	3752787.13617253	1662810.38187913	1906512.6329264	2565523.3045828	3689851.23205693	1554208.45010819
NEO1_HUMAN	0	5695.23982748543	4636.02326205971	27887.6173725045	56524.1499333608	6624.43308714002	40045.7994340801	19090.329718446	151619.825063913	1047.29217636822	5773.53991281243	1759.72661639713	44729.8351218641	240733.878310201	34263.2660881025	1514242.10629256	268827.978485426	241072.098730504	0	15562.4412456716	0
NFASC_HUMAN	544114.820789084	169190.187085395	124144.440509553	313741.650487408	160213.726269224	1333569.22885403	4297562.46878705	2057708.11442112	2831527.40034301	3944224.96571004	837646.008341661	718012.089495015	492091.47914389	1033133.32203419	1279048.59764369	53436.4645762797	26620.4609096597	1190880.96124208	443812.535033266	244670.764541006	2662752.33916433
NFM_HUMAN	13823.1635859783	240130.732608117	15357.1545430296	263869.204193282	82536.249934917	3875322.54251364	5050378.06646446	1443498.43222852	50998.2467640329	2498948.79614034	63474.548172526	146484.553720387	99069.15112613	18191.7706443617	110652.331944659	61383.5341181713	231599.300436627	3952233.92753915	65073.4963372625	693837.975713794	3039703.46648437
NGAL_HUMAN	100004891.721754	49784686.1701743	105746696.960266	98772655.3945404	180920527.929721	61253328.229669	157693208.843238	71721371.4612272	13192660.0476367	184277975.165406	33656241.2781248	19167170.5915281	40116882.1643045	99259086.3958027	38344724.8089865	309204758.316346	120739537.580062	204862603.254381	53866327.401501	157420118.492634	176073394.880991
NH2L1_HUMAN	532389.026706299	37504.9729201489	107513.152089001	67897.5854349785	6733.97033326665	6183.9962539903	17595.8875974257	29965.114995062	24335.1088955536	47312.615612395	9256.99116698772	72926.0417627226	184877.949709214	29052.1853701839	28790.0646874799	86032.1636162367	3462.51805823608	9780.82225806586	71045.3068587793	2210.45163051962	8999.66509488425
NHRF1_HUMAN	3137024.83502643	969252.025972512	2463148.87906143	931714.887386241	3868032.61794607	354409.241934996	1460398.06331249	831364.108513976	1153540.27911955	1030493.41128317	3060208.30872728	1362050.59093657	2682224.13928837	2608908.30837439	1705198.4519491	723422.372606799	579834.49181516	828809.744703033	2063585.92379682	2120716.67370883	2011876.78356106
NHSL1_HUMAN	0	22.9709985346623	0	0	0	0.745610296433261	0	1010.94384317719	0	783.409371857139	0	36.2860168144787	0	13233.8268658698	0	94533.9468970281	36997.2100209046	7815.00125734336	0	13802.7382179393	2.48795236584735
NIBL1_HUMAN	526362.710052702	960869.560041565	546791.901547478	265649.376291389	1194346.14671997	246675.575640694	177977.191469769	72404.8556085538	251855.042403861	309856.352420804	484745.221129182	810217.443408865	1844423.39537383	1475175.39790734	378690.060590403	508155.680967446	312165.063706862	209679.912329179	155470.206422166	190107.585147198	302661.845413913
NIT1_HUMAN	250085.781397029	75935.4475893198	508676.930125801	32568.2601454642	3759.18007308773	50561.3477613223	7262.27345836612	109.6429756856	0	3801.03978382362	6628.06469912847	10197.5370617854	32062.5279963105	2291.06289630308	19389.5771380735	36768.5672471848	12677.2829189908	2676.70800048001	429014.751647405	171291.191686039	31081.0820534616
NIT2_HUMAN	60677.3504717265	63079.3865732175	164425.378986246	73176.49171183	126772.415761642	463493.6474059	121029.905992176	15938.6207441194	127145.250877107	99775.3960532252	632825.987115028	207991.566993661	463717.571576585	93563.3482289052	96098.278739166	63262.0554136419	26159.7941873322	74623.0693000373	17488.4783835736	23542.0773699879	524072.444815189
NLTP_HUMAN	5944561.57020931	6826143.39313211	17207565.670047	6248588.26588209	42142192.8410681	2383011.89136384	1946878.67399092	366613.406890427	126718.414140873	1135313.25548896	196877.294243862	319477.13377698	80035.0859546324	1140769.09329213	342858.327998193	260929.773988198	109757.801234147	72839.118880939	181517.359237028	177146.203355387	266972.667191801
NNRD_HUMAN	511893.346858122	151093.745912768	245441.301061034	41912.3010681219	287589.40673971	57477.5489126978	92926.3531088777	13231.2729850527	48323.6142098654	132332.748937545	56789.749988586	9245.18971963941	85877.864136167	124972.650596773	17844.8607116405	138758.790992094	60454.5301004002	207820.081217061	37245.1708579864	56259.1965927801	14258.5246368729
NNRE_HUMAN	1165076.72127093	210873.537899809	309907.368081339	1352151.27990785	757576.036021198	471681.957094566	946741.278290567	294601.420261168	285657.348898432	753883.044893405	523185.114954553	268314.285022044	395717.792905172	492866.100569377	335079.897093748	785682.450359646	404044.309731659	240898.75967982	337414.85840539	584381.706045378	887579.000981576
NOS3_HUMAN	4831274.61898892	2141780.89691553	5441257.56453663	292401.55742364	8115878.96976447	169566.618722383	357227.749996399	15523.5135530062	832445.796104767	177447.03466289	968739.511634312	41849.358856035	408340.16930213	967479.998503003	152183.583096335	3765758.41783227	180490.350093341	132083.405754884	2144805.21260439	348307.465521214	334671.095554506
NPC2_HUMAN	1075745.50401183	1443720.37280208	2559559.26367829	4275652.72718902	10422534.9198676	4684293.88386552	4697386.00360505	3446199.21164355	838738.747084006	5129901.09456726	1399776.74047677	1655972.85104813	2693400.57611105	3153400.5184702	1201353.61830085	10097650.8989568	4833536.11338311	10535420.1949673	2438393.15943821	6378050.27938971	6128436.2166742
NPM_HUMAN	220509.867470041	215397.007325746	553692.613402167	3301295.11155934	1279323.67636397	3799298.40994361	2411829.99917688	1313201.56165778	747265.975774866	2643133.71230195	1812708.89631104	1383590.14289643	3287333.10218689	1962665.06137822	1255451.59963286	2723838.79093258	1380126.58866812	2371222.10297693	534205.931754345	930049.250373683	1209034.91730917
NPS3A_HUMAN	84724.8284437199	70342.5497635639	60897.8135211813	247856.7030337	106243.515170581	285413.389204548	1103650.73991649	117811.350799545	150238.211689129	549949.956918123	75467.1718795705	72359.5186277122	83316.1711244586	38561.3569621479	68586.2235181641	40486.8662523142	14502.4171800589	259570.657279413	89940.4972660904	20278.784920599	458820.447038195
NPT2B_HUMAN	0	9224.1097296637	0	11951.7857417697	0	2240.22133036333	0	18989.7964368993	64549.0843444868	16406.6878574255	11307.7616626373	0	0	0	28995.7886923147	5580.60786448964	24004.8860972443	53804.9602599592	0	276195.481109773	1338.52186451645
NQO1_HUMAN	9737.97067005442	25480.1643019051	19518.9808963044	11049.1096513832	3022.74321400517	22890.8856262474	4813.68659535331	6603.91950477674	23280.0599019378	194.045239932696	1248329.83130685	3977.89320737635	24942.0324445187	12743.7492951798	22841.1584149235	4763.1112824111	23034.2542501209	2096.53045189549	1892.1110511501	592.236573703614	2583.55755802995
NQO2_HUMAN	585082.48305586	194657.917449549	169370.680736664	820065.73917664	648210.965168904	4620029.74674225	21598570.1245062	1340222.51663201	116562.529101972	754256.077224426	370664.021189586	273506.565569699	195652.887970684	783472.086613246	235747.430345339	1713981.63423528	2993269.94083053	6030321.04351614	450224.999025468	554333.426614663	8527161.97227647
NSF1C_HUMAN	236055.661658546	423326.430218414	104777.685985657	1164445.04200869	431773.264932889	111799.030353209	13373.9352761435	293728.249728136	215761.710730143	126156.252086207	410569.263141414	348548.102975445	1844177.44945478	421063.968443926	202839.95304675	918011.843013287	488262.593600731	187503.646850177	126401.948725462	422194.23983785	66895.1589664213
NT5C_HUMAN	170395.061797081	425862.239909034	399963.313558354	1150086.73742366	2916681.09027612	136009.300243141	35912.5620497772	144468.557544898	32248.036259283	119442.306121951	101826.842233378	24336.2024603838	24474.2890270574	1233910.80473081	18975.1177782127	3867158.32443989	782233.463773152	396892.094301355	114424.397507484	882108.516084078	30684.0079552216
NTF2_HUMAN	296776.886258882	56836.3335324533	155970.406982348	133828.029859621	224247.828603162	833797.389662404	321103.038200038	232987.634131413	692443.507896495	204581.195876948	516949.174928452	351234.106827889	490263.798448244	292416.174876964	552299.842335081	4042.20389506015	27415.5211865863	37126.1864311187	46624.6171976839	41707.4312703813	248767.232271702
NUCB1_HUMAN	209053.344690618	34204.3337909546	45358.2937259084	302430.024860922	60285.8090871797	7787.35111268451	84227.202549223	43310.4244290823	13074.5979213919	129257.002937297	62326.3536012692	36276.1731374058	121314.083597071	83692.6321042008	55611.7848320007	247200.411628379	82141.3615081605	108828.664191542	43179.1624769645	166337.609706736	46935.7212965443
NUCB2_HUMAN	161733.796980779	43393.5744674047	59406.8659612542	104374.112156784	16671.7294463978	82022.1511225505	29812.1728697507	19547.7825396774	9666.21547697033	24482.0597330434	154565.840593276	24384.2540762546	58241.2795026062	61411.3428652627	11558.0082951969	211828.319245658	81379.0935255813	18522.3761924118	71541.3414661931	57298.5217982362	18209.7075222091
NUCL_HUMAN	344181.550572662	172953.468379592	126760.19072776	129147.98869084	158748.258526782	7119698.46263528	433014.232711365	354749.400333334	860724.154392427	716098.301658504	412272.169618336	522432.002907539	2074876.13067075	307382.321918637	543221.027398664	205335.237007195	184650.982069535	426346.355900851	155456.939117208	160138.390971234	480743.411410902
NUDT4_HUMAN	29452.4639008359	15648.484352536	1144.41044108889	81977.4821852573	15967.9931893415	16499.3318221851	2674.42190267969	15165.2976118227	4585.04192388753	6250.00630575018	8187.55473012518	4597.69742527261	221842.829971349	11478.6279872071	9062.03790449851	7485.75958708546	17369.3236849301	35502.0300103137	11297.8491307589	19520.3880177854	35501.9150905233
NUDT5_HUMAN	985631.719580506	290462.936542042	1472738.64601311	204469.486978003	1082854.76677844	9293.84790618182	6347.46478213158	132842.331207024	18385.1133399801	18278.2686273718	1074884.91352546	113910.467483805	357646.252710756	658659.153890868	401966.07754119	340902.203703953	249945.43286273	11509.9705366693	798606.932431233	58025.1235909827	11799.2836182227
NUMA1_HUMAN	0	1966.50663689598	7056.7326107473	2293.85935220271	20.1733692318583	640.289435017371	0	18099.8169947312	994.65206660402	1893.94691622158	373.196602229675	27556.5385840663	45494.5390203002	62572.3557590909	10900.1476728097	45260.1156319158	42170.1797308885	63479.3070885094	457.771447022741	33681.5901266764	0
OCTC_HUMAN	181506.130305926	2140.91517406136	0	1143.12307090831	9671.14660826871	86465.2724120337	34091.477600599	160618.850014705	30165.7499674133	41041.8120845703	225329.178705006	2187.1685380357	12279.1223725874	787.803547917821	31432.8367963249	201338.457352133	19831.8078787259	306563.488992855	126104.84236859	4978499.34619985	38368.8094595244
ODO2_HUMAN	998280.001820428	85903.2658503615	513917.523405084	2373227.19617263	1183922.2504976	54166.1841397846	75539.2526474426	126130.560782131	76103.2618642479	98433.2678209248	313735.630999346	76740.313063353	357784.903614779	1156359.33520311	226148.731790042	1233279.93914953	355538.922138824	213969.084924839	197067.754904351	457922.713316667	112563.969126648
OLFM4_HUMAN	815118.791187741	955836.675922348	3425375.24203121	1296653.29843604	129231.081476124	113729.084234064	394262.42061563	385641.867023675	50508.7749385578	241421.992533717	1809086.02321463	2978588.86237043	18401317.3920304	995451.24355024	1238932.79414838	652176.295872806	747916.610916847	238949.949976985	3095364.05841122	1081939.11904362	415321.053123716
OLR1_HUMAN	99663.6886427507	15460.6213421068	106251.44454292	90022.8238708353	860255.28222156	9199.07841157242	57141.3642271379	130084.343574474	2907.92894052956	379421.177535765	40497.6600161382	49273.9261559844	55796.8659790243	39452.5756830457	41302.0866389924	74259.8360716015	146010.68467447	374122.868842454	34782.6733481464	167042.138362606	107288.778893664
OPTN_HUMAN	354536.169003969	2644273.98871928	1315496.15404196	143492.9627761	642160.918196901	79282.5365436366	146734.905851579	695942.92574875	7823181.03577815	65164.5870124642	539369.598134993	1767104.09902219	1425339.80288246	623701.438163497	3811475.41576272	47469.5568117548	104789.398366662	60653.9011738083	968249.717657965	272931.207667191	63723.3945088079
ORN_HUMAN	756539.319609276	22500.8747706078	311881.125411115	89844.2615663665	97250.5062633372	581785.788479133	381679.297362134	18454.3193852448	58639.282883488	97150.9040093716	432447.058851062	59237.493208325	348464.569389303	70975.5449229711	141702.845167226	1175.12965793741	3568.71171983722	7257.40401077962	207390.459155856	3323.49956562445	232336.832815557
OSTF1_HUMAN	165064.576507	273593.5816023	24313.4302618976	29817.6442249519	75914.1010081816	522571.37700841	74526.0682822421	14411.7762695591	0	169789.437862697	204419.786368665	603947.596819633	645435.967508509	103792.355149437	163569.47669555	119271.557394518	106124.796369614	84401.7493054378	99043.8317962945	75149.1080320427	453928.432201703
OTUB1_HUMAN	65246.4071425163	41547.8850618435	7700.93903420039	6601.2596044593	8167.86825005179	34542.5603200485	40958.0576578806	166.726136485815	19248.0683472856	20885.3734497584	165803.208557605	211116.912275707	544064.986251803	22380.1012067659	195734.863462226	14018.2011441285	19852.3100329547	636.313762498325	3545.44229500703	2903.29315979795	79560.851155485
OVGP1_HUMAN	7573.07772340394	15834.818821369	35849.2466141939	23478.84550568	507306.253874597	28656.7356890572	8870.49193735233	423653.290821531	3500.15879425059	18331.3383654556	6688.02122220619	5635.13305528893	134209.649722408	0	20518.0301493732	215.959834489359	3488.33226842483	99310.9804769233	65789.773709641	626082.846912656	4624.64182826458
OXSR1_HUMAN	18255.1891905663	67772.9086816362	99729.2188810134	39916.7864787613	94037.6222289039	68943.9764350778	19544.4679379129	65008.586719952	150774.844319446	22325.9762324682	209961.364072664	183097.627262195	48014.2422818076	21228.1947657539	42253.404545209	127247.838980297	130676.386403074	50964.5689541092	34919.7504863395	20046.5712515439	41326.1183156099
PA1B3_HUMAN	265.407205955585	503.929657593224	0	0	9170.65719654066	13667.7004144229	2565.59092416946	8284.555685218	203399.163441837	1960.93487859586	67271.3551300157	15961.1383728442	151627.35529721	43949.7052660375	193789.164392814	2967.94586034058	0	0	0	0	7410.85740196087
PA2G4_HUMAN	765340.791712875	133857.044483052	197807.32555655	118450.275619816	129317.85883855	411112.430872642	175074.099332634	253246.91167068	945496.465847023	185973.055804362	885049.334063666	803345.046268209	1891794.87916169	451638.325138099	890751.955500315	35478.8242547098	90587.1723122318	81150.9093065588	53151.2024483131	27349.7940728371	203470.699401324
PABP1_HUMAN	2203683.93734284	235974.622480851	681854.726007386	1150385.79031117	637593.868510042	212268.033586996	133518.253218249	108803.854421629	65666.9600951766	112159.986091865	398777.888056148	127451.790891603	264625.475312788	577985.934870081	307352.876142068	969495.300827404	200866.934455455	96686.8722977455	399050.744495518	514320.035548321	181539.346048796
PABP4_HUMAN	360649.110497337	12246.1801417002	165182.631070887	2034578.28252129	35947.5074694051	1882195.37591286	1256388.21942356	138059.12019072	1832595.34605023	1994373.516927	621281.702404164	505645.085286634	580806.913235288	2149614.87641948	843876.533537112	538868.929651786	1756841.51408396	1042429.53891293	265179.986167741	683009.012569587	1603559.66091372
PACN2_HUMAN	259606.975007748	5474.71770102386	206331.555158994	25198.766082307	781319.32911244	123424.316485306	992.967009509509	6832.72401586346	17285.8176881982	73198.6885232856	35955.690616715	24501.4613745611	63418.7877437593	8062.42276683483	3761.07403473058	3755.88516920734	80751.5958031222	41842.6414868862	17532.008463749	2434.12491300916	691744.402868911
PADI1_HUMAN	2842027.2955894	1037800.20838549	1237175.64731939	413151.207868913	330602.770702799	895049.099146139	1204804.64782329	366532.095911759	488120.964372133	736976.637304604	483247.756797916	393373.579964781	861367.968599767	952428.040397619	336468.669958252	370059.985441061	289620.343873068	227819.428478385	609169.87369688	289287.018602592	1009303.5553449
PADI2_HUMAN	59790.8242937718	1592.02952907468	39358.7043799963	10307.8898120013	7906.21947890041	633674.761362629	321603.160753717	4142393.79894566	0	263053.053262617	426565.74193493	58695.8555757919	11251.879600518	541229.616015605	157638.254017993	1728.1028639554	34648.0884500204	330940.242684125	129560.759953444	140341.129191346	356296.639293388
PADI4_HUMAN	26930.1620367091	26605.9465460246	414842.445903598	142752.000715041	349805.500629847	5710598.1648404	2920202.7735139	737918.152234905	513748.275307152	2748788.6997181	339470.355501104	432612.258344253	448420.544024322	180070.395664173	270715.508098807	280893.294652308	667763.174990048	4068547.99779949	1257222.65151629	2454489.47554884	1868043.47419353
PAEP_HUMAN	13937.5445884154	3856331.59640478	11537.7349803344	27147.6229403716	6808.901842353	81550.2149982616	5014.54355061767	11143.9094499295	46833.2526915644	41158.6704755434	42187.77497649	59313.3896074734	26848.807661276	29051.1791197148	42045.9726817939	10894.1072884068	422648.780018511	21254.4776015038	49873.2012875258	19912.9725781845	11715.9545402004
PAI2_HUMAN	6366531.18014188	2188972.71329982	5796686.5710493	1948175.86898642	2887087.87654434	832020.702115472	1929005.1174016	606132.863671453	1597926.15740373	1567443.41311916	1547735.70089111	1258584.50867406	870794.475960742	6508901.58465517	1450012.85525584	1186890.45026098	1050985.81724795	946679.824247555	3062740.91457456	626603.03414563	1211890.82781795
PAIP1_HUMAN	129444.912557075	29457.2207506926	39696.0346720897	5579.34941582863	138571.734042856	92903.6179375862	62992.0852664197	8912.25267271514	339692.996804519	92742.9354243088	107836.830983127	34080.4085501498	67518.8564857528	28570.7282561987	141091.787483469	8636.18558042187	90241.9761333007	23235.5380126255	1133.14393305451	107856.722939815	45589.9990914161
PAIRB_HUMAN	1335369.61688968	401468.4638355	1273008.96624299	1993772.61151488	1425896.26717402	125241.870067399	254766.11498532	252116.736922891	129727.809056728	451955.492217335	522722.661505502	180825.342663009	453874.068947676	806989.619316122	240000.01326341	1871685.68418032	480557.777098941	408657.758714262	755605.087561589	1492981.39856073	394944.506652203
PARK7_HUMAN	7092293.55030378	1822761.63517982	3107402.18915247	3393753.31156878	2310845.36270099	2410689.14709472	2136691.62881795	1793648.66985946	4096986.76035755	1434882.93631764	5489881.773678	1988738.64138638	4275329.78972198	2606030.82859776	3235236.48142638	8291840.2432181	1193020.80365466	6909323.35209956	2842013.95910518	1008486.01702892	1165964.5299471
PAXX_HUMAN	86354.7945405369	12764.0357142525	24052.9345734229	107751.980426899	557.713506178081	87432.2605662225	39233.4468951205	13866.0292642559	0	12575.3450877318	663.916147174753	6766.93741360507	34406.1916132879	24260.0665903314	8134.02641174454	25177.083129038	13225.1032937308	4494.51593903681	6325.86411271831	0	9428.34764672365
PCBP1_HUMAN	3988003.23679597	1118819.52844222	3057650.83819975	3149280.3462588	11154607.93135	1498834.05298241	988195.636610969	1066346.6886418	344086.673042606	1485965.4688843	1082011.49846827	898436.453614346	1944010.70133973	1417677.54115735	1385181.08333055	27065519.2400936	11092912.7592034	891860.899557441	1519421.86847054	1616492.05946883	928700.599080735
PDC6I_HUMAN	407289.038051655	489946.514833767	352455.467509531	292585.786285844	334625.322796478	527020.582111436	544587.933044752	399607.49309675	473335.9651667	590428.092201035	988120.772770269	653104.281288209	980175.9954793	397244.351451593	481397.57873321	1426444.52465819	229483.270758523	484410.321565829	162352.433075376	356618.84091685	781621.290664385
PDCD6_HUMAN	890217.280222214	212287.681164254	356051.33834532	202251.423331194	347459.174615481	314704.348940042	228639.653563087	34096.8281819218	75327.6405096548	159019.44892279	106003.654696844	82408.8615221462	232496.672031603	69622.9662409859	92045.1413667984	86028.7896499935	83537.0073199451	48533.5691806703	182662.24825294	43231.9580676325	199643.879741233
PDIA1_HUMAN	9532671.16507346	3620604.02154169	4093664.55917576	5960226.51560546	2937873.16098257	3714366.56775437	18122697.8055144	11976216.7385011	7078119.70441388	9303246.03355801	20650575.4695988	5262124.05543363	6939916.33669255	6752559.00206906	7604835.81252126	4078329.47489776	2052761.09156538	7381275.97119652	3065754.77078642	2787958.31538352	10479938.9005083
PDIA3_HUMAN	1149385.53704863	146022.093161284	420862.557828214	1439211.63077602	974846.36254035	110290.972255062	1690061.85692413	131453.115559982	356303.159255732	829351.697655606	2612068.49899413	1625808.09968268	5892356.71061633	724390.881270167	1176519.8573847	455072.859146688	711655.7608792	448226.487364016	259420.416639559	319943.62835573	2536972.71024363
PDIA4_HUMAN	572946.601175566	112500.072841889	291741.650146042	193594.754851147	34793.3053387662	625377.920923935	429993.680049559	86084.7145009025	305387.403483304	166938.766441072	1184244.06417962	250778.239040617	712157.630404148	196047.820816354	440782.105433164	130799.52988508	37929.4544331025	78037.4907919432	50172.7672201673	64453.8429981685	157149.316306393
PDIA6_HUMAN	854813.863221661	238802.348618611	108792.436119983	799173.827013831	86416.8737541046	224124.78444501	108979.038355443	122484.909469965	29734.1682601343	178928.262524278	1284012.12918254	271105.763777116	558418.115946566	212236.292018098	300363.189274223	157935.48748708	263348.363726763	35806.0528828992	158296.927733916	225088.97205963	210471.582390552
PDLI1_HUMAN	560848.29091295	128239.368440103	366387.345477466	203545.631062615	348266.878953943	13137.2888854625	53175.0325186081	58016.7946369964	131557.95026247	57361.3409414168	143634.157469108	295147.719688009	2334353.74320521	344475.110141466	497330.17766126	443734.844379771	92811.6906753469	124068.335945492	153375.880439396	155851.061973717	45131.9386300253
PDLI2_HUMAN	228208.452132848	13614.1983153353	48520.4832868144	2317.09149870405	15263.3304361812	85983.681976513	33503.3758373901	0	0	0	15691.1374874277	5124.45800918441	128067.412975171	0	0	27647.370232293	3694.1745755235	2198.0530792413	76426.1078664715	6427.45977088119	30232.5215117491
PDLI5_HUMAN	672831.72182163	4988920.98738036	3989975.23148167	569597.224153219	7564156.85745355	177788.035050684	696414.125413029	53436.397164733	862231.043359758	101332.986537399	931813.476345237	385224.066124197	1135136.34960631	3045316.59569575	676939.131073406	8032201.21456674	996974.348544929	274171.310743933	940659.46412546	604634.183633825	190173.393197698
PEA15_HUMAN	180317.163405405	38164.3124444682	4592.2388003377	8543.97920293542	61128.1408829397	3338.45555879334	10697.7823757587	3284.57736072457	20825.6313130864	10180.6825660169	23065.274314873	199698.385012711	61559.388061359	3052.03683751606	84615.4799271043	16970.6698473117	36190.1129513957	5171.20047362711	5825.07843287018	29825.6570511253	13745.9463191003
PEBP1_HUMAN	44662631.7863799	20840961.1785189	30527378.9345352	13235908.8886258	18388896.7317706	4628614.08202054	3281118.36783951	930939.91475827	4468642.9017551	4959857.84054204	9878643.30135525	5039480.95752292	12189801.3532833	5802324.73696717	4336019.60778817	3274571.60929851	3392172.88667178	3793109.13329789	45848620.4788515	4424692.38972092	8225961.90524424
PEDF_HUMAN	29629.1385307411	1035576.30515999	624685.561765973	8700.85487482187	102648.310030405	318701.382089811	46093.0556157348	15971.9752383738	1441957.9070005	81199.574105743	945067.939070441	798168.384955732	961111.743572688	180053.040934864	519031.214785907	6793.01620284973	87115.9430793358	32725.6155899493	303437.869130437	156672.663235164	49236.8596998348
PEPD_HUMAN	106038.607177036	10556.5601548172	12687.9914190265	32270.3416177542	45985.6445054716	223509.629029281	64866.7887914064	55828.9851176607	432788.485299189	85043.7226842618	926779.476139838	143388.105769154	125097.555250834	119263.188726277	220435.522055925	42411.4782962937	9296.88149013266	41128.6862800834	12081.6193698776	7163.42498441494	134754.014701306
PEPL_HUMAN	5519600.04047516	1634564.16421039	8941887.28659126	5862114.83873089	18755844.7936833	1365248.7450523	6157693.16640049	5993420.97086354	1420677.62506869	12210606.8818693	1493616.72822175	701884.223202657	3043873.24131347	14532410.5225854	1369967.54977117	44467093.4016125	17394085.8016876	9767491.20040119	3079489.93030962	11268764.4043351	6166114.54806391
PERM_HUMAN	538551.990424768	17711250.1175945	10518925.4547963	12973637.3384766	5339389.96454116	143333441.805648	245763473.371132	54656219.5691804	4180052.17696942	131149551.223707	9966188.90987552	15322357.5870156	13434423.8934844	11781112.1351862	11073257.0642582	3457640.65507723	31911203.4182708	125253513.301766	22403034.9138152	66217680.4761573	108858518.78804
PFD6_HUMAN	250811.615897568	2741.58962110425	81302.3492806778	13002.2309078483	91982.7723128688	10183.0572851918	10875.1374143126	11121.3008622613	11423.2562855272	5534.87757001379	71864.542531567	39778.8304717667	160199.144735057	38789.0859698548	35969.7970743546	40517.5073118453	8706.65009630269	3676.43394826589	37749.5668457903	21513.2440611075	6810.99496342914
PFKAL_HUMAN	90235.181477096	67929.3208547599	16324.8763057079	102.926652766449	70654.7405318297	101744.786799659	142575.090213399	45515.9013450006	197438.832078027	218933.83095765	66038.5017959766	430300.246148194	412081.990971688	41386.1042220244	134616.78021202	3107.23725889967	3231.85476158182	825.202731805638	9001.8861298299	41183.2355806493	66620.2958337377
PFKAP_HUMAN	68908.7472853535	7542.11247440859	7009.99694420942	26869.6567291633	5912.42371961904	0	15084.5084024709	11.5770553728375	3299.60522282702	3054.13455809673	97606.1579833939	87026.5660412911	264213.30267361	40764.4375775652	149779.734303724	53775.3746348026	24103.8730626158	424.47584510567	9424.71508412434	132.118443309256	1633.56489151189
PGAM1_HUMAN	4204430.24761757	1165818.362684	4000410.44923948	444973.125360772	1644174.28005361	452554.971399596	303516.030437167	674103.719475844	798489.980963091	1289036.49593038	22826905.3427692	9106712.32261278	11378866.1397061	2563952.93712186	3969290.43980356	1354502.7294192	645883.29877784	249606.763270218	2071035.51062969	737593.48129113	912857.048933309
PGBM_HUMAN	0	4196.25844493637	1936.15618411268	7742.94629322302	11605.3533591619	54577.1250666446	44046.1435685926	16519.7357601372	33465.1757380661	103644.14044795	1480.71479484786	2153.38191896182	12314.9160272988	12674.8340686436	3868.22240448513	2982.31264010801	33099.4313220804	93012.6338836636	0	108402.804070069	88821.3513167236
PGDH_HUMAN	620634.719200331	254665.432435572	205323.325960803	175295.314622197	193690.215405981	72917.1255559173	165181.773499009	68546.4984275583	214838.284342219	138170.897322097	156822.28929225	922102.779593467	10861336.6237085	300385.752311083	1076659.6116352	106446.152580762	149848.953190949	84526.2145043249	70918.3150909915	66073.0544841219	265780.510296341
PGK1_HUMAN	18947884.1443231	1759555.68331206	7770207.68843643	1634455.50241174	1204748.93912699	1936418.8197098	1517992.41359396	1776154.67202167	4731328.82419355	1773581.70142395	21986200.5979984	9824249.63841191	15040589.4245028	4265774.43381423	9377936.1124435	1676699.55817969	693354.658543085	603593.719968157	3109121.78974254	1524653.22996408	1523302.2440216
PGM1_HUMAN	151489.81229377	90803.0665643259	68123.412255899	53975.2178242939	129500.391154532	324723.036419962	302792.555522037	22882.6492489667	253760.976104173	579392.940131902	269721.286778582	350664.478315111	388183.604648374	80178.8336214997	188770.048527315	21845.57667805	90449.6261873886	261601.522197665	42092.3906542431	38636.2051740313	177898.162055612
PGM2_HUMAN	4048956.85694801	647309.535154446	1083418.53731437	1437774.6782819	585769.706672262	836362.406275304	551775.785378819	227564.014237554	1293716.43300368	713147.666099155	1797789.05457144	657509.379811871	1304448.61158342	831460.314538468	1550969.11813442	1076656.51456282	305951.059578277	549941.471554791	234118.664731809	245875.426590681	573595.706658137
PGRP1_HUMAN	6792.15124835888	199180.648105057	802282.998894431	623896.292202877	209773.964868777	2880676.27187177	707594.485918963	1114182.46076775	125422.282127295	408125.887967728	625089.502881012	1513924.70076339	1212059.56572217	348424.500666074	1747960.55712902	94797.8756952966	1350199.81902893	1304175.78726516	3219762.08984707	1871984.89081963	1519616.40382009
PGRP2_HUMAN	299484.298259806	946911.736524036	378575.861432294	111854.288894872	32838.6047365075	38239.7292992052	104109.728388433	623564.629196638	1120576.38188968	366391.469816853	239075.266768101	602688.816995773	317793.039352665	90275.7568513405	631234.044014002	55493.3654939096	51406.4715150817	139163.805478386	506733.218098578	135500.950862526	184087.622258201
PHLD_HUMAN	12610.6490470281	132508.078290981	67562.9475912726	226547.28252375	9917.73814856508	54704.548772424	1732.41716902398	97132.1738820481	45209.6140150858	12897.60838703	15924.8963276348	82451.6840436805	9191.28278162492	43645.5658212853	208103.515324894	6489.45339423734	6122.14012223198	1336.9996755553	36435.3396727072	10665.5356291707	7512.34138575501
PHS_HUMAN	2286938.72373104	405221.703283568	1116775.27067098	577485.060890765	1589750.94969291	1752390.22302079	1146782.90258571	338504.038425541	316801.677696594	1592689.00817367	462215.950269168	134531.981366406	317311.033108935	723690.129960971	279064.365715648	1143598.49041065	802702.919913023	932507.446220244	681058.835500913	778253.913049795	2043762.36721832
PHTF2_HUMAN	93984.3211429774	279608.91218765	279678.136166696	57310.2794289796	258367.358604014	601525.536617462	112654.891382557	495469.051653134	44553.9181494601	588650.287815824	93905.1128527284	77265.5280463608	272829.91788359	90558.2714350687	15370.6856368589	101240.794585955	61149.5321328675	55672.2310679216	42363.8048947407	157722.63689751	188980.804985256
PI16_HUMAN	166045.259531918	86142.1702153263	47634.3406849982	23938.7430113992	155797.430037378	38059.8203139381	25669.9801524801	24698.8640420572	8694.54828125202	5544.56783417031	42918.8952333812	518787.538396906	1266623.99095943	39520.3082710808	57759.2068176521	27928.1153451378	3936.36746752117	7507.30462866953	30720.2292122248	18900.4005646286	28047.4964576977
PIAS4_HUMAN	19755986.3330216	4533599.16132912	2269549.41530673	3334902.79501194	35658468.845631	30259158.2626126	34101904.1132022	7089422.4974256	2342069.61816425	10647606.6153887	5424331.01622957	1121871.36985266	1654554.32425904	60172685.0942138	2155352.28274604	506406780.19671	55310021.6124457	27283582.771796	1399149.7202149	13013074.4900024	13679276.3863224
PIGR_HUMAN	967677.813972879	52627814.5433802	21870430.7569889	1185147.64520716	19825520.4009103	63992773.0755719	6292938.7048016	47808358.3073689	7635122.26964357	14653260.1044067	11510545.0170529	3920536.33522078	24923030.5548828	21847786.4204379	6612410.59358233	6248141.47615762	56125593.8920512	28938499.2523109	31417062.3051136	204774092.520384	6130481.58592637
PIP_HUMAN	144244.769471309	93149.2130186207	473777.703566808	500801.466025736	2681768.75417274	236564.362812627	125489.698321213	185152.167104648	311565.511785454	159575.998555331	275172.591053819	230711.331680522	29391223.0708454	154038.136546422	250484.702003068	188192.351527818	206800.107494304	152976.518034404	167032.158012109	311279.915882658	147661.330755337
PITH1_HUMAN	462673.796912094	85914.8043898578	326712.665838494	380032.514196013	118768.935735748	753708.574552462	345028.353981032	190037.608364137	377379.761721179	447854.209203366	1761301.0720886	164181.479790788	392309.732236468	100720.558329859	182260.567610139	17822.7306372281	158863.133543648	350661.423037894	492333.560371353	157007.55654113	715289.40170157
PKHA6_HUMAN	291320.354444287	771094.61645201	2346565.19032113	373438.451932948	957428.880811142	13116800.2326655	255293.057548854	15263623.871512	3805576.26019913	2261126.33377144	2092882.75176801	757373.307024334	501695.954778291	1969138.94146477	2278465.5077472	611066.082397663	871471.198780228	244975.038651822	686296.25185921	233752.027009644	1178888.93054531
PKP1_HUMAN	1024169.97536504	507848.963000999	922078.204490334	1385197.76096483	367795.7644114	6368483.58897723	2462450.27259014	110982.515296232	57292.3807945075	528977.498824612	1017518.03140809	240940.25903029	93744.7722968129	1450365.08542244	195491.538654736	7383707.79600126	2001359.04481536	575094.227019227	844835.059355142	1707204.29482375	658340.140827478
PKP3_HUMAN	185876.313294619	33764.8051130337	29852.0711637213	59251.4261962885	253777.06561143	14961.8925006125	22663.3925791488	7265.90219153378	9918.44500493222	35819.1276136396	20035.4180186629	31986.5153143945	74591.5409217308	237789.442926312	65206.8243487073	554702.076281507	102640.62963351	69497.5914812277	34259.8441955082	140361.580264443	3669.03888698776
PLAK_HUMAN	4407770.44443971	194797.45184283	659132.325485323	1234529.47391187	196725.371884987	1244011.52453875	524645.432534384	1011156.55293149	155080.514394979	1042290.93999995	805575.141682443	315399.255699523	470879.278083985	320156.809546706	355318.967856753	271662.916964217	612780.67722335	134022.232608823	353629.131164081	92735.646490821	328099.30902727
PLBL1_HUMAN	1022901.20419645	230349.158179494	1463339.64398613	2721046.98970851	1297548.38826983	3498487.80002614	3000395.72293385	375486.046255373	30306.5342602925	2348871.98983544	1091064.94566811	950683.60162826	101137.500229133	1755092.45458373	388102.462109499	3509481.0182278	1487893.09296786	2240274.3830341	1103095.80864237	1488250.85240184	3314318.93896145
PLEC_HUMAN	17968497.9731353	1572310.76310456	10952841.5642216	2148273.44630037	2862195.66486773	683682.650681239	1098580.45550992	380298.63363674	353449.20222221	960074.010828949	4768652.02339606	1051224.97059241	3208207.35642387	2299473.54626063	1013535.85778694	2181880.3067249	1343212.53671709	535676.841154461	2511085.60248029	965902.505008659	1279289.47450342
PLEK_HUMAN	27978.5989540733	21585.9708437395	31474.7447990653	18431.7079224964	4946.00673871727	2644694.11613801	1325211.6860871	33264.8726472311	55163.1136199613	751333.05517549	376444.897799472	340462.529072822	167614.216101767	8508.783857773	131113.050719674	70063.050351012	18857.4569248341	690618.645784315	88930.7017799551	161606.656761989	1735598.90453491
PLIN3_HUMAN	2059884.77771427	506985.654423853	815140.978933367	630617.285538401	612029.976257467	1940621.71428981	2530457.80999807	385796.131089185	553004.375544982	868633.260521842	968775.073818114	1245299.15659128	756583.275515509	365493.483861424	703012.57505315	1767380.64578077	496805.465642519	227954.003253584	366536.87990575	753734.001696834	715018.587070292
PLMN_HUMAN	691079.716274205	5334612.06181546	4863239.05818384	1542199.90120282	3809201.67095757	742269.853013766	937131.748055551	4492085.26079196	11284595.6580441	969770.484755892	1748098.4177228	5904003.22999359	6281035.96713764	3740550.71333356	7795066.77024086	1604423.7870264	1636012.3292218	2109703.94661212	3894135.54279089	1514672.0909743	845806.364033602
PLSI_HUMAN	255948.21334134	15625.8005045139	39243.3094233818	971629.784701599	1543.57012359938	7735.75254185212	15700.2291997564	229653.718823162	7357.40283955153	63758.3529208247	114901.185691794	177931.97553052	170006.420857288	58450.5820211124	58917.0575379049	50927.758133718	298080.402105106	99536.8768429894	36197.9001962942	602416.232778376	73165.1693909536
PLSL_HUMAN	4762656.76608609	893881.311979603	3816999.66696014	6598960.58493775	1108649.01720027	11783494.1662121	28451168.6976338	12297182.0659498	819945.122312221	25261530.4406888	4754798.32589629	8118767.38960751	3739086.87268423	1699140.99277875	5347492.85843607	629508.398487953	3784024.71274788	33186164.1919853	5695067.18142581	11259115.8900276	37121591.5482804
PLST_HUMAN	10224877.6193969	2315269.55789263	6863403.43983272	7635955.58199899	1835787.14393806	1724142.47955435	2365159.3071313	1257972.92399463	2640915.26128872	1812780.4036602	9639106.96162652	3033691.40989658	5212262.02282196	2128724.34170428	2407909.75116707	3475622.41898061	1593209.49262755	1168869.34074288	10908846.8512048	3285398.26971947	3237311.70130115
PLTP_HUMAN	0	99553.3773652527	7014.44984516413	5313.99104021066	0	103.241998610121	232.091395608882	27084.1696367839	3184.30128797889	21.576958665198	1744.36573347251	79129.5186065267	38139.4643129676	3345.76348906815	4229.54427835861	0	1363.94419198824	5986.8131138271	5032.75112002274	30318.9251851545	29.4685456638305
PLXB2_HUMAN	1061960.3786128	146464.560742698	117455.396167963	1197414.7365544	226277.311603468	27420.5137269097	19811.5801205156	15670.9594428927	2393.68092480363	18702.2443541513	87964.1256561081	18087.3517306603	33185.2506367665	318212.693425203	16671.149924963	731695.474336277	274444.629026614	48788.4878964036	121988.778690971	332336.577143011	12508.1703303691
PMGE_HUMAN	1479192.80323013	64131.5528562692	413980.615487477	637231.71236385	99845.1922377231	1293895.04822148	319542.455560821	1291701.60323902	9851680.63756393	501661.848702323	899877.047353347	255453.426189147	877492.780349451	1734198.6187177	6713272.43627249	225409.555566336	8462.54450157169	150532.495489464	7904.00218277256	46122.4829361815	301197.493770903
PMM2_HUMAN	31231.475733572	603.5426014818	35950.5115780094	5796.87294562094	13073.7898324787	0	4182.17425686844	8796.80337418844	0	7819.31937672166	309812.743063748	130930.650305679	390286.382242124	4396.52951922037	51611.6799365973	5807.94723008584	11084.2491152964	29.0971964841142	38.1520589793669	47.8137348672351	22104.7886515178
PNCB_HUMAN	4970141.03407566	183813.307323375	836824.131718809	1639155.05365229	834525.639926391	405248.929729977	171446.2745571	161900.127922779	263358.801523682	230277.026049182	1421831.29117256	759583.509781674	1506417.66265576	932836.969549419	698829.97223201	186978.753549094	155508.849911231	172869.784475491	345757.157194958	113765.258434266	240091.512825461
PNPH_HUMAN	4548026.40626355	344982.785923061	744729.122797678	1504135.06489485	579552.274558545	22265175.0718732	22047526.1347354	1155218.24330108	2075372.43904555	4440807.39509692	1205191.29755932	799096.909901043	452543.685074789	2255621.39235589	2484031.6931646	740149.910872155	1770041.93538172	14459903.8154754	879640.07072349	1008567.21953437	2839028.5173902
POF1B_HUMAN	138517.092023746	66802.0761202061	110374.876648444	590971.212614229	159928.377937722	364894.262250678	14441.5933099639	37378.1633318834	10357.7504169898	103175.972415904	48492.4908430855	41632.5371288745	22917.922819695	111965.376861464	38716.6675291231	413933.458023849	283380.22279228	94999.6705585722	40206.7749655503	159619.365643439	14538.4744299251
PON1_HUMAN	48524.1570313538	2371842.38234712	462780.281908613	49044.3821448045	154574.329281099	59869.9157663621	63380.5799327627	906094.627720549	1955328.94246626	78839.353742447	331041.414678454	678551.067096919	308413.529650598	102636.94936538	1200663.70402766	105621.918786713	133962.292993901	53413.9186757165	468541.122807943	67812.863718547	86151.1509474788
PP14B_HUMAN	392855.673513066	58854.8509539222	43767.7445459929	365467.271631121	77782.7682481907	0	232.458205828572	1471.00735019553	7685.54594243409	732.416440323883	52271.5978446047	10915.6258536901	125563.597199106	34043.2912328954	20554.7829889062	135626.021684302	10184.3644357129	0	96359.9503654031	136320.276372318	3385.65231528105
PP1B_HUMAN	115901.592202907	8665.4696670272	19807.9268307728	62251.5923378559	22171.4954240758	38579.9924338218	207535.135720807	256524.401321385	15755.9473421466	40466.5080391957	76890.6614659018	533438.086951017	1278484.85521063	51331.1517095896	149128.554540763	32329.3398913178	81843.6195776557	91808.30718841	4286.03317039301	11746.7036884616	147365.385955005
PP1R7_HUMAN	120412.325542734	6242.25907535973	36507.6878330346	10452.4169500053	14894.6883796586	27434.4980574683	829.389956037363	9760.49865289771	53210.6663552036	31136.8377147485	201061.762015011	178502.812493614	314488.522447824	35314.0990548346	202208.427422136	4105.45973307456	24585.4953073118	2637.47859492488	4373.0777095913	11717.2234965498	27198.6697029564
PP2AB_HUMAN	227434.301272019	87931.1947011057	188635.10617208	182213.059811674	105846.647517232	112402.623252	28822.8309079659	110973.992087823	99478.2425705608	103230.99944057	265377.57144426	242690.018815765	355742.873410833	142443.101671193	242148.583827731	118143.432688272	67566.3284105575	118013.805225349	93809.4219675329	166739.554479644	227618.652435987
PP6R1_HUMAN	24854.3489071086	15093.8307317294	15341.3194651277	114144.063257957	253854.524820953	6546.97847346661	51598.0455753049	68701.5348513339	21643.2744025956	184659.331066045	8786.05612497259	74869.1736139068	86469.844234325	80800.6775374751	94650.2456648263	330649.719011684	76491.1639078209	274023.667694876	15981.0679444706	97711.5841566858	188410.169314318
PPAC_HUMAN	91477.2857946042	69920.106410091	354447.726313475	74969.5363833633	556776.135401927	96253.4825914233	111356.8861877	135815.741791374	1237962.69492409	129793.47210467	293344.712034087	177669.63252931	707382.606422388	328539.174510652	1099760.29050821	105601.95735178	77098.7820910499	22115.0096298628	297819.992712716	257572.559764525	55087.8119219068
PPAP_HUMAN	1146197.54449444	980664.032520089	852409.762153675	2616507.38456741	2342279.02975664	1143230.32508452	732738.573603287	892620.460113284	69864.129547321	603681.234523168	1772157.77265838	426965.723377171	710423.72670285	480252.696924144	177121.185759485	9251646.61659706	1880652.2693112	653794.805883312	1175196.47257583	1613158.92938466	1718774.12154632
PPCE_HUMAN	4041.85463249708	74031.1054007456	10722.1553301022	148287.648590997	13236.9433891359	4282.58519112432	32683.3838696838	58639.7389294948	12754.3663880053	15136.085680564	27874.0817699671	39297.4769934307	175323.226646734	15913.5767156345	12884.3302956635	10642.450356566	57063.6429010189	11000.4209381115	8104.06140367068	2740.57418044382	6253.90634892908
PPCS_HUMAN	79657.4292209885	13168.0654395003	21708.7214576258	58943.2966086359	39139.6156945946	558490.304539838	97233.4634129035	6865.23875948727	347312.940645332	390241.499164873	29397.9150528565	141477.904473645	60691.1875589023	593851.715440861	1278342.65810764	5182.88199083323	17387.0734295054	12974.1889107457	36448.7070982633	32950.1412657136	133353.039234049
PPGB_HUMAN	235505.774668362	138920.025972898	323504.985490666	731091.610020082	983029.877568165	1936466.20077002	1741518.94910681	340052.925994935	337469.587993692	689639.039442221	163335.957322601	145108.89982636	309694.704741093	215826.939863075	240399.483358582	410927.270454637	401534.649063308	692173.97827603	229516.188580817	689214.085153198	349649.539609317
PPIA_HUMAN	7317256.34036893	2601386.92844228	6424917.63968667	2804313.81188754	7217625.71226972	22993064.5877161	8777868.88407901	3863900.25125605	12021060.1610667	17391591.3367313	22429222.4213696	14843769.7285484	42920483.7266232	6084278.36756609	12154865.9761479	3862415.01776843	1480864.13199609	2075496.9195197	3242808.63692758	2321024.30578561	32994664.6768653
PPIB_HUMAN	1979961.07873664	557960.551586652	1592062.51924413	711008.331654257	453972.25726672	7338074.18980577	4462097.35413281	1010676.65494757	346396.152439485	4127555.20422578	3677781.52566986	1851202.24695526	3588214.1889147	478557.694601348	776647.4461378	276673.53211002	320178.518085222	911099.347214549	612317.780010282	438784.25422848	6347817.32155931
PPR36_HUMAN	156093.428945979	1600196.92753872	23868.9224875999	25767.0800779263	29539.007654926	211041.775262841	223107.758787068	3606.54750099657	4358.64158763897	105811.705503811	40864.8778023585	4997.8472380739	1773.5289932752	10295.2089461709	3184.48521838843	0	24139.1753384802	12710.2496759858	91981.8580334388	102335.41384071	220461.597938668
PRDX1_HUMAN	62990284.8719103	6207642.52581714	21292684.5748811	10832893.597436	19365816.9879047	20831717.8826713	7834411.46358231	45250075.7021784	69317639.4566636	17597939.4840956	62898819.2939277	10554328.8148516	24769020.4653309	33625862.7951107	44373847.9983388	7505545.19060726	2783831.17277752	1989949.69514284	17804117.3599113	5404609.08115807	13479290.8307608
PRDX2_HUMAN	29214354.9644646	3363141.82853633	13850469.3516113	6576076.81258716	15653024.9565247	13563765.1091924	3695932.04420842	48150978.8236725	252803658.320879	10295581.1383474	34258710.1788526	14949644.9973858	9557389.9344233	42754700.0717752	128576151.205042	3336331.86465274	1235372.09721282	1285939.22487789	15008080.8589699	2379207.55004061	1167483.70243175
PRDX3_HUMAN	803488.912252346	136706.391502255	511395.287264563	1346203.57279833	1201753.15470246	2380128.08068652	2766119.62753701	1311006.86547256	506943.412505219	1385058.75801302	719033.663329819	361884.178699932	661744.535115921	2493245.99148048	468071.026589223	2032321.93045643	981372.71819333	1939359.86210348	388924.415476106	1588937.51377267	499727.442434065
PRDX4_HUMAN	218062.223871904	409718.72984691	184485.363974966	120216.792697738	164999.790829244	124805.725999866	58801.1711814674	231555.320340152	28149.0058402164	110935.331250481	443064.281424656	99614.4069612554	80266.4916444598	402598.946072592	99477.2565466415	230234.974299479	156931.869832315	111193.711193992	177205.145447606	224176.430774299	89690.6881965201
PRDX5_HUMAN	1886690.15161051	668944.877954488	1052298.46808912	259302.81631953	1235949.05769031	1869418.84271255	156692.630105317	461369.70511838	274922.206901024	929420.26111679	2861015.65263363	5743924.51847408	16466005.0742463	1485471.69000676	2587577.85432944	377700.885358093	306543.300638972	266607.77715364	481272.328455925	415448.769953944	736427.34896521
PRDX6_HUMAN	5314292.00036939	2516953.28595487	5282138.13597502	936519.955251284	3794512.08805858	1085959.1768531	888637.796900817	1904998.94754884	15777269.6036514	1857024.21886073	3831952.40120905	2672002.72787674	4632446.87238644	7544476.98588448	10337529.8539451	756892.302752479	1149628.03624583	951109.459990451	10800178.7923606	1722593.02015505	1567387.28713641
PROF1_HUMAN	8608708.10343704	1799653.10038766	6470607.28970028	2322800.9201757	2335874.08930264	23086644.7268989	6681300.65432159	3526826.36710235	2200753.57394393	24722782.5162904	11633844.2556239	17029312.5407616	6783610.89861034	2471816.93633291	5293624.12903413	1204695.22037897	1947726.71932085	4774739.68488937	5842863.27724984	2469534.01560309	17862155.1144671
PROM1_HUMAN	3430.95386213727	132029.969616337	59040.3920087793	8840.63026278068	12582.7099516571	78703.2188134848	13628.0314361123	54917.5536360878	19331.285671062	79107.2582230642	16045.5202836213	24207.4811398256	24249.4544448289	9035.56104636689	12727.5967326009	17136.4560560175	109764.867615087	126799.950788562	78045.6070976498	635672.984060458	3637.98137083269
PROP_HUMAN	146443.576737319	764568.543871366	411638.937598386	813781.963725829	382311.213326881	258762.620032024	386825.90579155	1224661.67949624	324406.27941763	87067.2514240611	73466.7508109726	737386.603046144	342888.080853245	138061.091527766	550983.900899676	220576.347067631	564948.048227913	1557577.7502787	633514.704252428	621148.179701951	228799.33921865
PROS_HUMAN	56774.7036504835	1004964.25691948	604133.063418842	412117.116816496	350862.81471785	276968.077568866	64275.4818495124	535172.700685083	773896.253575454	156559.735700363	319799.465057895	875985.631249837	512562.042842964	168751.620420366	505171.23595418	188277.875042099	62398.6341636135	133984.461313341	585015.972864132	246305.326200518	363794.087382229
PRPS1_HUMAN	456689.843543254	43826.2144800622	52594.7351750995	309896.485925946	197387.913839784	450098.003558915	436209.571196315	702328.074350264	2007289.871812	573443.654051705	415965.813912089	318961.183944424	196136.617853199	599405.821508038	1835174.14448169	1048840.43500707	180395.154240821	79571.3998940441	194930.741120704	125253.776768733	253425.555851238
PRPS2_HUMAN	221797.300351018	33989.0919732602	123295.421365391	366964.258736611	294838.575976587	76647.7913527259	570651.896661792	5626867.69144283	30401.0533234303	61847.7006591147	301866.844124535	207035.412509715	144452.709577169	713272.561102973	3690.8218567272	590081.637966954	4875450.76411606	2118847.50653271	2674233.42808605	39226.5194224389	3415082.40477644
PRS10_HUMAN	35169.0503802428	3591.23261894993	841.589446396847	4.88755391163694	183.563971955879	180.833028294813	96.6289200845952	1464.6770385911	53247.9063205916	376.605985226283	21529.1671519822	14694.4874744764	66746.8790312952	4887.04427620464	43667.4994683795	18.3803678277126	493.510592097307	88.9354397561075	591.175772867988	5.74209921738183	263.214032857633
PRS27_HUMAN	7394866.2856555	3638069.81986278	6395823.34090581	7457120.94648148	5111278.60122757	2749382.95552308	1368296.42881794	322938.403636871	1984129.25269126	1351686.56379938	2062411.51054756	410109.909950979	680856.411928309	4316446.27109232	2043385.19645532	1756103.77356867	678345.335803413	413153.169539546	2973159.04583506	1469308.52119505	2636641.98817521
PRS4_HUMAN	95102.4350111828	23.525714669104	2324.09241219715	3116.87888330353	2889.95258998717	7494.04507581946	15822.8064596456	7813.92249282248	48387.0595569516	1207.20340092881	66369.8562932148	65169.4500507454	230856.109886397	12385.8120625894	135534.061509034	0	16.8596019268068	626.020769048464	6979.84991635576	1886.5275193573	6005.40883734954
PRS6A_HUMAN	249162.194743634	25309.9791758429	16481.176822575	117502.879008789	32958.6187045553	93173.7029362632	20215.7082732394	84284.6634570102	53099.6558426311	74774.6633698753	118704.240658181	113162.687559102	139689.58553351	331483.83898967	143516.306356421	653746.449257927	85555.5591847533	39372.2549156956	28814.0826675577	15876.2030655793	29539.9574998744
PRS7_HUMAN	143869.004286044	17986.7220580153	47606.2041278788	105478.153853774	71778.5206912061	52489.8472959603	4319.42338656922	47986.1859994495	72977.216794018	20731.6548508226	81026.097693419	87104.1810370591	98791.0509614311	113272.720281091	62132.0140287545	256965.766873814	103225.371134641	25492.2329688811	23535.5577135291	33995.4170942627	17400.1019665132
PRSS8_HUMAN	28556.9994584316	332473.350491671	555379.807870212	629114.744809788	50357.6070984242	367118.463956953	261862.959603593	292223.284128672	25322.1557422925	188069.346890814	190283.408800258	42223.1964603518	103413.804830224	5163.01709642249	24969.0061868993	15749.3069106626	65977.1907458581	20664.0080479461	297962.038090662	1776857.22360848	15426.528372431
PSA_HUMAN	2692942.5654958	665937.598165934	4739903.05046613	414039.590678858	2185431.32059626	1233976.14143692	445372.831995124	1239240.44975403	3610788.45745924	466407.974518789	12069296.8315582	24021123.6064725	59928626.7711678	2385235.89131487	5322119.08113443	1039038.13886019	64048.5416003109	151749.834762972	15649871.6567486	96444.2856309572	972966.893061754
PSA1_HUMAN	2736225.25157704	173388.542141636	376065.67595205	623894.800245412	150490.521757555	203164.148099646	100233.5096906	178686.618229753	180943.767470645	201436.278595764	715290.983307973	227418.398555561	403154.438533172	268042.458647092	316129.751387491	125644.953385728	115014.721693765	148927.361488016	604772.98468695	65175.7328782016	129536.104629942
PSA2_HUMAN	3923606.31044795	222284.663856213	1825777.58853259	963708.356853542	218311.112064046	976494.213861549	411187.636220256	112955.502802014	272884.652180018	880052.777251375	1665144.19061382	240313.791350493	308859.386387326	718113.998355745	478514.242444062	14307.1965721386	79022.8878849356	44988.0498618446	875195.600296148	149334.324341312	359030.096328418
PSA3_HUMAN	4205667.04973421	910717.259430195	899392.763132887	1175962.6593886	260762.144586934	676784.939993024	307992.336819562	357801.738087711	788204.46146147	304916.078203729	1056879.97858666	360679.937207867	532008.496106705	827812.610215256	548340.702076409	285482.186176163	108768.980364172	183631.616698082	944790.196957902	147798.606323604	1498320.60644948
PSA4_HUMAN	5468580.63205743	209023.990501134	1418493.95321533	2236478.54862445	183810.729843707	254064.609433095	1316761.58331422	248424.783126364	1804867.16429282	736538.054023325	2018100.16320657	546602.646709032	1126148.11687526	786522.493591473	1226115.23948435	214377.009628194	177824.912735448	247878.976338734	832683.147332538	180743.508828504	956556.301221532
PSA5_HUMAN	11766850.4480744	660761.69537581	4381168.37491812	8912787.07570488	1283954.11078141	569123.391013943	690110.759206191	1178246.67547972	1275961.63427536	546147.771809219	4327530.02929567	1603912.71308102	3011565.69525855	3321772.31721736	2506608.53008212	677288.436996217	1023615.84918738	645296.806408727	3222877.00266113	668398.495280695	639694.028365379
PSA6_HUMAN	6313585.6874849	410959.7541028	1653413.98045454	1432306.17434985	226104.346447799	651584.441448942	476830.42273384	73314.6504428573	634104.728739896	216451.64510586	1040808.36390971	613365.714283911	1193456.34922012	934362.786107713	1066000.78513429	311448.303860018	180635.076096979	126872.323329005	1259900.66466667	312531.398066176	723689.718629594
PSA7_HUMAN	7045023.55738988	332097.537558137	1719168.56766626	2481632.44016819	332471.317902728	1799232.21869676	1141499.70812666	449535.165071997	846791.128905651	359437.911820959	2876349.15108723	838545.080417922	2073011.97543839	1224726.62832259	1454382.68679735	94388.8044637391	249688.650490623	302103.442865267	1884152.64599992	336828.509697949	670007.463084589
PSB1_HUMAN	7767963.65516812	859753.197075479	1946517.3050444	2480342.0541226	405157.974204647	1097899.87466786	513505.068134637	4316354.77876421	559325.038786506	2311098.19769042	1898878.57011986	796461.842438604	1249308.56539749	1343200.10733743	950908.189787678	459852.169103418	2426364.29050345	2995408.34666215	1212473.30232212	3189797.39239306	527460.140600739
PSB2_HUMAN	3985008.30442717	139186.533545604	838990.58759894	756200.050443932	79297.3102301331	617289.330569201	264767.302202588	34252.2737395721	547430.480687846	226710.291805433	855612.040951188	190326.537883019	503439.454767557	321827.236027923	519187.66419218	98612.3296642191	113902.34391663	80085.1032903083	527618.746699378	117589.135110544	246026.465228102
PSB3_HUMAN	1730447.34214506	124842.610988983	538924.283753529	678505.624777578	77402.5416418291	1386271.75466456	938905.673336961	137588.739819	160325.086501307	592543.543559936	447731.240373805	156850.857410826	296295.707448183	302730.508816565	275874.105284962	53133.5221554588	52479.4398249736	103294.575664436	329862.278054813	128491.972081164	641377.780839449
PSB4_HUMAN	1046178.61170924	143625.254129025	2061189.34620323	1929863.82366264	146765.290458458	1888618.34710121	1387186.89147537	133604.75326341	555467.674229048	1277337.91104201	2149259.54091297	378815.288042416	1544621.0104848	1471518.65366329	1464294.95873787	390769.594215416	401237.838690329	259574.597571976	1006857.70709223	302943.366521713	2023556.86386695
PSB5_HUMAN	395062.487896278	4377962.11671436	2770553.6048644	1200638.97853104	6116412.81027894	1758137.06839282	1494066.79787432	942323.567249832	2189419.1881986	715421.420854831	1706202.27309838	1701459.21644549	1611381.61535541	1383944.73272088	1417181.23776095	2321416.5027977	1351952.86204695	1097915.14816858	1408462.40030841	1166840.67291278	623962.408960974
PSB6_HUMAN	5125515.60426188	293366.816986444	3681557.08255606	4926529.7548658	1120463.97221162	3314415.58823717	1905304.48332665	260411.675986603	617764.969766095	1577319.41288473	4283422.95915163	283662.180630832	1411838.67840468	1956482.42506547	1218202.28926815	147047.153334664	462848.987357309	327517.926884154	2236998.11493967	594495.407674785	2207946.35550984
PSB8_HUMAN	2342872.13679207	434786.958018711	895353.804997585	1596240.29741155	564560.191928195	930700.340823276	542506.188777924	349641.321326027	1100058.02253682	267851.553882507	1324230.1937358	493437.888058192	646152.892585275	502045.769732691	748685.547701821	113004.001173013	197541.940289455	326875.048532648	393718.33415122	132582.926744408	554673.540154363
PSB9_HUMAN	2198175.00717066	85300.5811405724	289747.689217695	1003556.9440025	90739.5905947435	960877.086142538	189822.010258786	90621.835389201	27151.2402424243	67636.3834612065	573884.430890726	581861.195514783	520286.850436859	239626.375883336	325641.950552994	41366.1938718918	71917.1345932245	18152.1847844271	258354.770913114	55246.7367064537	129019.853657271
PSCA_HUMAN	91931.7255715899	2068070.99179144	1262347.41203776	185825.545814108	11882.4157329324	978.466856361433	110727.894104706	178947.478535611	237668.567687163	293574.214099412	240823.28061929	2000.78312587366	904900.693710432	1176.19123555188	62667.6190081553	6578941.80253054	1761084.08099124	799661.95178803	816556.778420198	1717925.96098234	2861.63765102003
PSD10_HUMAN	18881.6154257194	4326.83136931026	10376.9308121233	26159.8464092365	5574.95312747074	3654.58471252577	10535.1841387025	69609.0844866701	88406.8434198264	26154.8575122488	86935.4343431308	275602.737019452	451425.934990182	15879.038639894	102078.807855903	7239.81747372798	3168.37760565909	981.592966952657	3396.41614449235	2254.6054462363	4959.04753827385
PSD11_HUMAN	143455.517332836	2940.68600142817	6307.13391526433	4624.76242290796	3554.74153483233	1361.08943330949	1239.01231354899	11743.5333829551	49388.2791190621	22595.9353876305	40458.39953418	75148.5334882414	141402.930110303	9760.28222816392	50109.9323627078	4361.05753941366	4340.0673032969	6817.21165513489	0	2206.72644059727	4601.26119693287
PSMD2_HUMAN	796048.927391809	243181.78915554	714648.46485562	726579.844481289	1851832.40925838	133871.014565221	320019.206952926	1333251.23155826	200482.343720192	1453806.6811021	503098.75713409	398529.943653147	222406.221435355	601345.859848178	361843.49740959	957587.477151631	445294.281763292	897118.632363312	754364.834871222	1021967.3819826	418894.59393824
PSMD3_HUMAN	346984.090493444	157163.217172908	245114.798129064	647025.699125417	229515.553818583	100475.161446434	44596.9998712872	58252.2922081885	154500.838251833	123753.667051343	131844.2181879	106218.124835035	138046.843987809	212391.553815376	108509.6646793	241413.125298382	206220.449980908	99850.584332902	198529.480537114	366935.723170675	50459.8004309276
PSMD6_HUMAN	39833.6353387878	1333.64498659683	24502.0851724579	2541.57988173911	6058.0553744544	6248.75997685842	9356.54874279011	33700.3160272185	176434.101625696	9047.53613965093	88951.3881805198	132428.818237696	36139.7741530617	9964.7465795165	55352.6520325916	167.219403880027	22134.8503622788	52882.6597859019	7881.53593104206	6789.9242303509	4137.45165735075
PSMD9_HUMAN	627360.360317427	166333.831485137	125030.709383868	332164.442832854	409551.476513851	192069.212908469	248290.285365099	248423.801617157	891108.075533064	611777.206234199	287122.986713947	386067.584393867	662754.024426084	229999.299236555	763160.126505543	761744.583033305	270815.243262917	353383.182959006	390972.69780953	206536.609123071	240853.342525557
PSME1_HUMAN	4977135.69485816	1128274.87091344	1550627.07498716	3897851.58834968	2204658.54584565	154541.902712037	143206.726219773	1175976.01920264	1696193.041741	280311.269229247	1292628.19081003	2195467.79308461	3867522.62289181	2756215.45862382	2270600.62082643	2257367.04922578	1030943.17950653	695786.991074349	1525208.96973775	2150610.39672878	158744.138835849
PSME2_HUMAN	534066.912156812	55954.0085790624	74111.7139700281	215484.139575127	2240.40862177381	167819.419069296	215511.390942275	188850.102336358	881117.839160499	1586283.31161471	160951.360922905	281770.17757698	294036.8427118	165200.991504771	385166.09843055	131340.649576551	1864.20948198802	1000288.09313313	2721.35603238831	51342.8489139129	1443232.8388333
PTBP1_HUMAN	57012.4468627664	49610.2954962066	32024.3247402061	67088.2253090237	8526.77929847542	300180.303239544	405926.269095597	38399.8735569637	17312.9728022768	24391.6441894377	74902.0113725994	154968.079222432	367468.984073436	67235.8495632911	201242.061772451	20494.5995421101	60387.9412957919	79850.5386916852	30922.4476693881	39002.6819150766	314119.37584079
PTGR1_HUMAN	665655.121775351	82826.7436805816	167250.128066256	55168.1549052018	39143.7026979937	149169.384301694	59172.5984834033	16539.6126819796	237651.425534085	61658.6362420406	355882.106148677	140422.542565497	943548.401144618	111892.764307606	123371.871901959	10550.0709445566	56207.9902122726	18436.5391181861	119268.895361877	12327.7450460836	351630.278703648
PTN13_HUMAN	57971721.4184615	11305935.6895538	35449127.6611443	50194689.7732277	80335210.7109646	2942997.58961209	13840236.5003337	20883869.4585292	3094806.48204424	25268910.390129	38643233.7151414	851320.65594465	1434525.25849564	9638510.53865946	2067251.36276266	141987969.904947	50950607.4149387	50095655.6164506	34339708.3339427	110730234.668817	16339024.4314415
PTN6_HUMAN	84366.2221630236	2018.86588634308	0	31443.8939777558	8912.7475044271	371562.907106815	48772.264570308	1093.5025277512	312137.654356295	185490.003102577	17871.7736680304	216202.763780179	17660.6917202406	8635.44213288102	82401.949542944	3575.12321688295	6449.28772834495	1921.11279282246	0	2795.79506879421	266297.527866015
PTPA_HUMAN	50445.2961915181	12504.6788873406	34443.2526575465	59011.6198522166	26540.083697768	96013.6889991028	151570.556195343	168771.155492546	808336.803856109	309610.557149417	327621.520284633	409429.355590713	900390.675082094	208229.639276592	513338.848673684	26272.0500461707	92822.8902937346	69426.290079231	18361.8111739418	13844.4765788613	202708.887828449
PTPRC_HUMAN	128197.264305055	302458.676147702	112030.586971353	231956.355441715	51332.0088399836	130653.249403675	414705.978481208	806958.155784411	342362.672741288	1454233.08218458	94101.9774840409	237508.977381092	178888.786440454	48678.7742348131	348394.10078148	29079.4164928578	215134.809387406	2892119.75295306	102278.954293568	422219.071305138	945093.159647289
PTTG3_HUMAN	251724.66169315	69388.7222422651	100900.660999723	180380.192527934	707458.968117669	50125.2820832841	24210.5324886335	32183.9437246889	53396.9774633248	61445.4460233024	52774.1278057222	93712.9627137986	354222.969313502	59576.5594576589	96748.8042380276	899709.942273244	492527.454480994	5538.88469360787	31156.2314478541	64947.1068499407	12401.3331586553
PUR6_HUMAN	688100.115340547	110617.05172642	530856.675918136	130271.037778945	460345.385670241	268414.545805149	162886.241112489	402193.162584414	112479.556849832	178136.796585308	246188.510851028	173923.168149845	309788.376812724	356790.31782791	253439.414142956	504394.734662515	250492.115804847	822531.252346223	300482.136398968	198422.645379217	150589.219776489
PUR8_HUMAN	333643.413932497	9060.05002006576	59774.7271864376	259596.540158044	25475.2167353363	1953.40812873595	25291.4545408554	1097482.06285225	1023774.51645446	309433.97845942	193713.310127477	207656.166685972	199654.048353073	124687.351711441	388579.078161701	16989.0382103072	615391.631702196	1819542.27465279	161656.563647692	618615.574432258	873336.759391375
PUR9_HUMAN	8603.63538209062	4644.23937927763	5394.36777851032	6802.26794329208	13481.9643030325	22963.6939055075	4782.60335136169	224367.142495199	1412728.19386783	25980.4051763068	96668.7348442324	129767.712003494	470748.753775472	170983.347656863	594197.681347947	4429.81305268885	4793.11583306648	15166.6767153741	6210.76656931762	8747.19396532752	24410.6065006025
PURA2_HUMAN	104514.293142249	6368.9795309292	21193.202807735	149134.785696217	55920.4108557006	325966.51833054	62335.593755937	10294.0849298417	155296.934907517	97110.1793303335	217209.781920086	310945.253628999	597626.228224989	3833.78596437399	47516.2700198292	33778.2589958892	31962.601579175	9856.16361483445	54273.3285294469	39068.8391770968	151977.523652996
PYGB_HUMAN	468488.006771663	188961.420545605	326711.15988321	68770.3172226937	679947.07961788	120448.211832392	43682.6739414109	95652.6488274003	144251.295499896	17179.6553064086	430309.146360486	535962.861556719	524235.907943876	158156.325239239	164624.10710601	335597.292261959	532623.190674009	110442.758366526	305337.832421548	211540.892659207	132050.492804224
PYGL_HUMAN	2988780.8381054	467693.820040605	761057.915749957	281604.794223211	580118.076946308	691861.372480094	547894.368689545	163414.579745243	1218833.82280409	895988.028082884	1305240.67406373	1010482.34870875	1772658.15682744	413284.662797127	636763.629857466	691302.678541033	132838.878278625	412242.851141909	509418.144146139	302817.956241529	737252.130087068
PZP_HUMAN	25474.2914690278	5944.46822061715	22469.9055522468	211.215708011021	6796.71276869186	3182.62078022823	214455.047996647	192955.403507925	378006.967193006	99161.2783653132	13000.1859613223	335222.358299082	82743.2262215466	45716.228231473	863598.319248864	60647.517419836	66841.4412039106	72431.0856911955	63585.2972049075	1416.08481356305	1720.8886910793
QCR1_HUMAN	486911.385456889	187855.273431551	89268.3822043096	128325.50745129	10718.9023031415	152560.095890974	288429.227590888	11425.5326199745	29812.7241963334	8989.64518897193	107096.809045631	102141.612891515	302373.964909922	23808.0826591231	17415.1666736266	18446.7693050831	32111.1310157465	11155.3345469013	42384.7086596266	31438.5901159957	92394.2512618511
QCR6_HUMAN	71771.125774461	8227.60643895805	88235.4189579263	900922.786665257	976089.024722467	71760.5138281547	181089.993017247	379677.186657665	9331.58381640583	379902.470949184	48849.0007355228	41816.3456734377	60426.3336857799	729969.434129157	81701.5512316081	1549712.47492611	541517.730461821	516875.527116155	48160.5230432999	425313.661219417	42851.9248727035
QOR_HUMAN	177855.986537713	100694.516124376	611111.226954857	141183.24983732	124611.434296006	245168.961637705	161917.236859809	26493.3154944726	449067.425504505	48096.453263026	843025.806670498	261958.823275929	40728.2501155358	215471.877285464	116978.727904599	79980.4207361875	142980.143525768	1562.10908743226	260727.801390145	41626.6393671947	144896.959870228
QORX_HUMAN	4314125.33514227	2767775.4288949	8956893.98700975	1915601.16844372	5445037.40885881	3668247.03853823	2423936.9128663	425891.850966949	327966.101417715	2002098.62003893	2434099.34409421	414283.4837669	1178562.09393031	1616508.36234463	436713.132555028	1875252.14282823	845251.889148235	830548.055870566	2686379.41542527	1561033.39459756	3600860.80235239
QSOX1_HUMAN	1645562.55505581	1702004.67607131	3697022.23583058	4302370.83526871	5382382.0921005	13240694.5873477	6837942.73424348	3180655.83089625	443205.527896298	6701639.67959373	2648814.45828915	319665.942344455	536792.738517721	1754401.54871265	563839.349744188	4628871.87697218	5693404.49201222	7750687.09682265	3732748.45519935	11200263.6702348	12312967.3616336
RAB14_HUMAN	936533.749708914	226876.362242385	334297.043418182	530379.776260992	818398.440276702	590474.00814405	368566.154875976	415474.440138157	192525.159994897	182245.639403818	279110.015692427	110792.054804396	222194.401362303	1924638.29615245	340897.189552412	1789541.93415323	1648919.68553916	619084.077982034	141564.644057613	180527.362856414	282054.511956282
RAB18_HUMAN	9228.28746541797	40406.1613712069	5503.82750490324	52433.361882684	0	14121.1315659689	27204.7539550711	18385.8839609858	10914.9404590136	3959.56566309233	193344.853853316	34600.9939274195	32592.260137783	9477.35688187739	31475.3467256596	0	2429.03694869213	9962.3559267538	1279.9784273234	0	101397.851632969
RAB1B_HUMAN	1914852.82415352	735065.828450486	613116.166405749	872053.862255571	1102746.20892877	2201375.4794067	566240.49794437	1186906.4928199	3431147.10544821	1677901.24969954	1950264.66402503	1624072.45898065	1802066.63752056	1577108.7671129	2240116.29398489	602287.99609461	350382.258306452	1081410.231028	348556.764268643	539471.795657312	1642716.85207346
RAB1C_HUMAN	26313.142589347	159549.279712346	54141.13568732	8231.45596978375	51000.8061169169	18640.565534432	262593.469065963	455506.359302117	7354575.38761499	48638.7357722441	296190.464508437	175964.254134443	170314.161087343	635658.078231916	3426668.09647527	11425.0823217727	3067.77444773306	16575.054918397	18000.0848900191	22719.7714240923	91751.3248781862
RAB25_HUMAN	38066.1982050212	0	0	8647.6801616813	4121.72689513964	73372.1265979696	78080.6298375774	11260.6438631003	0	7586.99204651429	33534.2470756797	3492.7010780905	51700.5242758714	7748.89521488033	3059.08652888204	26319.3299449888	23781.5703146958	20195.0575940285	4357.61915894991	16451.3313430261	87434.7156454338
RAB2A_HUMAN	3906034.65922354	4310935.68983044	7524333.79218883	1544144.78398192	3093533.0360573	337062.545985549	4029.34340338004	502462.770648178	149975.781123749	1994710.11688835	2348322.8911759	331696.264661368	321216.053266891	824635.160447949	275939.17985039	1058732.65962461	1663570.8731202	2048306.59987465	2976981.05528062	1747501.31432453	208286.734002178
RAB5B_HUMAN	1354195.75380234	73568.9800640488	97838.1700688397	39908.2799646882	27415.6131612181	258980.232821788	94155.7303516141	153693.418359202	82221.4115856074	139471.021247493	206906.72332329	117074.508030036	144748.686380263	140617.117438213	256862.10520933	17531.7162042782	18759.1565195114	41659.739276872	49649.7096331089	40597.949727559	168335.982967521
RAB6A_HUMAN	946726.500082714	137376.220205528	214050.962915692	379606.302587537	364327.914035487	457029.020150455	134035.146861398	617720.686697632	64737.5788454708	365696.529538637	378162.447100774	99239.976971195	197702.590598327	710083.938965566	325114.739859263	451753.273613132	514280.030732296	177305.31889241	143392.818875895	301608.188088355	186446.390237277
RAB7A_HUMAN	1545409.70244843	302222.940889446	310215.272664186	606183.622823768	350915.999198491	1677367.6538303	526587.857739322	241159.843049914	77542.1297589832	1008204.8926785	762347.059227977	493215.341495762	649034.372944121	308478.302018749	342255.753834613	230568.750662955	144621.207350116	316897.589444051	496430.317693977	262508.119291834	1100733.05155966
RABP2_HUMAN	34984638.0533355	5014310.24302222	17402972.1424709	3513025.89444374	12445522.8931578	6239203.30556635	6030119.74289066	1087441.73279447	2411058.59176522	3121380.66541661	23846512.5844152	2182934.37661702	10828861.1519557	8708689.28864034	5427225.33859861	3987910.44122428	2547401.637168	700389.88353376	4279476.66410169	1055672.80886868	3328014.2264819
RAC1_HUMAN	275979.254997183	149110.484835343	188125.138703544	106806.119231355	135137.550064387	2881275.43383412	612235.939104148	146779.882310132	426032.513155118	853924.580739919	1018337.97882404	1564939.86502682	2174010.68442927	81487.2486700249	430810.64122394	79758.951281992	167114.930746483	301083.873150025	253900.952209742	156846.346652617	1087914.49403958
RADI_HUMAN	8199409.87693887	386519.820231232	1072065.63214489	272642934.912186	3373478.74191404	11202876.602472	62702608.6631661	448337.83274461	295956.29136569	43309729.6203602	2179020.87975852	402393.601687505	856457.855211017	608191.538766918	686392.626804955	1246718.58539632	498364.0409249	644058.830761809	1328168.91686075	1583025.67063862	10563539.6442429
RAN_HUMAN	667951.533908218	1449703.73801406	900840.378852777	734664.857615602	933649.153149218	1467315.43914314	695876.069584718	1974691.03134767	4195879.60011002	1220301.69628326	3542873.78589487	2302240.85174902	1700352.09723083	1244628.02857438	2440315.36425416	695179.647502684	298719.191006172	759775.892072722	928290.352888844	767684.301003228	694847.854020413
RB11A_HUMAN	1589303.58442931	649884.349549969	104363.362002471	535196.449651791	811746.582426006	585517.481652519	128785.671076986	441920.5822618	57701.7806499085	573903.676118247	854463.730837752	410607.165911453	413936.037414002	528032.890329318	641573.950318727	301887.915141802	648682.930253754	301437.13656401	268036.095316675	191970.899954196	1012710.16009324
RBM19_HUMAN	22354.663205415	303409.924255061	541927.412596122	300752.926465812	4980418.03377627	4832011.70916514	221248.19963122	644207.695841128	894511.07566589	421132.639781236	263610.350054568	172763.404939923	186110.309562632	2124338.134562	284460.243836633	1282724.82453264	141141.361856162	654213.076078048	246983.698816307	737996.398379168	54833.1065169302
RBSK_HUMAN	61155.1294109089	0	47782.1248241047	6057.41189287847	60021.7644591793	103702.163692884	8447.74218089489	24113.8251199647	158543.190629616	141964.96688867	160273.758732412	6701.62316427788	107147.441816329	142371.368729184	14.9984370212852	91479.8595299807	49120.3520425004	169287.20493279	63377.0228528518	35126.776998609	52879.0324853407
RCC1_HUMAN	11265.7226572364	6999.69274358306	0	0	15577.8457780911	11381.47967328	1438.61680837314	5284.31128810102	82504.5435073968	20457.7288464847	7401.05339806905	39596.3366050332	280514.274226292	36438.4830521857	48843.4931135004	26006.208308782	9214.40196839781	4041.96336406111	4336.60919065931	0	46143.6900947085
RCC2_HUMAN	178973.122529537	508.231339487143	295.867945832456	168759.757029541	4570.89622545285	370606.279287217	154401.908529197	22830.2967262945	20761.3016895797	68639.9142467697	36509.5306042699	17869.287367892	33895.2344652202	32167.0940613613	57323.7317092236	15058.4219500228	145494.705563339	58413.0469352691	35652.3195149145	26619.7246891332	89328.2934408866
RD23A_HUMAN	210384.428112886	16285.917966139	98591.2122594927	202976.997956041	139562.58701677	15388.9815911533	79544.1603461352	309695.290774399	982371.89418334	22174.8022731064	372785.949625829	100127.36959381	204596.439051254	207789.037900682	508066.445130304	245837.534876331	120729.359151735	34198.1475814787	91542.1204522997	90358.3997290959	119429.152168796
RD23B_HUMAN	2404098.75620625	1574205.3638025	3972377.19762063	6820985.47606881	5085237.51993229	1540029.56829545	1689092.08304713	1053650.19468284	815866.970411798	733288.388927253	3316968.7051208	1122963.81485425	3922015.83582612	2842658.02318564	1546287.92586715	8063691.02648449	3106997.04786977	1704739.58479583	2415319.22940964	3302430.02056417	1150276.2904119
RET1G_HUMAN	124583.899559363	3842.49881590276	352808.560226699	273195.093890564	472735.564825756	206916.478764808	318292.741085748	503109.180527255	17644.2644722008	597277.901757905	132297.118156322	212259.17048078	337624.028996549	186630.166033202	189560.267973548	102628.024213896	109482.848465545	775871.840326648	99238.8846251923	206458.37540439	199945.112433806
RET4_HUMAN	2602791.59610302	884637.062085392	2280489.97900262	143715.650208271	1192778.72528539	1443446.9044695	1665128.42445305	3560224.21228341	5604365.8634941	1673492.87732248	1050605.92122837	3997868.64326458	1618400.17462559	542075.545899335	2729592.12716285	158128.099163471	119652.043428419	706535.31131453	2638178.71866338	570754.546060532	1379100.72524402
RETN_HUMAN	820096.17328305	72808.7287836111	498883.870321463	498648.232201887	1094368.2124127	424661.139806881	866078.836817783	661303.925557657	618576.221187204	916939.486108581	194151.019851063	477343.533526861	461906.697694014	615803.281631951	1493054.54396374	521002.601245039	485535.878010615	10265714.9439546	867050.627502717	3831342.5810089	2170843.27044991
RFIP1_HUMAN	179867.298515749	95860.298371715	146410.932695159	374470.166432906	280109.418817912	185999.97991728	625906.4769652	141726.093020982	24966.3784005086	411745.246809156	12547.8352349026	42831.7834605213	77854.1422574045	258001.360899639	77215.7816187864	396597.280676057	98629.5868531212	208419.261806178	54848.0534486867	223325.745136064	85721.5953758312
RHG01_HUMAN	46205.7962405534	68429.2986294635	82318.6578610174	165656.694377585	22581.8623320283	227056.062133894	236177.011500408	33132.3593337159	103626.902282365	75039.7530701186	107697.720577631	86465.1627344209	220980.024889132	151669.830083077	156324.923967982	89160.5885855998	320900.223753019	400804.246964147	18916.9046354315	25575.6883664678	137470.836726389
RHG25_HUMAN	769383.204160744	626507.054981182	878930.38695695	1213209.22297773	1315070.9988149	16701896.6828659	636366.352295806	199723365.27007	1407758.32320153	27964230.9649059	6638536.19491348	2701529.20932212	551295.33576731	25585762.2692886	23144082.5758924	1800638.67332986	765105.177331709	1519084.56087511	570425.855400643	206285.172440803	7410879.20950806
RHOA_HUMAN	538249.664659046	66167.1536863406	210780.659382091	39661.9260906606	0	195725.452047716	56238.7337051244	262071.030412704	1214047.89725271	121747.2905205	819607.823511253	806701.587814969	1141654.72007968	307643.673679479	4508042.1061478	600239.584865174	140861.06011639	48556.7034887225	91972.8266651058	123251.950302387	119274.752738865
RINI_HUMAN	1181185.06543343	59784.8475617211	732399.809336738	419913.280176056	841284.996568458	489742.733068508	200907.008947031	428532.423591571	979694.910530861	241994.967478935	2384748.75739823	2339714.87743663	4884584.75053018	633069.576545318	1856052.29646681	494354.407731597	225511.268612101	22442.2911684784	103795.954539065	165094.239869285	317424.280096867
RL10A_HUMAN	1412461.33033094	898680.074790635	336650.6232111	122462.943546814	371206.096709456	37109.2383438651	194848.188054708	20983.9316056652	24359.0111834727	115255.803400073	32136.563872722	49169.3536481821	165313.667443764	222695.535445866	35632.0122802588	859586.524113322	171884.561066182	150928.604430708	317150.359071516	503101.170292554	189512.255108869
RL12_HUMAN	4786468.85087575	362888.08679832	826458.132275597	1086072.02440156	275230.275395099	388307.315087055	393018.612114979	141018.839726561	55941.2724681722	411883.848983781	780925.734488225	350390.734448932	878244.773302483	642748.855238376	763175.848021135	711255.422115896	289185.106998188	227115.889821426	850106.072461051	815077.462683598	655837.481773263
RL13_HUMAN	50753.5761771385	57053.0217962991	43032.7924171559	38883.7887946826	263021.852213221	79334.8699110539	154817.351688265	64663.0971937905	29305.6059967066	46154.5980535009	14799.693011088	24504.2778470296	304556.865224476	243233.792341853	23997.860510002	380743.438806679	74324.598793984	57759.469852349	252127.708218058	717633.369169167	49457.9921067361
RL23A_HUMAN	160319.303458606	310333.25557234	217149.271916515	208509.154446571	993424.980886569	190154.475597603	6877.6778196615	34018.6613275274	123672.116765427	81804.5200501623	15695.790065521	105268.217561687	286291.007513228	430737.253836054	144486.676644559	219376.201292874	277370.155651359	92572.6666240523	125834.408061957	309148.489276683	9222.74529446414
RL30_HUMAN	2181891.16552675	511080.768674747	388182.41267732	362715.150014616	15063.4301661709	55449.1863392266	22478.8098026758	16196.9949235266	52754.819899383	155201.941555881	150260.9205201	227207.907474493	268868.77641811	628271.799755853	264687.927684556	230011.589512186	123506.092029181	45601.6061975017	227547.903718711	129489.987162737	528236.032617495
RL5_HUMAN	890880.5120797	127777.2836488	336469.992331348	143130.264237285	212085.406862608	360669.502180108	374992.974140926	123145.337472249	19653.1391670659	612794.842706154	242304.348383155	521899.834897443	1226641.47805426	234739.566485841	450445.791167677	265491.26504658	174609.676895047	125169.627657449	258729.479906292	170238.437623101	1315150.25029523
RL6_HUMAN	825308.721122415	777580.939681027	365647.544981393	1581555.4745979	664996.148810088	2064593.50690481	1224459.0877749	136749.095967911	597695.124938567	796803.992118859	204221.288731687	212874.727860879	1588138.4633317	255886.187753555	183896.904526449	1923202.97207981	515532.269616378	1323358.75467968	212887.913651554	511932.310842967	998078.220469045
RL7_HUMAN	366249.323711037	71336.2046162547	48161.594294208	307960.900767203	36287.5647326984	1366.35998043925	1939.21200520688	7465.60079123716	0	1350.56040335756	2286.07867631875	2095.13168654924	87524.5603905698	45753.7144234156	1246.8422308518	24286.4647592292	60616.6721494044	2627.371243284	15671.6865808758	42533.609496166	2301.57166544279
RL7A_HUMAN	584451.587560711	780224.723953529	220685.883059951	42868.2647642242	1600744.79698439	11210.3047685257	0	17108.3668794028	225663.121036835	4333.01723576899	10252.0478721379	5053.78232165857	195576.80306714	14618.5621756432	29655.9042130389	310860.152153549	10754.4415434535	4344.08253976466	70298.60205667	53622.7329682027	1.80052157758891
RL8_HUMAN	188242.482998628	486311.81268194	15983.7542882596	163981.082053453	192895.804576696	120514.912429878	12217.6684051272	3547967.19582369	47536.5176440125	5810.18272314096	526496.972563884	1148246.17736174	386949.15672319	1404202.31411773	5828085.45269629	154258.853722222	121659.989563585	76808.6083458624	101421.071787254	192080.173997999	18181.0179824382
RLA0_HUMAN	669158.226690926	243250.023699009	1096017.61154578	313891.111297411	1447199.42581678	683128.463601584	2425893.00410404	312158.730435819	92140.5602718253	5388030.13846319	1850291.30235443	410708.500000535	418888.011628352	643572.546783102	288422.120383599	1864249.01683233	839584.891668011	784577.594057469	474115.594147806	2540429.5044409	115515.510287804
RLA2_HUMAN	10222646.4122695	2489237.23287882	10770742.8566259	8549508.00774494	12582587.0232671	450374.113080654	580091.498268648	707406.254963779	5839610.23941496	488949.526454986	1401002.51020346	1395249.51091871	4514035.92624372	4846613.94789917	4312937.02453422	12509046.9446685	2036781.23204563	527899.44365049	7562368.55147854	2287325.2879398	813922.045810814
RNAS7_HUMAN	75412.7918453172	403170.372822621	66707.016169784	1054836.01934812	32416.0508070504	21227.5504379404	12208.7592557222	135894.560082782	86673.2871192512	406045.622675604	11914.4844849193	37620.0357658534	43524.6133098367	93527.3558068482	22364.6427089775	213631.852016018	117287.820334512	103161.791025991	54149.2948404622	293080.417422492	59183.8369278276
RNF17_HUMAN	1695559.42814171	207404.021173521	75935.5096979862	97039.1215486353	232955.363261337	123590.112217681	273902.608501667	100663.964018965	17383.8909606884	169307.070747546	73740.639116596	53072.624760123	107533.906355316	65651.7310069167	32843.7418357214	88965.2927862538	22115.5226959907	396988.684286368	72921.3616291209	66970.6068244513	512614.296673416
RNT2_HUMAN	860504.18907823	927908.902443059	526715.091214741	114895.978722136	522527.767675398	206884.702843692	259443.60501744	542347.998192092	195282.947482803	552886.51539542	426989.870627603	422107.714245166	441128.770263688	416092.869541551	225521.848090254	228404.693269161	608780.773146782	389011.502862147	618161.710691057	1728973.60034768	298795.875889996
ROA1_HUMAN	245355.752327401	37900.5546235937	175323.489140499	120702.464688838	456687.896744747	171685.557885359	103933.1840822	65332.9009451623	101309.787252284	192264.826456536	814786.216896918	763025.792697665	1531820.25548683	288830.619960881	313888.308973045	509213.523946973	195669.224985911	143399.63337583	66946.2126602144	59516.7166811715	118814.713602971
ROA2_HUMAN	572827.70295689	87627.5984489304	124294.588450333	516714.230106422	368822.823539722	185184.689451084	84171.8239785576	112954.828685898	43589.2472707096	266950.870882903	833453.624139035	1464497.358126	3988667.43637979	431280.583197928	530923.535109032	449496.036796423	151564.03836943	288218.450897703	247233.956649691	192829.978041846	236822.682326224
ROA3_HUMAN	142756.428713286	2781.17077633484	5247.95949646422	10062.254680136	50897.3184936728	11721.0407770978	6187.50199542255	16408.8098289358	3114.0995301838	2575.39395283783	64075.5914531073	60518.2496038672	479841.373054824	18280.9284086876	49493.7807119676	121875.101094121	97316.2407010913	13875.481157987	931.823935629302	161164.217571593	7571.8419915481
RPIA_HUMAN	648363.607758697	235975.100091555	120369.824268393	0	93656.4055961306	11019.4923317671	19517.2190255804	19664.2052644871	773701.754583347	697.672906142133	84175.7482513197	124373.305973462	176144.163907385	337414.757837797	749210.005004423	88152.3915779082	75731.4992787594	34930.6083883292	182392.736240443	199802.698156061	40098.3390979272
RPTN_HUMAN	271245.466593068	522844.499813354	1188800.46942953	1261491.83689596	6742235.45551382	335612.722189626	466124.59082337	7365802.5819251	160539.115660235	185118.726602951	251432.186634256	198250.944002808	270812.050252613	954125.654303548	63774.4932581346	9105643.14624428	5122516.76418905	242876.999942262	3459280.13919471	15410752.3512695	442863.661996457
RRBP1_HUMAN	358198.936903255	735041.107498897	303593.580571385	1263455.72635841	1347953.36131911	1122306.7359852	932649.928857311	548937.350435641	170091.235755365	927314.533228192	160304.48897503	155789.204614373	366367.864696509	790554.051576384	178815.066020038	2320793.35630421	833904.720828282	1754279.49716799	203613.475624197	1572765.55486463	845815.011535182
RS12_HUMAN	2760199.43433808	223128.763865323	263553.590304214	65555.5933854834	296903.073001892	185138.444462664	134529.594175718	553272.380382496	900088.591140342	334258.54352976	360996.574032842	359629.242552366	801826.581630021	331270.803096133	708965.461408618	267367.59026156	107522.305324479	115044.024903277	202505.552467219	85758.6086968764	105431.195772438
RS14_HUMAN	112190.949333024	52976.7694620685	145057.977144914	41278.3129962883	385262.571896367	15581.2215172884	19382.33576584	117812.200889517	44014.7297733979	1666.5735694017	60742.5363448567	626387.579295813	349492.226116356	254309.177265823	352242.7165126	262450.770965802	140124.07948268	28807.9487978222	1087231.55284649	253698.043864497	57639.9610433533
RS18_HUMAN	366114.462622877	1157986.3526569	131966.836706171	195303.182117617	68353.8732716815	34352.3517887591	126409.219240061	349701.653013531	48850.0378644611	98062.6881711089	441723.585349172	134463.15961856	240061.714068346	81821.4157591514	116620.65376879	87712.6631295284	51968.2590964286	109011.771086447	113675.964553275	39432.4576616575	239873.761158963
RS19_HUMAN	876624.381836733	320081.371505534	645175.710706653	258128.671262754	373735.991714234	36312.2118543713	49558.5576668893	24999.6185217904	5193.50053613051	31864.6784063233	80131.8414432352	163693.420537319	304175.209162846	285818.992445949	147735.603057158	116444.937218792	101967.588267507	135608.499576975	556621.338124976	213311.514718853	39149.3957497097
RS25_HUMAN	608959.754692464	3724775.56899755	929905.779238625	142397.498785438	1169143.82770469	131556.049896971	121422.846159407	38341.1781910452	2215391.66721637	34459.6729776715	487445.02415023	511872.746572652	290158.502667398	565503.677263347	1186899.29420895	274628.843479444	74690.9641007569	93666.7118438199	753830.478004337	577312.941208147	84559.5629703105
RS27A_HUMAN	15392272.5033923	16327822.1806074	28799517.9885702	47957149.0374844	48344084.3984002	10392819.7540485	9142287.76740289	22438690.8368015	11639139.3735546	21375493.1686512	11767184.692226	4281382.67382673	7763455.25440156	30423456.5951134	10670494.0534844	81248682.8832196	35623204.630527	45051756.192427	24610146.1562651	40677179.1511206	14170529.3858234
RS28_HUMAN	1777347.69916535	706228.839251539	1051100.74249032	203181.506641803	969434.177367395	110038.881890822	12593.6424273616	43933.6316428686	182922.548671996	19867.0457794779	517308.757674299	243237.371678622	942586.628555341	207009.894408263	175130.346578369	93927.2936094864	128469.586051936	17509.8812601668	742631.245025572	233027.550970888	28422.1476112372
RS3_HUMAN	182122.305221333	225497.691717064	43089.0033857784	207042.196150057	121008.409017047	104009.321104375	50217.237282178	39853.914113586	138680.457934687	25712.5164270528	31603.1786144792	216570.317600376	296021.42267862	250639.157537766	103324.694318024	145994.621999783	109530.691709751	331182.491758279	101418.148766605	28265.013586082	65102.2746019201
RS3A_HUMAN	316069.23281775	156830.094213073	194007.985449471	15286.5270794677	378864.728842216	231400.795736172	35295.9066504483	29665.8214234395	659.462863643474	29201.7087293832	323.748311217456	130646.499997263	240335.298530525	2024.6862546805	943.116639284592	225280.361723004	0	37360.7389594947	16856.4047416601	10021.0526340859	75883.1443439827
RS4X_HUMAN	9091.24674933866	703333.96830268	244461.830611876	88934.3917505294	46516.3049634043	168121.166949953	206463.248222583	12355.6924034819	58866.7071964797	157493.491045602	105609.849090574	266220.266935411	317339.970162008	74444.6736270974	138423.781808869	5876.09339082632	92813.6161569199	37413.3178309814	8906.08391571776	47997.4616384902	334333.026378613
RS8_HUMAN	147373.016451413	141669.080835562	103272.456292771	85576.3532009823	561590.322764103	5250096.71846158	1510923.98576498	5446145.44161143	12874.5090688021	2765956.46773462	167520.551340863	72888.143791699	266419.539581956	1468742.24138399	34251.9831403531	254688.93724163	1153118.18171877	1376938.5159714	191502.288864397	2457072.437389	2461464.65004924
RSSA_HUMAN	3589281.66287312	82900.4739890366	626162.059682357	153506.455304554	610547.798659062	291418.295830991	252494.61955012	28947.0692640406	21922.6644250288	192017.709622573	419558.913717043	536986.84864172	2303393.33367726	85281.8131109036	349280.910335887	24854.9348288356	68471.0388086809	65098.1795953943	105542.010817976	43482.7064827419	169532.223352968
RSU1_HUMAN	0	0	0	0	0	10434.4185557257	2112.497589724	3628.71254419604	34135.2013183434	7405.65779084667	57567.8327563289	31263.5834520816	24509.0303910348	4997.80060957092	50492.1517686254	0	0	0	0	0	6.16744128111124
RTN3_HUMAN	26461.2741359404	168621.305681547	20153.5535203581	10710.8368985255	56540.5399417003	77952.6085181742	119077.007045546	40065.605237711	90287.9978568902	204956.474594109	44828.0977360514	149353.905702554	102945.104540064	1739585.17689013	92147.5571639901	57.590322185011	37262.8654796539	79377.1112925077	32156.7530322981	80083.8037938768	285231.404830203
RUFY3_HUMAN	337604.762420868	308884.058529579	1204620.22857049	3033686.74169605	643391.227621644	885076.087870761	1991731.77062402	1039753.57877898	112959.837284656	507683.184394204	305419.510436584	1882347.13757161	771837.781477213	1117889.88858838	1417365.28645992	280013.894306689	771194.603148032	2231108.58715395	874734.451458402	2119897.20688075	1308528.89343509
RUVB1_HUMAN	101684.993581901	7410.9287526635	3518.40611163953	49913.3837320416	1838.16644184367	13799.91183998	8850.2769712243	7039.70276312837	256753.443481807	10295.3233384101	116874.110541875	65658.615107671	97814.7172732374	14127.733563905	104941.687589415	492.410375256628	2439.76982362511	22144.9575307875	28233.6912998481	1283.05967831027	15384.1547547331
RUXGL_HUMAN	147332.006412332	2263.24724045099	60467.6742642577	15926.4532451443	748.956497925624	263860.165420463	228917.22852558	361154.52479107	1306.50536175979	142456.856973624	340683.539935227	115233.208944874	19325.5625515409	323637.076577611	4746.866858936	1.1888645450802	10812.7731663561	8560.12767878095	46908.5966380695	0	9200.81140222509
S100P_HUMAN	48288876.7663935	3017981.47572638	7468798.52206584	75108640.5429954	3422470.20217385	28986177.35249	78155468.1946631	29102995.7410153	4232521.77594265	74897767.9829723	7777864.54966994	11328405.7598834	61966257.3938885	23540426.2839699	26728243.030971	11298403.9393424	9305666.92897297	82236103.9115374	9774695.97561115	27957809.4243046	50028034.6007804
S10A2_HUMAN	32449802.2356291	2842457.05148998	6673675.92502881	86244364.8903315	7423436.23498245	21712801.4053886	80605749.9393036	1942973.50858696	912089.138279738	16829622.1430273	18033183.3676255	7231600.55243071	6702789.93542412	8093151.15434606	15753048.8554922	2838409.31760973	2431528.34686262	1751426.67615736	8694121.03786366	3386316.92374545	21067273.811436
S10A4_HUMAN	677797.871149308	277346.82223797	976375.656507058	1610079.77390147	1110596.88969285	6365816.41173888	8271244.18788392	4913700.99549769	6641726.98534882	4827838.28099523	2342289.98870499	4437424.12326302	2084497.26708174	2495850.89873775	5159750.30305603	574111.595947912	1138570.1094424	3133148.71885967	2006427.42180932	1587722.30020859	4393885.24273362
S10A6_HUMAN	41851299.6753638	23930065.0031296	58296749.5670309	42813784.7496897	31600582.5799105	22412479.8461639	28139685.3291608	29315625.2218338	17667878.8614426	13733057.9364665	34314875.629198	49198014.9212933	167650241.449704	25371928.3966317	34148463.7236518	7795640.76571942	6794215.74537762	5700545.30068871	63679713.5304502	9866495.96988307	24977623.9806887
S10A7_HUMAN	3888643088.79056	27236221.5877019	77319754.4448664	7721328355.45941	41685652.1543551	56697310.6902935	159034744.912725	19086208.3388618	82994343.1097053	226120051.533527	37885216.3268216	4946680.74023969	5660068.41190642	17966836.3287256	117090892.144324	330249743.488112	20331250.261023	8093324.04853075	17437913.1162035	27631971.4200163	25247784.8369637
S10A8_HUMAN	5412163172.17331	225543412.713412	1433184748.47645	3476950446.72252	183653535.672313	399364819.822393	1027679629.11928	354816765.660504	43884192.0380783	891238157.072255	173425658.304364	313225027.186161	193917480.671111	280497052.503312	251715933.429403	138850229.420055	327087269.781316	560235556.880432	1175748593.21797	954112788.059113	1182665737.95524
S10A9_HUMAN	5001240752.64874	363891941.07052	1564551118.02536	3655627741.78699	278483459.409893	59290234.6240001	198721306.107596	460319155.969793	23741786.4694154	301116290.584474	125223657.160867	399517135.076853	227166990.182783	378079689.839993	269514041.971802	377382603.883907	294160111.989435	322495529.313312	1278084343.56889	819546336.7481	283826971.226915
S10AA_HUMAN	46174831.4749249	10790468.8795371	18541924.9384763	3057942.16389009	11944735.6504333	1479005.88265149	4777315.87518788	1024033.08729555	335601.418936273	7270255.5742208	886042.988055264	2251039.35652171	7055103.71041726	14915247.584621	3123254.14881327	7352524.67441438	4122719.93904907	3204649.95787392	7922080.82646859	7196348.5324953	11203411.8734131
S10AB_HUMAN	463405973.379904	109761546.278579	371757843.43004	143451746.313766	193544876.988278	92952009.5734651	156640717.771528	10770167.4150681	4458181.37133331	65896654.1675555	22907669.0477847	28240793.5052081	110943346.665487	61046729.0360806	29890915.9388626	29121216.9507547	22496030.9719348	27836949.751769	78566015.5137697	52298048.225621	138654883.608518
S10AC_HUMAN	6017854.39629771	2699060.19168558	9908391.27508787	12694778.1735223	4777704.97853885	46276150.0994649	70941797.5254927	19167362.3047087	7997205.6115636	27960178.010952	13666760.7982113	19649737.3103664	7153991.7800552	3104618.28864889	8675143.43041945	1922957.42427325	3960140.12874516	44253777.100241	13538008.293461	1084836.47435751	206398.671612059
S10AD_HUMAN	1776567.49546987	604501.117112153	1042429.43052937	467935.435917815	59164.021571233	775566.729481965	754055.585147036	51148.2110153278	3718.0893371878	579952.343990933	424559.308937111	125569.275429135	712824.298397261	1070552.2724211	190926.956226338	247927.270101854	534376.396662671	310304.082032661	680462.961263306	505734.001005095	1366554.55975268
S10AE_HUMAN	8623989.55448387	3992948.62755288	5851408.74827803	2563248.12669433	6697084.59008451	441048.639026659	770936.436678541	873866.026667258	444443.108095084	1205832.36766074	1183668.54636231	371846.379556202	1631542.18565326	9009676.7803014	905278.188881126	10128175.5478738	2331301.1200345	680910.728944627	1441875.21164721	1859041.98231785	1915537.56818856
S10AG_HUMAN	6483160.82047929	1697883.33367622	3959541.9922452	944587.965878897	1902536.11585245	970799.29147878	2928849.41669366	303054.634554208	63229.9680469283	603114.376618689	1269520.48161704	388258.48821656	1413443.99538278	2495341.95238597	924018.326482896	1152539.03259276	1260830.21244714	320996.8801647	2981559.60995642	1790527.07066376	1915088.40338162
SAHH_HUMAN	9598463.69739514	521932.777201579	4950719.63691256	4057664.01356508	704190.876404412	3158728.83110919	2392880.1847268	274508.007837077	3677466.91144585	1075215.38061792	5457852.10192944	1239182.77944573	2817960.3270866	1673496.72845012	3823758.50492684	487091.033382026	493610.880458865	622266.217652586	2874250.45612263	227436.863024922	2266229.4231362
SAMP_HUMAN	127686.699605677	1830714.53851107	565599.555193225	322608.811906832	902517.787226752	869696.353755238	2708060.97033794	1346447.77305628	1690193.73350263	827876.091698111	746023.385704897	698124.869330246	504392.102032381	310723.086268639	810236.094357425	80354.9790393366	168721.255476521	388871.936820068	582605.788527117	237510.192343843	331991.41276956
SAP_HUMAN	2401486.45374804	776982.263262545	1549666.64039314	2204517.41016569	1406686.47200813	1457788.72839259	1582880.27809721	2221392.75264092	623700.32278691	2844084.79860523	1075136.02586478	1919709.00634505	3377924.21401474	2182920.48645087	900503.307800206	2537529.26476246	1531144.81704366	6281263.84300654	966481.311319008	2296642.00539421	2230270.73434037
SAP3_HUMAN	1076097.03846003	266916.051183287	1516962.92976536	14969577.0051809	4534360.2012481	8069874.68632877	2627634.07702447	1279908.02473707	32230.7605129877	1502312.82051178	645873.552592452	384802.330220911	506647.37511826	1511548.98218471	201258.612985174	5872824.80464638	4795633.57906986	4055805.7037746	945140.392719849	4637537.3488927	1941633.84359362
SARG_HUMAN	7025410.47627049	2983729.60653011	4545402.33771465	1566718.33023889	6228113.86525723	69367.6485521855	152025.387365489	452688.91683223	366141.030894552	847860.059487973	185279.489778822	122491.430817915	969704.168395268	4505036.14343117	928752.568551042	6385975.24637954	2516014.31525033	266381.183116178	1988785.35891314	2114240.96096695	266291.346240346
SARNP_HUMAN	351856.685540736	56906.2002354228	270970.490359359	559085.975385356	1430737.69656119	143111.806351845	78646.4088284123	75839.6975339771	600299.728538191	121133.918282404	80006.0395056998	90088.5796750082	315631.338578258	359435.108968916	532073.494060265	728963.240550235	195918.162147041	110796.955982492	249293.145527474	167906.906711781	353362.377810929
SASH1_HUMAN	7119.3781620681	479.529640473363	62456.6374949175	7645.1291072959	1989.62758558663	48431.7082789871	16008.5513436228	1194.82618094555	3560.77465070836	8436.78528370546	14437.957180517	2482.0427862762	12752.1107180398	8847.00915068757	2511.98232895701	41176.2403958885	27680.6601605076	31997.6563686227	4736.5108041955	54354.9038760522	9934.57193481014
SBDS_HUMAN	1226653.2029624	320668.985451543	646459.386187528	598504.479715435	898113.92147019	39740.1197649745	23183.7012691532	65104.8576343826	50917.1366354962	87519.1714711324	114809.477057469	61402.5231700339	206395.024926159	292563.139926529	152312.039653092	513347.904356667	246306.236170938	41747.7139727768	281299.879678509	303370.004164403	43903.2645827878
SBNO2_HUMAN	53439.879341654	23157.6408826735	1157.23479361107	1915.54086720015	22873.1428456477	0	10369.2088274385	6099.39397149039	15105.0795342672	9291.45539604461	723.330684761534	0	0	38221.422443091	2904.68785295649	182841.338518014	26644.0885261537	15924.1593175998	4290.23205903206	34293.203274373	20397.5274279554
SBP1_HUMAN	8497237.27337453	19282985.3768609	49037730.9805085	31846887.8465828	158574567.891881	68863186.2918355	43448091.7755777	30544159.5896917	29186767.6580878	29494925.7179462	41583761.537248	21298543.6565429	47255859.1100645	34661409.8162339	20704823.9506773	54613776.6624514	34323297.1199171	24964689.7184691	47357389.7913518	64577691.3592788	48377701.8196463
SBSN_HUMAN	36035466.8446483	8721752.79925391	34470102.1915756	49948170.8389814	46608394.7575585	969791.981747951	1097657.58181225	14800886.0592534	3015997.18210909	7351463.83716312	4588428.41709971	1818117.38741866	2486015.65376191	8559333.73589013	3271605.90002733	53389174.9985523	29672687.2118431	10884393.3932652	28055657.7376462	14984248.6570841	2903695.92185696
SC24C_HUMAN	201172.664728689	99971.3546367645	13868.1030355183	153827.23196568	389719.849978843	12488.7939384529	18068.5653519893	0	2757.00725799382	16150.0225625327	67269.2018395614	32760.5166785686	79887.7396683042	118095.140917669	21697.8581920867	267408.088714136	44636.1968618916	1332.23675992823	19237.328572102	94570.5849605568	606.071785917374
SC31A_HUMAN	332881.454109759	56139.9975329024	51304.4853476349	333672.783439374	1068162.81034701	42759.2619186373	17634.6623210536	12695.6949639	28585.255402146	154191.723212915	35451.1689858933	74981.6373921518	83321.1932479119	303043.364966129	21937.3150213156	601098.310693349	76282.8106254486	10117.1434797229	164528.647462419	53094.228357388	53506.320824225
SCEL_HUMAN	9790731.21495176	4267022.3012119	6158705.15147837	10229878.8932197	9497625.83004409	395174.935665897	271947.185643775	2333827.43446724	19867450.4428216	632968.416892552	2574737.61909205	686495.634221854	981726.252751339	6932304.18629027	7289105.49510338	10539898.0032569	5281814.37721314	611640.218967702	1773601.30971518	4718180.3983161	466926.385357177
SCRN1_HUMAN	0	0	0	0	0	560.616872656286	4800.90625460846	1004.45132051138	0	457.254745670072	15186.2752310659	47866.2856818954	399955.18238412	5368.42654800083	20559.5251004696	0	1911.88076938591	0	0	838.33631259521	76914.9807938244
[truncated: 231 more rows]
