# Supplementary material for: Increased genital mucosal cytokines in Canadian women associate with higher antigen-presenting cells, inflammatory metabolites, epithelial barrier disruption, and the depletion of L. crispatus
Source: Microbiome. 2023 Jul 25;11:159. doi: 10.1186/s40168-023-01594-y (PMC10367425; doi:10.1186/s40168-023-01594-y)
Supplement: Supplementary file 7 — Additional file 6. Metaproteome results. [file 40168_2023_1594_MOESM6_ESM.csv]

accession	ptid	count	description	gene	taxa
A0A072MUD4_9BIFI	VM001	3.2711	30S ribosomal protein S10	rpsJ	undistinguishable
A0A075NEM4_BIFLN	VM001	0.81776	50S ribosomal protein L23	rplW	undistinguishable
A0A076JI37_9BIFI	VM001	2.0444	DNA-binding protein HU	BCOR_0940	undistinguishable
A0A076JP43_BIFAD	VM001	2.184	Chaperone protein DnaK	dnaK	Bifidobacterium
A0A081QEB5_STRMT	VM001	1.092	Ribosomal RNA small subunit methyltransferase H	mraW	Streptococcus
A0A086ZED1_9BIFI	VM001	1.2266	50S ribosomal protein L24	rplX	undistinguishable
A0A086ZLJ3_9BIFI	VM001	1.6355	30S ribosomal protein S18	rpsR	undistinguishable
A0A086ZP22_9BIFI	VM001	1.6355	Transcription elongation factor GreA	greA	undistinguishable
A0A087A1P0_9BIFI	VM001	0.81776	Arginine ABC transporter ATP-binding protein	BBIA_0371	Bifidobacterium
A0A087ACE0_9BIFI	VM001	0.81776	Phosphoribosylaminoimidazole-succinocarboxamide synthase	purC	Bifidobacterium
A0A087B2R7_9BIFI	VM001	0.81776	DNA polymerase III subunits gamma and tau	BCUN_1083	Bifidobacterium
A0A087BLX9_9BIFI	VM001	0.81776	ATP-dependent Clp protease proteolytic subunit	clpP	undistinguishable
A0A087CFM5_9BIFI	VM001	1.2266	Ribonuclease Rne/Rng family	BPSY_0923	Bifidobacterium
A0A087CFW2_9BIFI	VM001	2.0444	30S ribosomal protein S9	rpsI	undistinguishable
A0A087QBQ3_LACGS	VM001	0.40888	30S ribosomal protein S6	rpsF	Lactobacillus
A0A095XLE8_9FIRM	VM001	2.184	Cell wall-binding protein (Fragment)	HMPREF1639_07905	Peptostreptococcus
A0A095Y3I8_9BACT	VM001	1.2266	50S ribosomal protein L5	rplE	Prevotella
A0A095Z459_9FIRM	VM001	0.81776	Electron transfer flavoprotein subunit alpha	HMPREF2134_16270	Peptoniphilus
A0A095Z4W8_9FIRM	VM001	1.6355	Elongation factor Tu	tuf	Peptoniphilus
A0A095Z5A3_9FIRM	VM001	0.40888	Electron transfer flavoprotein subunit beta	HMPREF2134_16275	Peptoniphilus
A0A095Z924_9FIRM	VM001	1.092	Glutamate dehydrogenase	HMPREF2134_13835	Peptoniphilus
A0A095ZDZ5_9BACT	VM001	0.81776	Membrane protein	HMPREF2137_12675	undistinguishable
A0A095ZHK9_9BACT	VM001	0.81776	Uncharacterized protein	HMPREF2137_10235	Prevotella
A0A095ZHW7_9FIRM	VM001	0.40888	Uncharacterized protein	HMPREF2134_06480	Peptoniphilus
A0A095ZJB5_9BACT	VM001	1.6355	Enolase	eno	Prevotella
A0A095ZNR1_9BACT	VM001	0.81776	TonB-dependent receptor	HMPREF2137_02230	Prevotella
A0A096AAI9_9BACT	VM001	0.81776	Membrane protein	HMPREF0647_09665	Prevotella
A0A096AAM1_9BACT	VM001	2.0444	OmpA family protein	HMPREF0647_08525	undistinguishable
A0A096ABW7_9BACT	VM001	1.6355	Alkyl hydroperoxide reductase	HMPREF0647_06040	Prevotella
A0A096AD73_9BACT	VM001	1.6355	Enolase	eno	Prevotella
A0A096ADS0_9BACT	VM001	1.2266	Cytolysin	HMPREF0647_05680	Prevotella
A0A096ADZ3_9BACT	VM001	2.184	Glutamate dehydrogenase	HMPREF0647_02915	Prevotella
A0A096AF92_9BACT	VM001	1.6355	Phosphoserine aminotransferase	serC	Prevotella
A0A096AFP4_9FIRM	VM001	1.2266	Acyl-CoA dehydrogenase	HMPREF2134_16280	Peptoniphilus
A0A096AHH1_9BACT	VM001	0.81776	Uncharacterized protein	HMPREF0647_00175	Prevotella
A0A096AIC2_9BACT	VM001	1.6355	Pyridoxal 5'-phosphate synthase subunit PdxS	pdxS	Prevotella
A0A096AKQ8_9BACT	VM001	1.6355	Uncharacterized protein	HMPREF0654_09990	Prevotella
A0A096AL77_9BACT	VM001	0.81776	Uncharacterized protein	HMPREF0654_09995	Prevotella
A0A096AM44_9BACT	VM001	2.0444	Glutamine synthetase	HMPREF0654_09685	Prevotella
A0A096APH1_9BACT	VM001	2.8622	2-amino-3-ketobutyrate coenzyme A ligase	kbl	Prevotella
A0A096APS9_9BACT	VM001	0.81776	Flagellar motor protein MotA	HMPREF0654_08040	Prevotella
A0A096ARG7_9BACT	VM001	2.4533	50S ribosomal protein L7/L12	rplL	Prevotella
A0A096ARH3_9BACT	VM001	1.2266	Membrane protein	HMPREF0654_04215	Prevotella
A0A096ATL3_9BACT	VM001	0.81776	Deoxyribonuclease HsdR	HMPREF0654_01675	Prevotella
A0A096ATX2_9BACT	VM001	7.3599	Glutamate dehydrogenase	HMPREF0654_02240	Prevotella
A0A096B012_9FIRM	VM001	0.81776	Acetylornithine aminotransferase	argD	Peptoniphilus
A0A096B419_9BACT	VM001	1.2266	Uncharacterized protein	HMPREF2137_00135	Prevotella
A0A096BN11_9BACT	VM001	0.81776	Triosephosphate isomerase	tpiA	Prevotella
A0A096BQE0_9BACT	VM001	0.81776	Membrane protein	HMPREF0647_04885	Prevotella
A0A096BRL6_9BACT	VM001	1.2266	Fructose-bisphosphate aldolase	HMPREF0647_02935	Prevotella
A0A096BRW1_9BACT	VM001	2.8622	OmpA family protein	HMPREF0647_02535	Prevotella
A0A096BSZ1_9BACT	VM001	2.8622	Elongation factor Tu	tuf	Prevotella
A0A096BT05_9BACT	VM001	2.4533	Phosphoenolpyruvate carboxykinase [ATP]	pckA	Prevotella
A0A096BT40_9BACT	VM001	0.81776	Polyribonucleotide nucleotidyltransferase	pnp	Prevotella
A0A096BXF0_9BACT	VM001	0.81776	Copper resistance protein NlpE	HMPREF0654_09880	Prevotella
A0A096C334_9BACT	VM001	0.81776	Uncharacterized protein	HMPREF0654_05480	Prevotella
A0A096C5W7_9BACT	VM001	1.2266	Uncharacterized protein	HMPREF0654_01915	Prevotella
A0A096C6U3_9BACT	VM001	3.2711	OmpA family protein	HMPREF0654_00910	Prevotella
A0A096CB56_9BACT	VM001	1.6355	Membrane protein	HMPREF9302_04680	Prevotella
A0A096CDS2_9BACT	VM001	3.2711	60 kDa chaperonin	groEL	Prevotella
A0A096CE57_9BACT	VM001	1.2266	Serine hydroxymethyltransferase	glyA	Prevotella
A0A096CHT5_9BACT	VM001	1.2266	Glycerophosphodiester phosphodiesterase	HMPREF0647_05140	Prevotella
A0A096CJ38_9BACT	VM001	0.81776	Flagellar motor protein MotA	HMPREF0647_03020	Prevotella
A0A096CN13_9BACT	VM001	0.81776	Multidrug transporter	HMPREF0654_10905	Prevotella
A0A096CPZ2_9BACT	VM001	3.2711	Membrane protein	HMPREF0654_09985	Prevotella
A0A096CW27_9BACT	VM001	0.81776	OmpA family protein	HMPREF0654_05040	Prevotella
A0A096CXE0_9BACT	VM001	2.8622	Alkyl hydroperoxide reductase	HMPREF0654_03200	Prevotella
A0A098YPQ8_9BACT	VM001	2.8622	Glyceraldehyde-3-phosphate dehydrogenase	HMPREF9304_08780	Prevotella
A0A098YQ12_9BACT	VM001	2.4533	Elongation factor Tu	tuf	Prevotella
A0A098YS13_9BACT	VM001	1.2266	Membrane protein	HMPREF9304_04000	Prevotella
A0A098YS46_9BACT	VM001	1.2266	Uncharacterized protein	HMPREF9304_06335	Prevotella
A0A098YS98_9BACT	VM001	4.9066	60 kDa chaperonin	groEL	Prevotella
A0A098YSF3_9BACT	VM001	1.2266	Ferritin	HMPREF9304_09630	Prevotella
A0A098YSG9_9BACT	VM001	1.2266	10 kDa chaperonin	groS	Prevotella
A0A098YSW8_9BACT	VM001	5.3155	Glutamate dehydrogenase	HMPREF9304_04255	Prevotella
A0A098YU84_9BACT	VM001	1.2266	Deoxyribonuclease HsdR	HMPREF9304_05995	Prevotella
A0A098YUI3_9BACT	VM001	2.0444	50S ribosomal protein L2	rplB	Prevotella
A0A098YV37_9BACT	VM001	0.81776	Endo-beta-N-acetylglucosaminidase	HMPREF9304_03990	Prevotella
A0A0D9ND69_PREIN	VM001	3.2711	60 kDa chaperonin	groL	Prevotella
A0A0E1XW36_9LACO	VM001	0.40888	50S ribosomal protein L2	rplB	Lactobacillus
A0A0E1XWG0_9LACO	VM001	0.81776	DNA-binding protein HU	hup	Lactobacillus
A0A0E1XWT4_9LACO	VM001	4.6373	Glyceraldehyde-3-phosphate dehydrogenase type I	gap	Lactobacillus
A0A0E1XXF4_9LACO	VM001	1.2266	FAD dependent oxidoreductase	HMPREF9217_0546	Lactobacillus
A0A0E1XXF7_9LACO	VM001	0.40888	ABC transporter substrate-binding protein family 5	HMPREF9217_0310	Lactobacillus
A0A0E1XXI8_9LACO	VM001	1.6355	Thiol-activated cytolysin	HMPREF9217_0874	Lactobacillus
A0A0E1XY21_9LACO	VM001	1.092	50S ribosomal protein L7/L12	rplL	Lactobacillus
A0A0E1XY28_9LACO	VM001	2.59288	Enolase	eno	Lactobacillus
A0A0E1XYF1_9LACO	VM001	0.40888	30S ribosomal protein S6	rpsF	Lactobacillus
A0A0E1XYG9_9LACO	VM001	0.81776	50S ribosomal protein L14	rplN	Lactobacillus
A0A0E1XZ26_9LACO	VM001	0.40888	PTS system mannose/fructose/sorbose family IIB component	HMPREF9217_0001	Lactobacillus
A0A0E1XZ75_9LACO	VM001	0.40888	PTS system mannose/fructose/sorbose family IID component	manZ	Lactobacillus
A0A0E1Y0D2_9LACO	VM001	0.40888	30S ribosomal protein S2	rpsB	Lactobacillus
A0A0E1Y650_9LACO	VM001	4.0888	Gram-positive signal peptide protein YSIRK family	HMPREF9217_0974	Lactobacillus
A0A0E1Y6T3_9LACO	VM001	0.40888	30S ribosomal protein S13	rpsM	Lactobacillus
A0A0E1Y718_9LACO	VM001	0.40888	Pyruvate kinase	pyk	Lactobacillus
A0A0E1Y889_9LACO	VM001	2.8622	ABC transporter solute-binding protein	HMPREF9217_0022	Lactobacillus
A0A0E8T770_STREE	VM001	0.81776	50S ribosomal protein L2	rplB_1	Streptococcus
A0A0E9DQN7_CHLTH	VM001	0.81776	60 kDa chaperonin	groEL_1	undistinguishable
A0A0E9EPI8_CHLTH	VM001	2.0444	Uncharacterised protein	ERS095036_06264	undistinguishable
A0A0E9ERY8_CHLTH	VM001	1.6355	Uncharacterised protein	ERS095036_06265	undistinguishable
A0A0E9F1Q0_CHLTH	VM001	0.81776	Elongation factor Tu	tufA	Chlamydia
A0A0E9FDR8_CHLTH	VM001	2.4533	PG33	ERS095036_13383	Chlamydia
A0A0J2AXA6_ECOLX	VM001	15.946	Nuclease	SK68_02281	Escherichia
A0A0J8F6J1_GARVA	VM001	2.8622	Peptidase (Fragment)	AC069_06985	Gardnerella
A0A0J8F744_GARVA	VM001	0.81776	Hydroxyethylthiazole kinase	AC069_06495	Gardnerella
A0A0J8F7A5_GARVA	VM001	1.6355	DNA gyrase subunit B	gyrB	Gardnerella
A0A0J8F7V3_GARVA	VM001	4.0888	DNA-directed RNA polymerase subunit alpha	rpoA	Gardnerella
A0A0J8F7W1_GARVA	VM001	4.4977	50S ribosomal protein L14	rplN	Gardnerella
A0A0J8F7Z9_GARVA	VM001	3.2711	30S ribosomal protein S13	rpsM	Gardnerella
A0A0J8F815_GARVA	VM001	0.81776	50S ribosomal protein L16	rplP	Gardnerella
A0A0J8F885_GARVA	VM001	0.81776	Aspartyl/glutamyl-tRNA(Asn/Gln) amidotransferase subunit C	gatC	Gardnerella
A0A0J8F8R5_GARVA	VM001	1.6355	Branched-chain-amino-acid aminotransferase	AC069_02285	Gardnerella
A0A0J8F8Y7_GARVA	VM001	4.0888	Nucleoside hydrolase	AC069_03205	Gardnerella
A0A0J8F9A7_GARVA	VM001	15.268	Elongation factor Tu	tuf	Gardnerella
A0A0J8F9J5_GARVA	VM001	1.6355	Ribose-phosphate pyrophosphokinase	prs	Gardnerella
A0A0J8FAG0_GARVA	VM001	0.81776	Xanthine phosphoribosyltransferase	xpt	undistinguishable
A0A0J8FAK2_GARVA	VM001	1.6355	14-alpha-glucan branching enzyme GlgB	glgB	Gardnerella
A0A0J8FC74_GARVA	VM001	1.092	Oxidoreductase	AC069_06515	Gardnerella
A0A0J8FCC0_GARVA	VM001	6.1332	ABC transporter substrate-binding protein	AC069_06335	Gardnerella
A0A0J8FCG5_GARVA	VM001	0.81776	Haloacid dehalogenase	AC069_05860	Gardnerella
A0A0J8FCH5_GARVA	VM001	2.0444	Phosphoenolpyruvate carboxylase	AC069_06035	Gardnerella
A0A0J8FCN9_GARVA	VM001	1.2266	50S ribosomal protein L21	rplU	Gardnerella
A0A0J8FCQ9_GARVA	VM001	0.81776	50S ribosomal protein L27	rpmA	Gardnerella
A0A0J8FCW2_GARVA	VM001	2.8622	Ribose-5-phosphate isomerase A	rpiA	Gardnerella
A0A0J8FD49_GARVA	VM001	5.3155	30S ribosomal protein S3	rpsC	Gardnerella
A0A0J8FD53_GARVA	VM001	1.2266	Uncharacterized protein	AC069_04195	Gardnerella
A0A0J8FD55_GARVA	VM001	2.8622	50S ribosomal protein L4	rplD	Gardnerella
A0A0J8FD85_GARVA	VM001	1.2266	50S ribosomal protein L22	rplV	Gardnerella
A0A0J8FDG7_GARVA	VM001	4.4977	Aspartyl/glutamyl-tRNA(Asn/Gln) amidotransferase subunit B	gatB	Gardnerella
A0A0J8FDR1_GARVA	VM001	17.582	Transaldolase	tal	Gardnerella
A0A0J8FDV1_GARVA	VM001	1.2266	Carbamoyl-phosphate synthase large chain	carB	Gardnerella
A0A0J8FEI0_GARVA	VM001	16.355	Elongation factor G	fusA	Gardnerella
A0A0J8FET3_GARVA	VM001	5.3155	Elongation factor Ts	tsf	Gardnerella
A0A0J8FF94_GARVA	VM001	10.631	Pyruvate kinase	AC069_00875	Gardnerella
A0A0J8I4P6_GARVA	VM001	3.2711	30S ribosomal protein S8	rpsH	Gardnerella
A0A0J8I4Q1_GARVA	VM001	2.8622	50S ribosomal protein L29	rpmC	Gardnerella
A0A0J8I5C7_GARVA	VM001	3.2711	Phosphoglycerate kinase	pgk	Gardnerella
A0A0J8I5W9_GARVA	VM001	1.092	L-lactate dehydrogenase	ldh	Gardnerella
A0A0R1F9V7_9LACO	VM001	0.81776	30S ribosomal protein S7	rpsG	Lactobacillus
A0A0R1GJ39_9LACO	VM001	1.092	Thymidylate synthase	thyA	Lactobacillus
A0A0R1GT20_9LACO	VM001	0.40888	Phosphoglycerate kinase	pgk	Lactobacillus
A0A0R1Z4T7_9LACO	VM001	2.4533	Glyceraldehyde-3-phosphate dehydrogenase type I	FC45_GL000500	Lactobacillus
B5CN00_9FIRM	VM001	4.3679	Precorrin-8X methylmutase	cobH	Ruminococcus
C2ME01_9PORP	VM001	1.6355	Glutamate dehydrogenase	gdh	Porphyromonas
C8C3P5_9BIFI	VM001	2.8622	Elongation factor Tu (Fragment)	tuf	Bifidobacterium
C8PBN4_9LACO	VM001	1.092	L-lactate dehydrogenase	ldhA	Lactobacillus
C8PBR2_9LACO	VM001	2.0444	Gram-positive signal peptide protein YSIRK family	FC42_GL000562	Lactobacillus
C8PC75_9LACO	VM001	1.2266	Gram-positive signal peptide protein YSIRK family	HMPREF0520_0695	Lactobacillus
C8PDJ8_9LACO	VM001	0.40888	Cell shape determining protein MreB/Mrl family	mreB	Lactobacillus
D1W5S0_9BACT	VM001	0.81776	Uncharacterized protein	HMPREF0650_1719	Prevotella
D2R9K3_GARV4	VM001	2.8622	50S ribosomal protein L7/L12	rplL	Gardnerella
D2R9K5_GARV4	VM001	2.4533	Uncharacterized protein	HMPREF0424_0229	Gardnerella
D2R9L1_GARV4	VM001	1.6355	Histidinol-phosphate aminotransferase	hisC	Gardnerella
D2R9M3_GARV4	VM001	2.0444	4-alpha-glucanotransferase	malQ	Gardnerella
D2R9M6_GARV4	VM001	6.1332	Aldehyde-alcohol dehydrogenase	HMPREF0424_0254	Gardnerella
D2R9M7_GARV4	VM001	2.4533	50S ribosomal protein L3	rplC	Gardnerella
D2R9N0_GARV4	VM001	4.9066	50S ribosomal protein L2	rplB	Gardnerella
D2R9N6_GARV4	VM001	5.3155	50S ribosomal protein L5	rplE	Gardnerella
D2R9N8_GARV4	VM001	2.4533	50S ribosomal protein L6	rplF	Gardnerella
D2R9P0_GARV4	VM001	4.4977	30S ribosomal protein S5	rpsE	Gardnerella
D2R9P4_GARV4	VM001	2.0444	Adenylate kinase	HMPREF0424_0272	Gardnerella
D2R9P9_GARV4	VM001	1.6355	50S ribosomal protein L17	rplQ	Gardnerella
D2R9Q4_GARV4	VM001	1.6355	Transcription termination/antitermination protein NusA	nusA	Gardnerella
D2R9Q5_GARV4	VM001	1.6355	Translation initiation factor IF-2	infB	Gardnerella
D2R9S0_GARV4	VM001	0.81776	ErfK/YbiS/YcfS/YnhG	HMPREF0424_0300	Gardnerella
D2R9S4_GARV4	VM001	0.81776	Transglycosylase	HMPREF0424_0304	Gardnerella
D2R9S8_GARV4	VM001	1.2266	Single-stranded DNA-binding protein	HMPREF0424_0309	Gardnerella
D2R9T0_GARV4	VM001	2.8622	50S ribosomal protein L9	rplI	Gardnerella
D2R9T8_GARV4	VM001	1.6355	Inosine-uridine preferring nucleoside hydrolase	HMPREF0424_0319	Gardnerella
D2R9U5_GARV4	VM001	2.8622	30S ribosomal protein S16	rpsP	Gardnerella
D2R9U8_GARV4	VM001	0.81776	Cysteine--tRNA ligase	cysS	Gardnerella
D2R9U9_GARV4	VM001	1.2266	Nicotinate phosphoribosyltransferase	pncB	Gardnerella
D2R9V2_GARV4	VM001	4.0888	Uncharacterized protein	HMPREF0424_0333	Gardnerella
D2R9W0_GARV4	VM001	2.184	Glucose-6-phosphate isomerase	pgi	Gardnerella
D2R9W3_GARV4	VM001	1.2266	ABC transporter ATP-binding protein	HMPREF0424_0347	Gardnerella
D2R9Z0_GARV4	VM001	4.9066	Alanine--tRNA ligase	alaS	Gardnerella
D2R9Z7_GARV4	VM001	2.4533	CTP synthase	pyrG	Gardnerella
D2R9Z8_GARV4	VM001	1.6355	FeS assembly protein SufB	sufB	Gardnerella
D2RA12_GARV4	VM001	3.276	CHAP domain protein	HMPREF0424_0398	Gardnerella
D2RA18_GARV4	VM001	1.2266	Thymidylate synthase	thyA	Gardnerella
D2RA22_GARV4	VM001	1.2266	Peptidase dimerization domain protein	HMPREF0424_0408	Gardnerella
D2RA25_GARV4	VM001	2.8622	Uncharacterized protein	HMPREF0424_0412	Gardnerella
D2RA58_GARV4	VM001	0.81776	DivIVA domain repeat protein	HMPREF0424_0449	Gardnerella
D2RA65_GARV4	VM001	4.4977	Cell division protein FtsZ	ftsZ	Gardnerella
D2RA70_GARV4	VM001	1.6355	Peptidase M24 family	HMPREF0424_0463	Gardnerella
D2RA78_GARV4	VM001	10.0874	Glyceraldehyde-3-phosphate dehydrogenase type I	gap	Gardnerella
D2RA79_GARV4	VM001	0.81776	Thiamine diphosphokinase	HMPREF0424_0473	Gardnerella
D2RA83_GARV4	VM001	2.0444	50S ribosomal protein L20	rplT	Gardnerella
D2RA92_GARV4	VM001	1.6355	ABC transporter substrate-binding protein family 5	HMPREF0424_0486	Gardnerella
D2RA95_GARV4	VM001	1.2266	Putative phosphonate C-P lyase system protein PhnK	HMPREF0424_0489	Gardnerella
D2RAI5_GARV4	VM001	4.0888	L-lactate dehydrogenase	ldh	Gardnerella
D2RAK2_GARV4	VM001	12.95	30S ribosomal protein S1	rpsA	Gardnerella
D2RAK8_GARV4	VM001	17.996	Pyruvate kinase	pyk	Gardnerella
D2RAK9_GARV4	VM001	1.2266	Alpha-amylase	HMPREF0424_0609	Gardnerella
D2RAM2_GARV4	VM001	4.0888	Acetate kinase	ackA	Gardnerella
D2RAM3_GARV4	VM001	0.81776	Phosphate acetyltransferase	pta	Gardnerella
D2RAM5_GARV4	VM001	0.81776	GMP synthase [glutamine-hydrolyzing]	guaA	Gardnerella
D2RAN7_GARV4	VM001	2.0444	Efflux ABC transporter permease protein	HMPREF0424_0642	Gardnerella
D2RAP1_GARV4	VM001	1.6355	Hydrolase alpha/beta domain protein	HMPREF0424_0646	Gardnerella
D2RAP3_GARV4	VM001	1.2266	Ribosome-binding ATPase YchF	ychF	Gardnerella
D2RAP7_GARV4	VM001	0.81776	Putative permease	HMPREF0424_0652	Gardnerella
D2RAQ0_GARV4	VM001	0.81776	NMT1/THI5-like protein	HMPREF0424_0655	Gardnerella
D2RAQ4_GARV4	VM001	0.81776	Uncharacterized protein	HMPREF0424_0659	Gardnerella
D2RAQ6_GARV4	VM001	16.7739	Enolase	eno	Gardnerella
D2RAR4_GARV4	VM001	2.0444	Phenylalanine--tRNA ligase alpha subunit	pheS	Gardnerella
D2RAR5_GARV4	VM001	3.2711	Phenylalanine--tRNA ligase beta subunit	pheT	Gardnerella
D2RAR7_GARV4	VM001	0.81776	Argininosuccinate synthase	argG	Gardnerella
D2RAR9_GARV4	VM001	3.2711	Tyrosine--tRNA ligase	tyrS	Gardnerella
D2RAS6_GARV4	VM001	7.7688	Ribosomal subunit interface protein	raiA	Gardnerella
D2RAS7_GARV4	VM001	6.1332	Protein translocase subunit SecA	secA	Gardnerella
D2RAT4_GARV4	VM001	1.2266	RNA polymerase sigma factor SigA	rpoD	Gardnerella
D2RAU3_GARV4	VM001	1.6355	Uncharacterized protein	HMPREF0424_0701	Gardnerella
D2RAV8_GARV4	VM001	0.81776	Uncharacterized protein	HMPREF0424_0716	Gardnerella
D2RAV9_GARV4	VM001	10.9052	60 kDa chaperonin	groL	Gardnerella
D2RAW6_GARV4	VM001	3.2711	ATPase family associated with various cellular activities (AAA)	HMPREF0424_0724	Gardnerella
D2RB09_GARV4	VM001	0.81776	Allantoinase	allB	Gardnerella
D2RB17_GARV4	VM001	2.0444	Histidine--tRNA ligase	hisS	Gardnerella
D2RB18_GARV4	VM001	4.0888	Aspartate--tRNA ligase	aspS	Gardnerella
D2RB39_GARV4	VM001	1.6355	Ribosome-recycling factor	frr	Gardnerella
D2RB41_GARV4	VM001	6.5421	Elongation factor Ts	tsf	Gardnerella
D2RB42_GARV4	VM001	6.1332	30S ribosomal protein S2	rpsB	Gardnerella
D2RB45_GARV4	VM001	1.6355	AMP-binding enzyme	HMPREF0424_0812	Gardnerella
D2RB64_GARV4	VM001	1.2266	Bifunctional purine biosynthesis protein PurH	purH	Gardnerella
D2RB66_GARV4	VM001	0.81776	Adenine phosphoribosyltransferase	apt	Gardnerella
D2RB73_GARV4	VM001	3.6799	Threonine--tRNA ligase	thrS	Gardnerella
D2RB77_GARV4	VM001	7.3648	ABC transporter substrate-binding protein	HMPREF0424_0845	Gardnerella
D2RB91_GARV4	VM001	2.8622	50S ribosomal protein L25	rplY	Gardnerella
D2RBA9_GARV4	VM001	0.81776	ATP-dependent Clp protease proteolytic subunit	clpP	Gardnerella
D2RBB3_GARV4	VM001	2.0444	Trigger factor	tig	Gardnerella
D2RBB7_GARV4	VM001	27.4049	Formate C-acetyltransferase	pflB	Gardnerella
D2RBC2_GARV4	VM001	2.4533	Phosphomethylpyrimidine synthase	thiC	Gardnerella
D2RBD2_GARV4	VM001	12.012	Transaldolase	tal	Gardnerella
D2RBE7_GARV4	VM001	1.2266	Carbamoyl-phosphate synthase small chain	carA	Gardnerella
D2RBE8_GARV4	VM001	1.2266	N utilization substance protein B homolog	nusB	Gardnerella
D2RBE9_GARV4	VM001	2.0444	Translation elongation factor P	efp	Gardnerella
D2RBF6_GARV4	VM001	2.0444	Aspartate carbamoyltransferase	pyrB	Gardnerella
D2RBP4_GARV4	VM001	0.81776	CDP-diacylglycerol--glycerol-3-phosphate 3-phosphatidyltransferase	pgsA	Gardnerella
D2RBS6_GARV4	VM001	1.2266	ABC transporter substrate-binding protein family 5	HMPREF0424_1058	Gardnerella
D2RBU0_GARV4	VM001	0.81776	Cell division ATP-binding protein FtsE	ftsE	Gardnerella
D2RBV0_GARV4	VM001	4.9066	Inosine-5'-monophosphate dehydrogenase	guaB	Gardnerella
D2RBW2_GARV4	VM001	23.855	Elongation factor G	fusA	Gardnerella
D2RBW3_GARV4	VM001	4.0888	30S ribosomal protein S7	rpsG	Gardnerella
D2RBY3_GARV4	VM001	5.3155	DivIVA domain protein	HMPREF0424_1117	Gardnerella
D2RBY5_GARV4	VM001	1.2266	UDP-glucose 4-epimerase	galE	Gardnerella
D2RBY9_GARV4	VM001	4.4977	Anaerobic ribonucleoside-triphosphate reductase	nrdD	Gardnerella
D2RBZ6_GARV4	VM001	2.8622	ATP-dependent zinc metalloprotease FtsH	hflB	Gardnerella
D2RBZ7_GARV4	VM001	0.81776	Hypoxanthine phosphoribosyltransferase	hpt	Gardnerella
D2RC04_GARV4	VM001	3.2711	Glutamine synthetase	glnA	Gardnerella
D2RC12_GARV4	VM001	1.2266	Phosphoglucosamine mutase	glmM	Gardnerella
D2RC27_GARV4	VM001	2.184	LPXTG-motif cell wall anchor domain protein	HMPREF0424_1164	Gardnerella
D2RC31_GARV4	VM001	14.311	DNA-directed RNA polymerase subunit beta'	rpoC	Gardnerella
D2RC32_GARV4	VM001	8.5865	DNA-directed RNA polymerase subunit beta	rpoB	Gardnerella
D2RC36_GARV4	VM001	0.81776	UPF0210 protein HMPREF0424_1173	HMPREF0424_1173	Gardnerella
D2RC41_GARV4	VM001	1.6355	UDP-galactopyranose mutase	glf	Gardnerella
D2RC76_GARV4	VM001	2.8622	Transcription termination/antitermination protein NusG	nusG	Gardnerella
D2RCB0_GARV4	VM001	2.0444	Peptidase C1-like family	HMPREF0424_1255	Gardnerella
D2RCB6_GARV4	VM001	3.6799	Putative formate--tetrahydrofolate ligase	HMPREF0424_1261	Gardnerella
D2RCC8_GARV4	VM001	1.2266	DNA topoisomerase 1	topA	Gardnerella
D2RCD0_GARV4	VM001	1.2266	Putative inositol 1-phosphate synthase	HMPREF0424_1276	Gardnerella
D2RCD5_GARV4	VM001	0.81776	Protein GrpE	grpE	Gardnerella
D2RCE0_GARV4	VM001	2.8622	Glycine oxidase ThiO	thiO	Gardnerella
D2RCE8_GARV4	VM001	21.671	ABC transporter solute-binding protein	HMPREF0424_1295	Gardnerella
D2RCE9_GARV4	VM001	1.6355	ABC transporter permease protein	HMPREF0424_1296	Gardnerella
D2RCF0_GARV4	VM001	1.2266	ABC transporter permease protein	HMPREF0424_1297	Gardnerella
D2RCF1_GARV4	VM001	2.0444	Pullulanase type I	pulA	Gardnerella
D2RCF8_GARV4	VM001	10.6359	ABC transporter solute-binding protein	HMPREF0424_1305	Gardnerella
D2RCH0_GARV4	VM001	9.9625	Alpha-amylase	HMPREF0424_1317	Gardnerella
D2RCI2_GARV4	VM001	0.81776	Putative ribokinase	HMPREF0424_1334	Gardnerella
D2RCI4_GARV4	VM001	1.2266	Sugar-binding domain protein	HMPREF0424_1336	Gardnerella
D2RCJ9_GARV4	VM001	1.2266	Alkyl hydroperoxide reductase F subunit	ahpF	Gardnerella
D2RCK0_GARV4	VM001	9.135	Peroxiredoxin	ahpC	Gardnerella
D2RCK1_GARV4	VM001	0.81776	Triacylglycerol lipase	HMPREF0424_0004	Gardnerella
D2RCL4_GARV4	VM001	1.2266	Tryptophan--tRNA ligase	trpS	Gardnerella
D2RCL7_GARV4	VM001	29.594	Alpha-14 glucan phosphorylase	glgP	Gardnerella
D2RCN0_GARV4	VM001	1.2266	FHA domain protein	HMPREF0424_0036	Gardnerella
D2RCN3_GARV4	VM001	1.6355	Uncharacterized protein	HMPREF0424_0039	Gardnerella
D2RCN4_GARV4	VM001	2.4533	DNA gyrase subunit A	gyrA	Gardnerella
D2RCN8_GARV4	VM001	1.2266	DNA polymerase III subunit beta	dnaN	Gardnerella
D2RCP4_GARV4	VM001	0.81776	R3H domain protein	HMPREF0424_0050	Gardnerella
D2RCQ8_GARV4	VM001	2.4533	Uncharacterized protein	HMPREF0424_0067	Gardnerella
D2RCQ9_GARV4	VM001	9.4043	ABC transporter ATP-binding protein	HMPREF0424_0068	Gardnerella
D2RCS4_GARV4	VM001	3.2711	Polyphosphate kinase	ppk	Gardnerella
D2RCU5_GARV4	VM001	2.4533	Glutamyl-tRNA(Gln) amidotransferase subunit A	gatA	Gardnerella
D2RCV5_GARV4	VM001	2.0444	Adenylosuccinate synthetase	purA	Gardnerella
D2RCX4_GARV4	VM001	0.81776	Peptidyl-prolyl cis-trans isomerase	HMPREF0424_0136	Gardnerella
D2RCY1_GARV4	VM001	0.81776	ATP synthase subunit b	atpF	Gardnerella
D2RCY2_GARV4	VM001	2.4533	ATP synthase subunit delta	atpH	Gardnerella
D2RCY3_GARV4	VM001	8.1776	ATP synthase subunit alpha	atpA	Gardnerella
D2RCY4_GARV4	VM001	0.81776	ATP synthase gamma chain	atpG	Gardnerella
D2RCY5_GARV4	VM001	5.3155	ATP synthase subunit beta	atpD	Gardnerella
D2RCZ8_GARV4	VM001	1.2266	Uncharacterized protein	HMPREF0424_0161	Gardnerella
D2RD14_GARV4	VM001	6.5421	Ribonucleoside-diphosphate reductase	HMPREF0424_0177	Gardnerella
D2RD17_GARV4	VM001	1.6355	6-phosphogluconate dehydrogenase decarboxylating	gnd	Gardnerella
D2RD29_GARV4	VM001	2.0444	Valine--tRNA ligase	valS	Gardnerella
D2RD32_GARV4	VM001	1.2266	Arginine--tRNA ligase	argS	Gardnerella
D2RD47_GARV4	VM001	6.951	Polyribonucleotide nucleotidyltransferase	gpsI	Gardnerella
D2RD50_GARV4	VM001	6.951	Uncharacterized protein	HMPREF0424_0216	Gardnerella
D2RD51_GARV4	VM001	4.9066	Peptidase C1-like family	HMPREF0424_0217	Gardnerella
D2RD55_GARV4	VM001	0.81776	Phosphate-binding protein PstS	pstS	Gardnerella
D3LUD9_9FIRM	VM001	0.40888	Formate C-acetyltransferase	pflB	Megasphaera
D3MQJ3_9FIRM	VM001	2.184	Putative endoribonuclease L-PSP	HMPREF0631_1691	Peptostreptococcus
D3MR99_9FIRM	VM001	0.81776	D-proline reductase PrdA proprotein	prdA	Peptostreptococcus
D3MSB0_9FIRM	VM001	0.81776	Aminotransferase class I/II	HMPREF0631_0736	Peptostreptococcus
D3MSU6_9FIRM	VM001	0.81776	Formate C-acetyltransferase	pflB	Peptostreptococcus
D3MSX8_9FIRM	VM001	1.2266	Peroxiredoxin	ahpC	Peptostreptococcus
D3MT68_9FIRM	VM001	0.81776	Aminotransferase class I/II	HMPREF0631_1088	Peptostreptococcus
D3MTH7_9FIRM	VM001	1.2266	Elongation factor Tu	tuf	Peptostreptococcus
D3MU33_9FIRM	VM001	0.81776	NADH oxidase	noxE	Peptostreptococcus
D6SVD0_GARVA	VM001	3.6799	Thiazole synthase	thiG	Gardnerella
D6SVH9_GARVA	VM001	2.8622	Stress response membrane GTPase	GVAMD_0760	Gardnerella
D6SVS7_GARVA	VM001	2.8622	Isoleucine--tRNA ligase	ileS	Gardnerella
D6SW22_GARVA	VM001	11.858	Glucose-6-phosphate isomerase	pgi	Gardnerella
D6SW53_GARVA	VM001	1.6355	30S ribosomal protein S6	rpsF	Gardnerella
D6SWP3_GARVA	VM001	0.81776	DNA polymerase III gamma/tau subunits	GVAMD_1116	Gardnerella
D6SX79_GARVA	VM001	2.8622	Glycerol-3-phosphate dehydrogenase [NAD(P)+]	gpsA	Gardnerella
D6SXG1_GARVA	VM001	2.4533	Uncharacterized protein	GVAMD_0620	Gardnerella
D6SXH1_GARVA	VM001	0.81776	Orotate phosphoribosyltransferase	pyrE	Gardnerella
D6SXJ6_GARVA	VM001	1.092	Transketolase	GVAMD_0585	Gardnerella
D6SXK9_GARVA	VM001	18.809	Pyruvate-formate lyase	GVAMD_0572	Gardnerella
D6SXM2_GARVA	VM001	1.2266	Diadenosine tetraphosphate (Ap4A) hydrolase	GVAMD_0559	Gardnerella
D6SXM8_GARVA	VM001	3.6799	AMP-forming long-chain acyl-CoA synthetase	GVAMD_0353	Gardnerella
D6SXR1_GARVA	VM001	0.81776	GTPase Der	GVAMD_0386	Gardnerella
D6SXW1_GARVA	VM001	3.6799	Chromosome segregation ATPase-like protein	GVAMD_0436	Gardnerella
D6SY10_GARVA	VM001	1.2266	Adenylosuccinate lyase	GVAMD_0168	Gardnerella
D6SYB5_GARVA	VM001	7.9083	14-alpha-glucan branching enzyme GlgB	glgB	Gardnerella
D6SYI9_GARVA	VM001	3.2711	Proline--tRNA ligase	proS	Gardnerella
D6SYQ7_GARVA	VM001	4.0888	Aminopeptidase N	GVAMD_0466	Gardnerella
D6SYY1_GARVA	VM001	13.3633	ABC-type dipeptide transporter periplasmic component	GV51_0519	Gardnerella
D6SYY2_GARVA	VM001	3.2711	ABC transporter ATPase	GV51_0520	Gardnerella
D6SZ12_GARVA	VM001	6.5421	Chaperone protein DnaK	dnaK	Gardnerella
D6SZ25_GARVA	VM001	5.7243	4-alpha-glucanotransferase	GV51_0563	Gardnerella
D6SZ77_GARVA	VM001	0.81776	Uncharacterized protein	GV51_0915	Gardnerella
D6SZ95_GARVA	VM001	1.6355	Thiazole synthase	GV51_0897	Gardnerella
D6SZD2_GARVA	VM001	2.8622	IMP dehydrogenase/GMP reductase	GV51_0860	Gardnerella
D6SZL8_GARVA	VM001	0.81776	Chaperone protein DnaJ	dnaJ	Gardnerella
D6SZQ5_GARVA	VM001	32.192	Chromosome segregation ATPase	GV51_0737	Gardnerella
D6SZS7_GARVA	VM001	3.6799	Flavin-nucleotide-binding protein	GV51_0617	Gardnerella
D6SZX9_GARVA	VM001	2.4533	ABC-type amino acid transport/signal transduction system periplasmic component	GV51_0669	Gardnerella
D6SZY6_GARVA	VM001	3.2711	Metalloendopeptidase	GV51_0676	Gardnerella
D6T003_GARVA	VM001	1.6355	Uncharacterized protein	GV51_0693	Gardnerella
D6T046_GARVA	VM001	0.81776	ABC-type multidrug transporter ATPase component	GV51_0736	Gardnerella
D6T072_GARVA	VM001	7.3599	Uncharacterized protein	GV51_1313	Gardnerella
D6T0A4_GARVA	VM001	6.951	Uncharacterized protein	GV51_0982	Gardnerella
D6T0A5_GARVA	VM001	1.2266	3-oxoacyl-[acyl-carrier protein] Fas	GV51_0981	Gardnerella
D6T0B4_GARVA	VM001	1.2266	Uncharacterized protein	GV51_0972	Gardnerella
D6T0C3_GARVA	VM001	3.4106	Uncharacterized protein	GV51_0963	Gardnerella
D6T0I0_GARVA	VM001	4.0888	Lysine--tRNA ligase	lysS	Gardnerella
D6T0K0_GARVA	VM001	0.40888	Uncharacterized protein	GV51_1269	Gardnerella
D6T0M8_GARVA	VM001	2.8622	Glycine--tRNA ligase	glyQS	Gardnerella
D6T176_GARVA	VM001	26.308	Thiol-activated cytolysin vaginolysin	GV51_0404	Gardnerella
D6T182_GARVA	VM001	2.8622	Protoporphyrinogen oxidase	GV51_0398	Gardnerella
D6T1I0_GARVA	VM001	4.0888	Glutamate--tRNA ligase	gltX	Gardnerella
D6T1K2_GARVA	VM001	4.4977	50S ribosomal protein L10	rplJ	Gardnerella
D6T1P5_GARVA	VM001	2.184	Adenylate kinase	GV51_0235	Gardnerella
D6T245_GARVA	VM001	4.4977	Inosine-uridine nucleoside N-ribohydrolase	GV51_0478	Gardnerella
D6T268_GARVA	VM001	1.2266	ABC-type metal ion transporter periplasmic component/surface adhesin	GV51_0455	Gardnerella
D6T2C6_GARVA	VM001	33.4283	14-alpha-glucan branching enzyme	GV51_0007	Gardnerella
D6T2E4_GARVA	VM001	0.81776	Lantibiotic modifying enzyme	GV51_0025	Gardnerella
D6T2E6_GARVA	VM001	2.8622	ABC transporter	GV51_0027	Gardnerella
D6T2I6_GARVA	VM001	1.6355	Lactate/malate dehydrogenase NAD binding domain protein	GV51_0067	Gardnerella
D8FI62_9FIRM	VM001	8.9954	Uncharacterized protein	HMPREF9131_0547	Peptoniphilus
D8FIV3_9FIRM	VM001	3.6799	Glutamate dehydrogenase	gluD	Peptoniphilus
E1KRB9_9BACT	VM001	4.3679	Uncharacterized protein	HMPREF9296_2318	Prevotella
E1NQC2_9LACO	VM001	0.40888	Trigger factor	tig	Lactobacillus
E1NSF1_9LACO	VM001	0.40888	NADH oxidase	noxE	Lactobacillus
E3BRG6_9LACO	VM001	6.4123	Putative immunoglobulin G-binding protein G	HMPREF9216_0952	Lactobacillus
E3BRG7_9LACO	VM001	4.9066	Gram-positive signal peptide protein YSIRK family	HMPREF9216_0953	Lactobacillus
E3D9L0_GARV3	VM001	0.81776	Putative CRISPR system CASCADE complex protein CasB	HMPREF0421_20672	Gardnerella
E3D9Q6_GARV3	VM001	8.5865	Enolase	eno	Gardnerella
E4KY70_9FIRM	VM001	2.8622	Glutamate dehydrogenase	gluD	Peptoniphilus
E4L8K3_9FIRM	VM001	2.8622	Orn/Lys/Arg decarboxylase major domain protein (Fragment)	HMPREF9220_0884	Dialister
E4L9K1_9FIRM	VM001	1.2266	Uncharacterized protein	HMPREF9220_0427	Dialister
E4LAD0_9FIRM	VM001	1.6355	Orn/Lys/Arg decarboxylase major domain protein	HMPREF9220_0517	Dialister
F1T3I7_9ACTN	VM001	0.40888	Elongation factor Tu	tuf	Atopobium
F2BX28_9FIRM	VM001	0.81776	Decarboxylase	HMPREF9083_0746	Dialister
F2BYH4_9FIRM	VM001	1.2266	Elongation factor Tu	ef1a	Dialister
F5LUM4_GARVA	VM001	3.2711	Acetate kinase	ackA	Gardnerella
F5LVM7_GARVA	VM001	0.40888	Oligoribonuclease	orn	Gardnerella
F9DHD9_9BACT	VM001	1.6355	Alkyl hydroperoxide reductase C	ahpC	Prevotella
H1Q3Y5_9BACT	VM001	1.2266	Glyceraldehyde-3-phosphate dehydrogenase	HMPREF9140_01623	Prevotella
I4LJP5_GARVA	VM001	6.951	Transketolase	CGSMWGv0288E_05246	Gardnerella
I4LKP9_GARVA	VM001	4.3679	Uncharacterized protein	CGSMWGv6420LIT_05113	Gardnerella
I4LKS8_GARVA	VM001	10.92	Transaldolase	tal	Gardnerella
I4LLH0_GARVA	VM001	8.7359	Putative sugar-binding secreted protein	CGSMWGv6420LIT_05565	Gardnerella
I4LLP0_GARVA	VM001	6.1332	Uncharacterized protein	CGSMWGv0288E_01753	Gardnerella
I4LQ42_GARVA	VM001	8.9954	Phosphoglucomutase	CGSMWGv6420B_01926	Gardnerella
I4LVL1_GARVA	VM001	3.2711	Putative transposase	CGSMWGv1400E_04890	Gardnerella
I4LXN2_GARVA	VM001	3.6799	50S ribosomal protein L10	rplJ	Gardnerella
I4LYH4_GARVA	VM001	7.3599	MalE-type ABC sugar transport system periplasmic component	CGSMWGv1500E_05511	Gardnerella
I4LYY7_GARVA	VM001	2.0444	ABC transport system substrate-binding protein	CGSMWGv1500E_05161	Gardnerella
I4LZJ7_GARVA	VM001	0.81776	Uncharacterized protein	CGSMWGv1500E_04251	Gardnerella
I4M0G9_GARVA	VM001	1.6355	Putative response regulator	CGSMWGv1500E_02871	Gardnerella
I4M0J3_GARVA	VM001	0.81776	Uncharacterized protein	CGSMWGv1500E_02991	Gardnerella
I4M110_GARVA	VM001	2.0444	14-alpha-glucan branching enzyme GlgB	glgB	Gardnerella
I4M1A2_GARVA	VM001	19.217	Formate acetyltransferase	CGSMWGv00703Bmash_06112	Gardnerella
I4M2M6_GARVA	VM001	7.7688	Putative sugar-binding secreted protein	CGSMWGv00703Bmash_03760	Gardnerella
I4M2N7_GARVA	VM001	3.6799	EbhA protein	CGSMWGv00703Bmash_03825	Gardnerella
I4M3W1_GARVA	VM001	7.7688	60 kDa chaperonin	groL	Gardnerella
I4M412_GARVA	VM001	4.0888	30S ribosomal protein S2	rpsB	Gardnerella
I4M450_GARVA	VM001	1.2266	Alkyl hydroperoxide reductase C22 protein	CGSMWGv00703Bmash_02539	Gardnerella
I4M4H0_GARVA	VM001	1.6355	Transcription termination factor Rho	rho	Gardnerella
I4M4H7_GARVA	VM001	17.173	Pneumolysin (Thiol-activated cytolysin)	CGSMWGv1500E_00240	Gardnerella
I4M591_GARVA	VM001	2.4533	Uncharacterized protein	CGSMWGv00703Bmash_01144	Gardnerella
I4M5K3_GARVA	VM001	0.81776	Translation initiation factor IF-3	CGSMWGv00703Bmash_00390	Gardnerella
I4M7L7_GARVA	VM001	0.81776	Uncharacterized protein	CGSMWGv00703Dmash_04049	Gardnerella
I4M9G3_GARVA	VM001	1.2266	Binding-protein-dependent transport systems inner membrane component	CGSMWGv00703Dmash_02095	Gardnerella
I4MA29_GARVA	VM001	7.9132	Sugar-binding domain protein	CGSMWGv00703C2mash_02906	Gardnerella
I4MAZ3_GARVA	VM001	0.81776	Serine-threonine protein kinase	CGSMWGv00703Dmash_00695	Gardnerella
I4MB56_GARVA	VM001	1.6355	ABC transporter related protein	CGSMWGv00703Dmash_01020	Gardnerella
I4MBX9_GARVA	VM001	5.3155	50S ribosomal protein L1	rplA	Gardnerella
I4MCE5_GARVA	VM001	1.2266	Extracellular solute-binding protein family 5	CGSMWGv00703C2mash_00890	Gardnerella
I4MEU7_GARVA	VM001	1.6355	Putative membrane protein	CGSMWGv6119V5_02531	Gardnerella
I4MFH2_GARVA	VM001	3.2711	50S ribosomal protein L18	rplR	Gardnerella
I4Z8Z6_9BACT	VM001	1.6355	Uncharacterized protein	PrebiDRAFT_0958	Prevotella
I4ZAB6_9BACT	VM001	1.6355	Glyceraldehyde-3-phosphate dehydrogenase	PrebiDRAFT_1453	Prevotella
L1MGR7_9FIRM	VM001	17.871	Glutamate dehydrogenase	HMPREF9998_01528	Peptostreptococcus
R5J1R7_9FIRM	VM001	1.6355	50S ribosomal protein L7/L12	rplL	Peptostreptococcus
R6G9Q3_9BIFI	VM001	4.9066	Ribosomal protein S7	BN549_01185	Bifidobacterium
S4G9B3_GARVA	VM001	3.276	ABC transporter solute-binding protein	HMPREF1586_01239	Gardnerella
S4GAJ7_GARVA	VM001	1.6355	Rib/alpha/Esp surface antigen repeat-containing domain protein (Fragment)	HMPREF1585_00125	Gardnerella
S4GEG4_GARVA	VM001	1.6355	Dipeptidase	HMPREF1585_00562	Gardnerella
S4GPV0_GARVA	VM001	2.8622	Serine--tRNA ligase	serS	Gardnerella
S4GVB3_GARVA	VM001	2.184	LPXTG-motif protein cell wall anchor domain protein	HMPREF1576_00741	Gardnerella
S4HHL0_GARVA	VM001	1.2266	Ribosomal protein S11 (Fragment)	HMPREF1579_00724	Gardnerella
S4HNE9_GARVA	VM001	0.40888	Uncharacterized protein (Fragment)	HMPREF1579_01060	Gardnerella
S4J048_GARVA	VM001	1.2266	UPF0182 protein HMPREF1579_00290	HMPREF1579_00290	Gardnerella
T2PIF5_GARVA	VM001	6.1332	M protein repeat protein	HMPREF1577_01502	Gardnerella
U2ICV1_9BACT	VM001	0.81776	Uncharacterized protein	HMPREF0653_02545	Prevotella
U2K7N3_9BACT	VM001	1.2266	Uncharacterized protein	HMPREF0653_02752	Prevotella
U2KZ06_9BACT	VM001	1.6355	Chaperone protein DnaK	dnaK	Prevotella
U6S6L3_GARVA	VM001	4.3679	M protein repeat protein	HMPREF1582_01494	Gardnerella
A0A087CFM5_9BIFI	VM002	0.68756	Ribonuclease Rne/Rng family	BPSY_0923	Bifidobacterium
A0A087QBQ3_LACGS	VM002	1.3751	30S ribosomal protein S6	rpsF	Lactobacillus
A0A096C5W7_9BACT	VM002	0.68756	Uncharacterized protein	HMPREF0654_01915	Prevotella
A0A0A7Q2M1_PSEPU	VM002	0.68756	Cellulose synthase	RPPX_24790	Pseudomonas
A0A0D5MK09_LACHE	VM002	1.3751	Enolase	eno	Lactobacillus
A0A0E1Y6W7_9LACO	VM002	0.68756	Elongation factor Tu	tuf	Lactobacillus
A0A0H1UZQ7_STRAG	VM002	1.3751	Glyceraldehyde-3-phosphate dehydrogenase	VZ99_06575	Streptococcus
A0A0J2AXA6_ECOLX	VM002	26.815	Nuclease	SK68_02281	Escherichia
A0A0J8FDG7_GARVA	VM002	0.68756	Aspartyl/glutamyl-tRNA(Asn/Gln) amidotransferase subunit B	gatB	Gardnerella
A0A0J8FDR1_GARVA	VM002	0.68756	Transaldolase	tal	Gardnerella
A0A0R1G2Y4_LACAI	VM002	3.5452	Oligopeptidase	FC29_GL001633	Lactobacillus
A0A0R1G4T8_LACAI	VM002	3.5452	L-lactate dehydrogenase	ldh	Lactobacillus
A0A0R1G675_LACAI	VM002	2.0627	ATP synthase subunit alpha	atpA	Lactobacillus
A0A0R1G7Y3_LACAI	VM002	3.8353	SlpX	FC29_GL001402	Lactobacillus
A0A0R1G858_LACAI	VM002	3.5452	D-lactate dehydrogenase	FC29_GL000396	Lactobacillus
A0A0R1G9K4_LACAI	VM002	1.7726	Oxalyl-CoA decarboxylase	FC29_GL000548	Lactobacillus
A0A0R1GDY2_LACAI	VM002	5.3178	Enolase	eno	Lactobacillus
A0A0R1GEI5_LACAI	VM002	5.3178	Glyceraldehyde-3-p dehydrogenase	FC29_GL000078	Lactobacillus
A0A0R1GM86_9LACO	VM002	0.68756	Thermostable pullulanase	FC28_GL001437	Lactobacillus
A0A0R1GMC9_9LACO	VM002	3.5452	Pyruvate kinase	FC28_GL001978	Lactobacillus
A0A0R1GT06_9LACO	VM002	1.7726	Dipeptidase	FC28_GL000366	Lactobacillus
A0A0R1GV33_9LACO	VM002	1.7726	Triosephosphate isomerase	tpiA	Lactobacillus
A0A0R1GVT3_9LACO	VM002	1.7726	Glyceraldehyde-3-phosphate dehydrogenase	FC28_GL001700	Lactobacillus
A0A0R1GXY4_9LACO	VM002	1.3751	Bacterial surface layer protein	FC28_GL000032	Lactobacillus
A0A0R1NT17_9LACO	VM002	1.7726	Fructose-bisphosphate aldolase	FC37_GL000932	Lactobacillus
A0A0R1UJJ0_9LACO	VM002	1.7726	Fructose-bisphosphate aldolase 2	FC46_GL001373	Lactobacillus
A0A0R1Z4T7_9LACO	VM002	1.3751	Glyceraldehyde-3-phosphate dehydrogenase type I	FC45_GL000500	Lactobacillus
A0A0R2ME52_LACHE	VM002	0.68756	Fructose-bisphosphate aldolase	IV62_GL001611	Lactobacillus
B5CN00_9FIRM	VM002	3.5452	Precorrin-8X methylmutase	cobH	Ruminococcus
C2KBW5_9LACO	VM002	1.7726	Glucose-6-phosphate isomerase	pgi	Lactobacillus
C2KC60_9LACO	VM002	3.8353	Elongation factor Tu	tuf	Lactobacillus
C2KDV9_9LACO	VM002	0.68756	D-lactate dehydrogenase	ldhA	Lactobacillus
D2R9K5_GARV4	VM002	0.68756	Uncharacterized protein	HMPREF0424_0229	Gardnerella
D2RA70_GARV4	VM002	0.68756	Peptidase M24 family	HMPREF0424_0463	Gardnerella
D2RA78_GARV4	VM002	1.7726	Glyceraldehyde-3-phosphate dehydrogenase type I	gap	Gardnerella
D2RAK9_GARV4	VM002	0.68756	Alpha-amylase	HMPREF0424_0609	Gardnerella
D2RBD2_GARV4	VM002	3.5452	Transaldolase	tal	Gardnerella
D2RCH0_GARV4	VM002	2.0627	Alpha-amylase	HMPREF0424_1317	Gardnerella
D2RCI4_GARV4	VM002	0.68756	Sugar-binding domain protein	HMPREF0424_1336	Gardnerella
D2RD29_GARV4	VM002	0.68756	Valine--tRNA ligase	valS	Gardnerella
D3LTA7_9FIRM	VM002	0.68756	Butyryl-CoA dehydrogenase	HMPREF0889_0505	Megasphaera
D6SZY6_GARVA	VM002	0.68756	Metalloendopeptidase	GV51_0676	Gardnerella
H1Q3Y5_9BACT	VM002	1.3751	Glyceraldehyde-3-phosphate dehydrogenase	HMPREF9140_01623	Prevotella
K8Q294_LACRH	VM002	2.7502	ATP-dependent zinc metalloprotease FtsH	ftsH	Lactobacillus
L1MGR7_9FIRM	VM002	0.68756	Glutamate dehydrogenase	HMPREF9998_01528	Peptostreptococcus
Q5FIR0_LACAC	VM002	3.5452	Fructose-bisphosphate aldolase	fbaA	Lactobacillus
SLAP_LACAC	VM002	18.596	S-layer protein	slpA	Lactobacillus
A0A072MUD4_9BIFI	VM003	2.3463	30S ribosomal protein S10	rpsJ	undistinguishable
A0A072N735_9BIFI	VM003	2.3463	30S ribosomal protein S11	rpsK	undistinguishable
A0A075NEM4_BIFLN	VM003	1.7597	50S ribosomal protein L23	rplW	undistinguishable
A0A076JF39_9BIFI	VM003	2.075	30S ribosomal protein S13	BCOR_1146	undistinguishable
A0A076JI37_9BIFI	VM003	1.1732	DNA-binding protein HU	BCOR_0940	undistinguishable
A0A076JLE5_BIFAD	VM003	1.1732	Alpha-14 glucan phosphorylase	BADO_0020	Bifidobacterium
A0A076JP43_BIFAD	VM003	18.9024	Chaperone protein DnaK	dnaK	Bifidobacterium
A0A086Z257_9BIFI	VM003	1.1732	UPF0109 protein AB656_07310	AB656_07310	undistinguishable
A0A086ZFL5_9BIFI	VM003	1.1732	Guanine permease	BBIA_2466	undistinguishable
A0A086ZLJ3_9BIFI	VM003	2.3463	30S ribosomal protein S18	rpsR	undistinguishable
A0A087B2R7_9BIFI	VM003	0.58658	DNA polymerase III subunits gamma and tau	BCUN_1083	Bifidobacterium
A0A087BMB3_9BIFI	VM003	1.1732	50S ribosomal protein L11	rplK	undistinguishable
A0A087CFW2_9BIFI	VM003	1.1732	30S ribosomal protein S9	rpsI	undistinguishable
A0A096ATV6_9BACT	VM003	0.58658	Aminopeptidase	HMPREF0654_02405	Prevotella
A0A096BTJ9_9FIRM	VM003	0.58658	30S ribosomal protein S3	rpsC	Peptoniphilus
A0A0E1E4H9_9PSED	VM003	0.58658	Polysaccharide deacetylase	EY04_14370	Pseudomonas
A0A0E1XWT4_9LACO	VM003	1.1732	Glyceraldehyde-3-phosphate dehydrogenase type I	gap	Lactobacillus
A0A0E1XY31_9LACO	VM003	1.1732	50S ribosomal protein L1	rplA	Lactobacillus
A0A0E1Y889_9LACO	VM003	0.58658	ABC transporter solute-binding protein	HMPREF9217_0022	Lactobacillus
A0A0E2ZRY7_BIFBI	VM003	4.1501	Dipeptidase A	B0085_0922	undistinguishable
A0A0E2ZW63_BIFBI	VM003	5.8658	Chaperone protein DnaK	dnaK	undistinguishable
A0A0E9DQN7_CHLTH	VM003	4.6927	60 kDa chaperonin	groEL_1	undistinguishable
A0A0E9DRM0_CHLTH	VM003	1.1732	T786P28D	ERS133246_00484	undistinguishable
A0A0E9DRU6_CHLTH	VM003	2.3463	Putative alkyl hydroperoxide reductase	ahpC_1	undistinguishable
A0A0E9DRV5_CHLTH	VM003	1.1732	10 kDa chaperonin	groES_1	undistinguishable
A0A0E9DT12_CHLTH	VM003	0.58658	Phosphocarrier protein HPr	ptsH_1	undistinguishable
A0A0E9DT37_CHLTH	VM003	0.58658	Phosphoglucosamine mutase	glmM_1	undistinguishable
A0A0E9DTE0_CHLTH	VM003	0.58658	PTS system mannose-specific EIID component	manZ_2	undistinguishable
A0A0E9DTG8_CHLTH	VM003	0.58658	Fructose-bisphosphate aldolase	fba_1	undistinguishable
A0A0E9DVM4_CHLTH	VM003	1.1732	Pyruvate kinase	pykF_1	undistinguishable
A0A0E9DWL0_CHLTH	VM003	3.2482	Maltose-binding periplasmic proteins/domains	ERS133246_02158	undistinguishable
A0A0E9DWT8_CHLTH	VM003	0.58658	Glyceraldehyde-3-phosphate dehydrogenase	gap_1	undistinguishable
A0A0E9DXB5_CHLTH	VM003	0.58658	30S ribosomal protein S9	rpsI_1	undistinguishable
A0A0E9DXN4_CHLTH	VM003	1.1732	Phosphoglycerate kinase	pgk_2	undistinguishable
A0A0E9E0C6_CHLTH	VM003	4.6927	Glucose-6-phosphate isomerase	pgi_3	Chlamydia
A0A0E9E0Y5_CHLTH	VM003	1.1732	50S ribosomal protein L24	rplX_2	undistinguishable
A0A0E9EAN4_CHLTH	VM003	0.58658	50S ribosomal protein L3	rplC_2	undistinguishable
A0A0E9ERH8_CHLTH	VM003	0.58658	50S ribosomal protein L11	rplK_3	Chlamydia
A0A0J2AXA6_ECOLX	VM003	30.502	Nuclease	SK68_02281	Escherichia
A0A0J6UEP7_LACRH	VM003	2.075	Cell division protein FtsH (Fragment)	PZ01_14705	Lactobacillus
A0A0J8F702_GARVA	VM003	0.58658	Peptide ABC transporter ATP-binding protein	AC069_06645	Gardnerella
A0A0J8F7F8_GARVA	VM003	2.9329	Polyribonucleotide nucleotidyltransferase	pnp	Gardnerella
A0A0J8F7Q7_GARVA	VM003	4.1061	DNA-directed RNA polymerase subunit beta	rpoB	Gardnerella
A0A0J8F7V3_GARVA	VM003	0.58658	DNA-directed RNA polymerase subunit alpha	rpoA	Gardnerella
A0A0J8F7V9_GARVA	VM003	3.5195	50S ribosomal protein L6	rplF	Gardnerella
A0A0J8F7W1_GARVA	VM003	2.9329	50S ribosomal protein L14	rplN	Gardnerella
A0A0J8F7Z9_GARVA	VM003	3.5195	30S ribosomal protein S13	rpsM	Gardnerella
A0A0J8F8Q0_GARVA	VM003	0.58658	Aspartate carbamoyltransferase	pyrB	Gardnerella
A0A0J8F8T8_GARVA	VM003	1.1732	Threonine--tRNA ligase	thrS	Gardnerella
A0A0J8F9A7_GARVA	VM003	4.1501	Elongation factor Tu	tuf	Gardnerella
A0A0J8F9J9_GARVA	VM003	2.3463	30S ribosomal protein S2	rpsB	Gardnerella
A0A0J8FAE6_GARVA	VM003	1.1732	CTP synthase	pyrG	Gardnerella
A0A0J8FC29_GARVA	VM003	0.58658	50S ribosomal protein L20	rplT	Gardnerella
A0A0J8FC53_GARVA	VM003	1.7597	Ribonucleoside-triphosphate reductase	AC069_06765	Gardnerella
A0A0J8FC74_GARVA	VM003	3.5195	Oxidoreductase	AC069_06515	Gardnerella
A0A0J8FC78_GARVA	VM003	0.58658	Protein GrpE	grpE	Gardnerella
A0A0J8FCC0_GARVA	VM003	10.9178	ABC transporter substrate-binding protein	AC069_06335	Gardnerella
A0A0J8FCH5_GARVA	VM003	2.3463	Phosphoenolpyruvate carboxylase	AC069_06035	Gardnerella
A0A0J8FCH7_GARVA	VM003	11.145	Alpha-14 glucan phosphorylase	AC069_06060	Gardnerella
A0A0J8FCN9_GARVA	VM003	1.1732	50S ribosomal protein L21	rplU	Gardnerella
A0A0J8FCQ9_GARVA	VM003	0.58658	50S ribosomal protein L27	rpmA	Gardnerella
A0A0J8FCS4_GARVA	VM003	0.58658	Cell division protein	AC069_05465	Gardnerella
A0A0J8FD23_GARVA	VM003	11.732	DNA-directed RNA polymerase subunit beta'	rpoC	Gardnerella
A0A0J8FD39_GARVA	VM003	4.1061	30S ribosomal protein S5	rpsE	Gardnerella
A0A0J8FD44_GARVA	VM003	1.1732	50S ribosomal protein L5	rplE	Gardnerella
A0A0J8FD49_GARVA	VM003	3.5195	30S ribosomal protein S3	rpsC	Gardnerella
A0A0J8FD53_GARVA	VM003	0.58658	Uncharacterized protein	AC069_04195	Gardnerella
A0A0J8FD55_GARVA	VM003	3.5195	50S ribosomal protein L4	rplD	Gardnerella
A0A0J8FD80_GARVA	VM003	1.1732	50S ribosomal protein L24	rplX	Gardnerella
A0A0J8FD85_GARVA	VM003	2.3463	50S ribosomal protein L22	rplV	Gardnerella
A0A0J8FD92_GARVA	VM003	0.58658	50S ribosomal protein L3	rplC	Gardnerella
A0A0J8FDG7_GARVA	VM003	4.1061	Aspartyl/glutamyl-tRNA(Asn/Gln) amidotransferase subunit B	gatB	Gardnerella
A0A0J8FDH4_GARVA	VM003	0.58658	Multidrug ABC transporter ATP-binding protein	AC069_05090	Gardnerella
A0A0J8FDT4_GARVA	VM003	0.58658	Orotate phosphoribosyltransferase	pyrE	Gardnerella
A0A0J8FDV1_GARVA	VM003	1.1732	Carbamoyl-phosphate synthase large chain	carB	Gardnerella
A0A0J8FE47_GARVA	VM003	1.7597	Protein translocase subunit SecA	secA	Gardnerella
A0A0J8FED3_GARVA	VM003	1.1732	Isoleucine--tRNA ligase	ileS	Gardnerella
A0A0J8FEI0_GARVA	VM003	5.2792	Elongation factor G	fusA	Gardnerella
A0A0J8FET3_GARVA	VM003	3.5195	Elongation factor Ts	tsf	Gardnerella
A0A0J8FEY0_GARVA	VM003	1.7597	Aspartyl-tRNA synthetase	AC069_00155	Gardnerella
A0A0J8FFN0_GARVA	VM003	0.58658	Fe-S cluster assembly protein SufB	AC069_01815	Gardnerella
A0A0J8I3V7_GARVA	VM003	0.58658	Formate--tetrahydrofolate ligase	AC069_06600	Gardnerella
A0A0J8I4I9_GARVA	VM003	0.58658	Xaa-Pro aminopeptidase	AC069_03930	Gardnerella
A0A0J8I4P6_GARVA	VM003	5.2792	30S ribosomal protein S8	rpsH	Gardnerella
A0A0J8I4Q1_GARVA	VM003	4.4213	50S ribosomal protein L29	rpmC	Gardnerella
A0A0J8I5C7_GARVA	VM003	2.075	Phosphoglycerate kinase	pgk	Gardnerella
A0A0J8I5M5_GARVA	VM003	7.6256	60 kDa chaperonin	groEL	Gardnerella
A0A0J8I5R6_GARVA	VM003	1.1732	Uncharacterized protein	AC069_02860	Gardnerella
A0A0J8I5Y5_GARVA	VM003	1.7597	Glycine--tRNA ligase	glyQS	Gardnerella
A0A0J8I6C0_GARVA	VM003	1.1732	Lysine--tRNA ligase	lysS	Gardnerella
A0A0J8I6T0_GARVA	VM003	0.58658	Phosphoribosylaminoimidazole-succinocarboxamide synthase	purC	Gardnerella
A0A0L7BXV3_9BIFI	VM003	0.58658	RNA polymerase sigma factor SigA	sigA	Bifidobacterium
A0A0M2FXU2_LACRH	VM003	0.58658	ATP-dependent zinc metalloprotease FtsH	ftsH	Lactobacillus
A0A0R1GG98_9LACO	VM003	1.1732	D-alanine--D-alanine ligase	ddl	Lactobacillus
A0A0R1GVT3_9LACO	VM003	0.58658	Glyceraldehyde-3-phosphate dehydrogenase	FC28_GL001700	Lactobacillus
A0A0U1CDY5_CHLTH	VM003	1.7597	Uncharacterised protein	ERS177788_00268	Chlamydia
B5CN00_9FIRM	VM003	7.3983	Precorrin-8X methylmutase	cobH	Ruminococcus
C8PAG8_9LACO	VM003	1.1732	Aspartate--tRNA ligase	aspS	Lactobacillus
C8W7Z1_ATOPD	VM003	0.58658	50S ribosomal protein L29	rpmC_1	undistinguishable
D0YNX3_9ACTO	VM003	0.58658	Fructose-bisphosphate aldolase class II	fbaA	Mobiluncus
D0YUP2_9ACTO	VM003	0.58658	Oxoglutarate dehydrogenase (Succinyl-transferring) E1 component	sucA	Mobiluncus
D1PC63_9BACT	VM003	0.58658	Uncharacterized protein	PREVCOP_04794	Prevotella
D2R9K3_GARV4	VM003	1.7597	50S ribosomal protein L7/L12	rplL	Gardnerella
D2R9M4_GARV4	VM003	0.58658	50S ribosomal protein L13	rplM	Gardnerella
D2R9N9_GARV4	VM003	5.2792	50S ribosomal protein L18	rplR	Gardnerella
D2R9P4_GARV4	VM003	1.1732	Adenylate kinase	HMPREF0424_0272	Gardnerella
D2R9Q4_GARV4	VM003	1.7597	Transcription termination/antitermination protein NusA	nusA	Gardnerella
D2R9Q5_GARV4	VM003	4.6927	Translation initiation factor IF-2	infB	Gardnerella
D2R9U5_GARV4	VM003	1.7597	30S ribosomal protein S16	rpsP	Gardnerella
D2R9U9_GARV4	VM003	1.7597	Nicotinate phosphoribosyltransferase	pncB	Gardnerella
D2R9Z0_GARV4	VM003	1.7597	Alanine--tRNA ligase	alaS	Gardnerella
D2RA23_GARV4	VM003	0.58658	Uncharacterized protein	HMPREF0424_0409	Gardnerella
D2RA24_GARV4	VM003	1.1732	Uncharacterized protein	HMPREF0424_0410	Gardnerella
D2RA25_GARV4	VM003	0.58658	Uncharacterized protein	HMPREF0424_0412	Gardnerella
D2RA78_GARV4	VM003	8.2562	Glyceraldehyde-3-phosphate dehydrogenase type I	gap	Gardnerella
D2RAI5_GARV4	VM003	4.1061	L-lactate dehydrogenase	ldh	Gardnerella
D2RAJ9_GARV4	VM003	0.58658	CarD-like protein	HMPREF0424_0598	Gardnerella
D2RAK8_GARV4	VM003	14.393	Pyruvate kinase	pyk	Gardnerella
D2RAQ6_GARV4	VM003	6.2251	Enolase	eno	Gardnerella
D2RAR9_GARV4	VM003	0.58658	Tyrosine--tRNA ligase	tyrS	Gardnerella
D2RAS0_GARV4	VM003	1.7597	Uncharacterized protein	HMPREF0424_0677	Gardnerella
D2RAV9_GARV4	VM003	25.3987	60 kDa chaperonin	groL	Gardnerella
D2RB18_GARV4	VM003	2.3463	Aspartate--tRNA ligase	aspS	Gardnerella
D2RB41_GARV4	VM003	7.6696	Elongation factor Ts	tsf	Gardnerella
D2RB42_GARV4	VM003	4.1061	30S ribosomal protein S2	rpsB	Gardnerella
D2RB91_GARV4	VM003	2.075	50S ribosomal protein L25	rplY	Gardnerella
D2RB92_GARV4	VM003	3.5195	AMP-binding enzyme	HMPREF0424_0860	Gardnerella
D2RBB3_GARV4	VM003	1.1732	Trigger factor	tig	Gardnerella
D2RBC2_GARV4	VM003	1.1732	Phosphomethylpyrimidine synthase	thiC	Gardnerella
D2RBD1_GARV4	VM003	2.075	Transketolase	tkt	Gardnerella
D2RBD2_GARV4	VM003	17.0989	Transaldolase	tal	Gardnerella
D2RBU3_GARV4	VM003	0.58658	Peptidase family M13	HMPREF0424_1075	Gardnerella
D2RBW2_GARV4	VM003	6.4524	Elongation factor G	fusA	Gardnerella
D2RBY3_GARV4	VM003	2.9329	DivIVA domain protein	HMPREF0424_1117	Gardnerella
D2RBY5_GARV4	VM003	1.1732	UDP-glucose 4-epimerase	galE	Gardnerella
D2RBZ3_GARV4	VM003	0.58658	ATP-binding cassette protein ChvD family	HMPREF0424_1129	Gardnerella
D2RC27_GARV4	VM003	4.6927	LPXTG-motif cell wall anchor domain protein	HMPREF0424_1164	Gardnerella
D2RC41_GARV4	VM003	1.1732	UDP-galactopyranose mutase	glf	Gardnerella
D2RC67_GARV4	VM003	1.1732	Uncharacterized protein	HMPREF0424_1208	Gardnerella
D2RC74_GARV4	VM003	1.1732	LPXTG-motif cell wall anchor domain protein	HMPREF0424_1215	Gardnerella
D2RCE8_GARV4	VM003	12.45	ABC transporter solute-binding protein	HMPREF0424_1295	Gardnerella
D2RCE9_GARV4	VM003	0.58658	ABC transporter permease protein	HMPREF0424_1296	Gardnerella
D2RCF1_GARV4	VM003	1.1732	Pullulanase type I	pulA	Gardnerella
D2RCF8_GARV4	VM003	5.0079	ABC transporter solute-binding protein	HMPREF0424_1305	Gardnerella
D2RCG0_GARV4	VM003	1.1732	Phosphoglycerate mutase family protein	HMPREF0424_1307	Gardnerella
D2RCK1_GARV4	VM003	0.58658	Triacylglycerol lipase	HMPREF0424_0004	Gardnerella
D2RCL2_GARV4	VM003	3.5195	Phosphoenolpyruvate carboxylase	ppc	Gardnerella
D2RCL7_GARV4	VM003	14.7081	Alpha-14 glucan phosphorylase	glgP	Gardnerella
D2RCM3_GARV4	VM003	1.1732	Sortase family protein	HMPREF0424_0029	Gardnerella
D2RCQ8_GARV4	VM003	1.1732	Uncharacterized protein	HMPREF0424_0067	Gardnerella
D2RCS4_GARV4	VM003	0.58658	Polyphosphate kinase	ppk	Gardnerella
D2RCT2_GARV4	VM003	5.8658	Chaperone protein ClpB	clpB	Gardnerella
D2RCU0_GARV4	VM003	1.1732	ABC transporter ATP-binding protein	HMPREF0424_0100	Gardnerella
D2RCU9_GARV4	VM003	1.1732	FAD dependent oxidoreductase	HMPREF0424_0109	Gardnerella
D2RCV5_GARV4	VM003	1.1732	Adenylosuccinate synthetase	purA	Gardnerella
D2RD38_GARV4	VM003	1.1732	Glutamate--tRNA ligase	gltX	Gardnerella
D2RD47_GARV4	VM003	3.5195	Polyribonucleotide nucleotidyltransferase	gpsI	Gardnerella
D2RD51_GARV4	VM003	1.7597	Peptidase C1-like family	HMPREF0424_0217	Gardnerella
D6SVA0_GARVA	VM003	1.1732	Aminopeptidase C	GVAMD_0010	Gardnerella
D6SVC0_GARVA	VM003	1.1732	DNA topoisomerase 1	topA	Gardnerella
D6SVC6_GARVA	VM003	2.9329	DNAJ chaperone protein	GVAMD_0036	Gardnerella
D6SVD0_GARVA	VM003	1.7597	Thiazole synthase	thiG	Gardnerella
D6SVH3_GARVA	VM003	1.1732	ABC-type oligopeptide transporter periplasmic component	GVAMD_0754	Gardnerella
D6SVQ5_GARVA	VM003	1.1732	Xaa-Pro aminopeptidase	GVAMD_0778	Gardnerella
D6SW22_GARVA	VM003	5.8658	Glucose-6-phosphate isomerase	pgi	Gardnerella
D6SW94_GARVA	VM003	3.5195	50S ribosomal protein L6	rplF	Gardnerella
D6SWE6_GARVA	VM003	1.7597	Uncharacterized protein	GVAMD_1019	Gardnerella
D6SWR0_GARVA	VM003	2.3463	Transcription termination factor Rho	rho	Gardnerella
D6SWT5_GARVA	VM003	2.3463	Uracil phosphoribosyltransferase	GVAMD_1173	Gardnerella
D6SWU5_GARVA	VM003	5.2792	ABC-type sugar transporter ATPase component	GVAMD_1163	Gardnerella
D6SX46_GARVA	VM003	1.1732	Peroxiredoxin	GVAMD_1295	Gardnerella
D6SX56_GARVA	VM003	0.58658	Trypsin-like serine protease	GVAMD_1305	Gardnerella
D6SX80_GARVA	VM003	0.58658	D-alanine--D-alanine ligase	ddl	Gardnerella
D6SXJ6_GARVA	VM003	4.6927	Transketolase	GVAMD_0585	Gardnerella
D6SXK9_GARVA	VM003	2.9329	Pyruvate-formate lyase	GVAMD_0572	Gardnerella
D6SXN0_GARVA	VM003	2.3463	50S ribosomal protein L25	rplY	Gardnerella
D6SXP8_GARVA	VM003	2.3463	Threonine--tRNA ligase	thrS	Gardnerella
D6SXZ8_GARVA	VM003	8.2122	60 kDa chaperonin	groL	Gardnerella
D6SY30_GARVA	VM003	2.9329	Protein translocase subunit SecA	secA	Gardnerella
D6SYB5_GARVA	VM003	0.58658	14-alpha-glucan branching enzyme GlgB	glgB	Gardnerella
D6SYF0_GARVA	VM003	0.58658	Hypothetical membrane protein	GVAMD_0309	Gardnerella
D6SYP8_GARVA	VM003	2.3463	Glutamine synthetase	GVAMD_0475	Gardnerella
D6SYS1_GARVA	VM003	1.7597	Hypothetical membrane protein	GVAMD_0452	Gardnerella
D6SYS8_GARVA	VM003	5.2792	DNA-directed RNA polymerase subunit beta	rpoB	Gardnerella
D6SYT5_GARVA	VM003	0.58658	Phosphoribosylpyrophosphate synthetase	GVAMD_1140	Gardnerella
D6SYY1_GARVA	VM003	7.039	ABC-type dipeptide transporter periplasmic component	GV51_0519	Gardnerella
D6SZQ5_GARVA	VM003	12.1347	Chromosome segregation ATPase	GV51_0737	Gardnerella
D6T0A4_GARVA	VM003	88.42	Uncharacterized protein	GV51_0982	Gardnerella
D6T0X6_GARVA	VM003	0.58658	Alkyl hydroperoxide reductase large subunit	GV51_0162	Gardnerella
D6T176_GARVA	VM003	2.9329	Thiol-activated cytolysin vaginolysin	GV51_0404	Gardnerella
D6T1K2_GARVA	VM003	1.7597	50S ribosomal protein L10	rplJ	Gardnerella
D6T1K5_GARVA	VM003	1.7597	Uncharacterized protein	GV51_0275	Gardnerella
D6T1M7_GARVA	VM003	1.7597	Aldehyde-alcohol dehydrogenase	GV51_0253	Gardnerella
D6T1P5_GARVA	VM003	2.075	Adenylate kinase	GV51_0235	Gardnerella
D6T1R5_GARVA	VM003	1.1732	Ribose-5-phosphate isomerase A	rpiA	Gardnerella
D6T2C6_GARVA	VM003	3.8347	14-alpha-glucan branching enzyme	GV51_0007	Gardnerella
D6T2I6_GARVA	VM003	1.7597	Lactate/malate dehydrogenase NAD binding domain protein	GV51_0067	Gardnerella
E1L0P7_9ACTN	VM003	1.1732	Uncharacterized protein	HMPREF9248_0626	Atopobium
E3D7B9_GARV3	VM003	1.7597	Glutamyl-tRNA(Gln) amidotransferase subunit A	gatA	Gardnerella
E3D7I0_GARV3	VM003	2.3463	Membrane alanyl aminopeptidase	pepN	Gardnerella
E3D7L6_GARV3	VM003	11.145	LPXTG-motif cell wall anchor domain protein	HMPREF0421_21226	Gardnerella
E3D8G4_GARV3	VM003	1.1732	Dipeptidase	pepD	Gardnerella
E3D8V3_GARV3	VM003	1.7597	Serine--tRNA ligase	serS	Gardnerella
E3D938_GARV3	VM003	0.58658	LPXTG-motif cell wall anchor domain protein	HMPREF0421_20500	Gardnerella
E3D9Q6_GARV3	VM003	5.2792	Enolase	eno	Gardnerella
E3DAD1_GARV3	VM003	1.7597	Inosine-5'-monophosphate dehydrogenase	guaB	Gardnerella
F1T3I7_9ACTN	VM003	1.7597	Elongation factor Tu	tuf	Atopobium
F1T3L2_9ACTN	VM003	0.58658	50S ribosomal protein L2	rplB	Atopobium
F1T4Y4_9ACTN	VM003	1.1732	Formate C-acetyltransferase	pflB	Atopobium
F1T5V7_9ACTN	VM003	1.1732	Uncharacterized protein	HMPREF0091_10188	Atopobium
F1T678_9ACTN	VM003	1.7597	Enolase	eno	Atopobium
F5LV80_GARVA	VM003	4.6927	50S ribosomal protein L1	rplA	Gardnerella
F5LVV1_GARVA	VM003	1.1732	Ribose-phosphate pyrophosphokinase	prs	Gardnerella
F5LWI8_GARVA	VM003	2.9329	ABC transporter substrate-binding protein family 5	HMPREF9435_0072	Gardnerella
F5LWW2_GARVA	VM003	1.7597	Valine--tRNA ligase	valS	Gardnerella
F5ZZW3_GARVH	VM003	10.6465	LPXTG-motif cell wall anchor domain protein	HMPREF9231_1056	Gardnerella
F6A034_GARVH	VM003	1.1732	DnaJ domain protein	HMPREF9231_1291	Gardnerella
F6A1P5_GARVH	VM003	1.1732	Aldehyde-alcohol dehydrogenase	HMPREF9231_0240	Gardnerella
I4LBV1_GARVA	VM003	1.7597	Transcription termination factor Rho	rho	Gardnerella
I4LBY5_GARVA	VM003	3.5195	ATP synthase subunit alpha	atpA	Gardnerella
I4LBY9_GARVA	VM003	1.7597	Uncharacterized protein	CGSMWGv75712_01330	Gardnerella
I4LES2_GARVA	VM003	0.58658	Uncharacterized protein	CGSMWGv75712_06265	Gardnerella
I4LFB9_GARVA	VM003	14.525	Very large surface anchored protein	CGSMWGv75712_00225	Gardnerella
I4LJP6_GARVA	VM003	9.3853	Transaldolase	tal	Gardnerella
I4LK83_GARVA	VM003	12.318	DNA-directed RNA polymerase subunit beta'	rpoC	Gardnerella
I4LK99_GARVA	VM003	0.58658	Phosphoglucosamine mutase	glmM	Gardnerella
I4LLH0_GARVA	VM003	9.3853	Putative sugar-binding secreted protein	CGSMWGv6420LIT_05565	Gardnerella
I4LLH5_GARVA	VM003	0.58658	Secreted sugar binding protein	CGSMWGv6420LIT_05590	Gardnerella
I4LPB3_GARVA	VM003	1.7597	Uncharacterized protein	CGSMWGv6420B_03634	Gardnerella
I4LQ42_GARVA	VM003	1.1732	Phosphoglucomutase	CGSMWGv6420B_01926	Gardnerella
I4LUN3_GARVA	VM003	1.1732	50S ribosomal protein L9	rplI	Gardnerella
I4LYC4_GARVA	VM003	5.8658	Extracellular solute-binding protein family 5	CGSMWGv1500E_05261	Gardnerella
I4LYH4_GARVA	VM003	2.3463	MalE-type ABC sugar transport system periplasmic component	CGSMWGv1500E_05511	Gardnerella
I4LZW3_GARVA	VM003	2.3463	50S ribosomal protein L5	rplE	Gardnerella
I4LZX2_GARVA	VM003	5.8658	50S ribosomal protein L2	rplB	Gardnerella
I4M0M2_GARVA	VM003	0.58658	Uncharacterized protein	CGSMWGv1500E_03136	Gardnerella
I4M1K4_GARVA	VM003	0.58658	ATP synthase gamma chain	atpG	Gardnerella
I4M2X6_GARVA	VM003	3.5195	Phosphoglycerate kinase	pgk	Gardnerella
I4M4D3_GARVA	VM003	1.7597	ATP synthase subunit beta	atpD	Gardnerella
I4M4Q0_GARVA	VM003	9.9719	Alpha-14 glucan phosphorylase	CGSMWGv1500E_00615	Gardnerella
I4M4S6_GARVA	VM003	4.1501	Alkyl hydroperoxide reductase C22 protein	CGSMWGv1500E_00745	Gardnerella
I4M6I8_GARVA	VM003	5.8658	Elongation factor Tu	tuf	Gardnerella
I4M7C2_GARVA	VM003	10.375	Uncharacterized protein	CGSMWGv00703C2mash_03900	Gardnerella
I4M8G1_GARVA	VM003	4.1061	30S ribosomal protein S1	rpsA	Gardnerella
I4M8X1_GARVA	VM003	13.491	DNA-directed RNA polymerase subunit beta'	rpoC	Gardnerella
I4M8Z8_GARVA	VM003	1.7597	50S ribosomal protein L9	rplI	Gardnerella
I4MAR9_GARVA	VM003	0.58658	Signal recognition particle protein	ffh	Gardnerella
I4MDB3_GARVA	VM003	0.58658	4-alpha-glucanotransferase	CGSMWGv6119V5_04551	Gardnerella
M4RCA0_9BIFI	VM003	0.58658	Transcription elongation factor GreA	greA	Bifidobacterium
Q5LLQ0_RUEPO	VM003	0.58658	Uncharacterized protein	SPO3872	Ruegeria
R6G9Q3_9BIFI	VM003	3.2482	Ribosomal protein S7	BN549_01185	Bifidobacterium
S4GG90_GARVA	VM003	1.1732	Uncharacterized protein	HMPREF1585_01369	Gardnerella
S4GHZ8_GARVA	VM003	0.58658	IMP dehydrogenase family protein	HMPREF1586_00096	Gardnerella
S4GK69_GARVA	VM003	4.1061	ATP synthase subunit alpha	atpA	Gardnerella
S4GKP7_GARVA	VM003	1.7597	ATP-dependent zinc metalloprotease FtsH	ftsH	Gardnerella
S4HEE6_GARVA	VM003	1.1732	Glutamine synthetase	HMPREF1572_01086	Gardnerella
S4HHG0_GARVA	VM003	8.2122	Pyruvate kinase	HMPREF1580_01282	Gardnerella
S4HHV2_GARVA	VM003	16.424	Probable phosphoketolase	HMPREF1580_01201	Gardnerella
S4IQT4_GARVA	VM003	0.58658	UPF0182 protein HMPREF1572_00307	HMPREF1572_00307	Gardnerella
T2PIF5_GARVA	VM003	0.58658	M protein repeat protein	HMPREF1577_01502	Gardnerella
W0U282_9FIRM	VM003	1.1732	Uncharacterized protein	RBI_I00041	Ruminococcus
A0A072MUD4_9BIFI	VM004	3.1323	30S ribosomal protein S10	rpsJ	undistinguishable
A0A072N735_9BIFI	VM004	3.1323	30S ribosomal protein S11	rpsK	undistinguishable
A0A075NEM4_BIFLN	VM004	2.0882	50S ribosomal protein L23	rplW	undistinguishable
A0A076JI37_9BIFI	VM004	2.0882	DNA-binding protein HU	BCOR_0940	undistinguishable
A0A076JP43_BIFAD	VM004	9.3968	Chaperone protein DnaK	dnaK	Bifidobacterium
A0A081QEB5_STRMT	VM004	3.2136	Ribosomal RNA small subunit methyltransferase H	mraW	Streptococcus
A0A086Z257_9BIFI	VM004	2.0882	UPF0109 protein AB656_07310	AB656_07310	undistinguishable
A0A086ZFL5_9BIFI	VM004	2.0882	Guanine permease	BBIA_2466	undistinguishable
A0A086ZLJ3_9BIFI	VM004	2.0882	30S ribosomal protein S18	rpsR	undistinguishable
A0A087ANA0_9BIFI	VM004	1.0441	Uncharacterized protein	BCUN_1414	Bifidobacterium
A0A087B2R7_9BIFI	VM004	2.0882	DNA polymerase III subunits gamma and tau	BCUN_1083	Bifidobacterium
A0A087BMB3_9BIFI	VM004	3.1323	50S ribosomal protein L11	rplK	undistinguishable
A0A087CFW2_9BIFI	VM004	1.0441	30S ribosomal protein S9	rpsI	undistinguishable
A0A096BTJ9_9FIRM	VM004	1.0441	30S ribosomal protein S3	rpsC	Peptoniphilus
A0A0E1XW36_9LACO	VM004	1.0441	50S ribosomal protein L2	rplB	Lactobacillus
A0A0E1XW86_9LACO	VM004	2.0882	30S ribosomal protein S9	rpsI	Lactobacillus
A0A0E1XWT4_9LACO	VM004	4.1763	Glyceraldehyde-3-phosphate dehydrogenase type I	gap	Lactobacillus
A0A0E1XXG8_9LACO	VM004	1.0441	50S ribosomal protein L13	rplM	Lactobacillus
A0A0E1XXS1_9LACO	VM004	1.0441	30S ribosomal protein S12	rpsL	Lactobacillus
A0A0E1XY28_9LACO	VM004	1.0441	Enolase	eno	Lactobacillus
A0A0E1XY31_9LACO	VM004	2.0882	50S ribosomal protein L1	rplA	Lactobacillus
A0A0E1XY68_9LACO	VM004	1.0441	Glucose-6-phosphate isomerase	pgi	Lactobacillus
A0A0E1XYF1_9LACO	VM004	1.0441	30S ribosomal protein S6	rpsF	Lactobacillus
A0A0E1XYG9_9LACO	VM004	2.0882	50S ribosomal protein L14	rplN	Lactobacillus
A0A0E1XYP7_9LACO	VM004	3.1323	Chaperone protein DnaK	dnaK	Lactobacillus
A0A0E1XZ92_9LACO	VM004	1.0441	ABC transporter ATP-binding protein	HMPREF9217_1314	Lactobacillus
A0A0E1Y6Q6_9LACO	VM004	1.0441	30S ribosomal protein S11	rpsK	Lactobacillus
A0A0E1Y6T9_9LACO	VM004	1.0441	30S ribosomal protein S3	rpsC	Lactobacillus
A0A0E1Y6W7_9LACO	VM004	2.0882	Elongation factor Tu	tuf	Lactobacillus
A0A0E1Y718_9LACO	VM004	3.1323	Pyruvate kinase	pyk	Lactobacillus
A0A0E1Y871_9LACO	VM004	1.0441	D-alanine--poly(phosphoribitol) ligase subunit 1	dltA	Lactobacillus
A0A0E1Y889_9LACO	VM004	2.0882	ABC transporter solute-binding protein	HMPREF9217_0022	Lactobacillus
A0A0E3ZB77_9FUSO	VM004	1.0441	Ornithine carbamoyltransferase	VC03_03965	Sneathia
A0A0E9DQN7_CHLTH	VM004	10.441	60 kDa chaperonin	groEL_1	undistinguishable
A0A0E9DRM0_CHLTH	VM004	1.0441	T786P28D	ERS133246_00484	undistinguishable
A0A0E9DRU6_CHLTH	VM004	4.1763	Putative alkyl hydroperoxide reductase	ahpC_1	undistinguishable
A0A0E9DRV5_CHLTH	VM004	4.1763	10 kDa chaperonin	groES_1	undistinguishable
A0A0E9DT12_CHLTH	VM004	4.1763	Phosphocarrier protein HPr	ptsH_1	undistinguishable
A0A0E9DT37_CHLTH	VM004	4.1763	Phosphoglucosamine mutase	glmM_1	undistinguishable
A0A0E9DTE0_CHLTH	VM004	2.0882	PTS system mannose-specific EIID component	manZ_2	undistinguishable
A0A0E9DTG8_CHLTH	VM004	4.1763	Fructose-bisphosphate aldolase	fba_1	undistinguishable
A0A0E9DVM4_CHLTH	VM004	5.2204	Pyruvate kinase	pykF_1	undistinguishable
A0A0E9DWB4_CHLTH	VM004	2.0882	NADPH azoreductase	azr_2	undistinguishable
A0A0E9DWF6_CHLTH	VM004	2.0882	50S ribosomal protein L6	rplF_2	undistinguishable
A0A0E9DWL0_CHLTH	VM004	2.0882	Maltose-binding periplasmic proteins/domains	ERS133246_02158	undistinguishable
A0A0E9DWN5_CHLTH	VM004	4.1763	D-lactate dehydrogenase	ldhA	undistinguishable
A0A0E9DWN6_CHLTH	VM004	3.1323	Triosephosphate isomerase	tpiA_2	undistinguishable
A0A0E9DWT8_CHLTH	VM004	9.3968	Glyceraldehyde-3-phosphate dehydrogenase	gap_1	undistinguishable
A0A0E9DWU0_CHLTH	VM004	2.0882	Arginine deiminase	arcA	undistinguishable
A0A0E9DX86_CHLTH	VM004	3.1323	Polyribonucleotide nucleotidyltransferase	pnp_1	undistinguishable
A0A0E9DXB5_CHLTH	VM004	2.0882	30S ribosomal protein S9	rpsI_1	undistinguishable
A0A0E9DXN4_CHLTH	VM004	2.0882	Phosphoglycerate kinase	pgk_2	undistinguishable
A0A0E9E0C6_CHLTH	VM004	11.485	Glucose-6-phosphate isomerase	pgi_3	Chlamydia
A0A0E9E0Y5_CHLTH	VM004	2.0882	50S ribosomal protein L24	rplX_2	undistinguishable
A0A0E9E8L2_CHLTH	VM004	2.0882	Metalloregulation DNA-binding stress protein	mrgA	undistinguishable
A0A0E9EA38_CHLTH	VM004	3.1323	Manganese-dependent inorganic pyrophosphatase	ppaC_1	undistinguishable
A0A0E9EAN4_CHLTH	VM004	3.1323	50S ribosomal protein L3	rplC_2	undistinguishable
A0A0E9EJB1_CHLTH	VM004	2.0882	Ascorbate-specific phosphotransferase enzyme IIB component	ulaB_2	undistinguishable
A0A0E9ERH8_CHLTH	VM004	2.0882	50S ribosomal protein L11	rplK_3	Chlamydia
A0A0J2AXA6_ECOLX	VM004	39.675	Nuclease	SK68_02281	Escherichia
A0A0J8F702_GARVA	VM004	2.0882	Peptide ABC transporter ATP-binding protein	AC069_06645	Gardnerella
A0A0J8F7A5_GARVA	VM004	2.0882	DNA gyrase subunit B	gyrB	Gardnerella
A0A0J8F7F8_GARVA	VM004	9.3968	Polyribonucleotide nucleotidyltransferase	pnp	Gardnerella
A0A0J8F7Q3_GARVA	VM004	1.0441	Transcription termination/antitermination protein NusA	nusA	Gardnerella
A0A0J8F7Q7_GARVA	VM004	4.1763	DNA-directed RNA polymerase subunit beta	rpoB	Gardnerella
A0A0J8F7V9_GARVA	VM004	1.0441	50S ribosomal protein L6	rplF	Gardnerella
A0A0J8F7W1_GARVA	VM004	8.3527	50S ribosomal protein L14	rplN	Gardnerella
A0A0J8F7W4_GARVA	VM004	1.0441	30S ribosomal protein S19	rpsS	Gardnerella
A0A0J8F7Z9_GARVA	VM004	6.2645	30S ribosomal protein S13	rpsM	Gardnerella
A0A0J8F8R4_GARVA	VM004	3.1323	Trigger factor	tig	Gardnerella
A0A0J8F8S4_GARVA	VM004	2.0882	ABC transporter substrate-binding protein	AC069_02340	Gardnerella
A0A0J8F8T8_GARVA	VM004	2.0882	Threonine--tRNA ligase	thrS	Gardnerella
A0A0J8F9J9_GARVA	VM004	5.2204	30S ribosomal protein S2	rpsB	Gardnerella
A0A0J8FAK2_GARVA	VM004	1.0441	14-alpha-glucan branching enzyme GlgB	glgB	Gardnerella
A0A0J8FC53_GARVA	VM004	1.0441	Ribonucleoside-triphosphate reductase	AC069_06765	Gardnerella
A0A0J8FC74_GARVA	VM004	2.0882	Oxidoreductase	AC069_06515	Gardnerella
A0A0J8FCC0_GARVA	VM004	14.617	ABC transporter substrate-binding protein	AC069_06335	Gardnerella
A0A0J8FCD7_GARVA	VM004	1.0441	Sugar ABC transporter permease	AC069_06340	Gardnerella
A0A0J8FCH5_GARVA	VM004	1.0441	Phosphoenolpyruvate carboxylase	AC069_06035	Gardnerella
A0A0J8FCH7_GARVA	VM004	11.485	Alpha-14 glucan phosphorylase	AC069_06060	Gardnerella
A0A0J8FCQ6_GARVA	VM004	3.1323	Translation initiation factor IF-2	infB	Gardnerella
A0A0J8FCQ9_GARVA	VM004	2.0882	50S ribosomal protein L27	rpmA	Gardnerella
A0A0J8FD23_GARVA	VM004	11.485	DNA-directed RNA polymerase subunit beta'	rpoC	Gardnerella
A0A0J8FD39_GARVA	VM004	4.1763	30S ribosomal protein S5	rpsE	Gardnerella
A0A0J8FD44_GARVA	VM004	1.0441	50S ribosomal protein L5	rplE	Gardnerella
A0A0J8FD49_GARVA	VM004	4.1763	30S ribosomal protein S3	rpsC	Gardnerella
A0A0J8FD55_GARVA	VM004	3.1323	50S ribosomal protein L4	rplD	Gardnerella
A0A0J8FD76_GARVA	VM004	5.2204	50S ribosomal protein L18	rplR	Gardnerella
A0A0J8FD80_GARVA	VM004	2.0882	50S ribosomal protein L24	rplX	Gardnerella
A0A0J8FD85_GARVA	VM004	4.1763	50S ribosomal protein L22	rplV	Gardnerella
A0A0J8FDG7_GARVA	VM004	1.0441	Aspartyl/glutamyl-tRNA(Asn/Gln) amidotransferase subunit B	gatB	Gardnerella
A0A0J8FDH4_GARVA	VM004	1.0441	Multidrug ABC transporter ATP-binding protein	AC069_05090	Gardnerella
A0A0J8FDV1_GARVA	VM004	3.1323	Carbamoyl-phosphate synthase large chain	carB	Gardnerella
A0A0J8FDW8_GARVA	VM004	1.0441	Uncharacterized protein	AC069_02270	Gardnerella
A0A0J8FE47_GARVA	VM004	2.0882	Protein translocase subunit SecA	secA	Gardnerella
A0A0J8FED3_GARVA	VM004	3.1323	Isoleucine--tRNA ligase	ileS	Gardnerella
A0A0J8FEI0_GARVA	VM004	12.529	Elongation factor G	fusA	Gardnerella
A0A0J8FET3_GARVA	VM004	6.2645	Elongation factor Ts	tsf	Gardnerella
A0A0J8FEY0_GARVA	VM004	3.1323	Aspartyl-tRNA synthetase	AC069_00155	Gardnerella
A0A0J8FFA7_GARVA	VM004	1.0441	4-hydroxybutyrate dehydrogenase	AC069_01000	Gardnerella
A0A0J8I3V7_GARVA	VM004	1.0441	Formate--tetrahydrofolate ligase	AC069_06600	Gardnerella
A0A0J8I4I9_GARVA	VM004	5.2204	Xaa-Pro aminopeptidase	AC069_03930	Gardnerella
A0A0J8I4P6_GARVA	VM004	4.1763	30S ribosomal protein S8	rpsH	Gardnerella
A0A0J8I4Q1_GARVA	VM004	4.1763	50S ribosomal protein L29	rpmC	Gardnerella
A0A0J8I5L2_GARVA	VM004	1.0441	ABC transporter	AC069_02470	Gardnerella
A0A0J8I5M5_GARVA	VM004	12.529	60 kDa chaperonin	groEL	Gardnerella
A0A0J8I5W9_GARVA	VM004	1.6068	L-lactate dehydrogenase	ldh	Gardnerella
A0A0J8I5Y5_GARVA	VM004	3.1323	Glycine--tRNA ligase	glyQS	Gardnerella
A0A0J8I6C0_GARVA	VM004	1.0441	Lysine--tRNA ligase	lysS	Gardnerella
A0A0J8I6T0_GARVA	VM004	2.0882	Phosphoribosylaminoimidazole-succinocarboxamide synthase	purC	Gardnerella
A0A0M2FXU2_LACRH	VM004	1.0441	ATP-dependent zinc metalloprotease FtsH	ftsH	Lactobacillus
A0A0R1GG98_9LACO	VM004	1.0441	D-alanine--D-alanine ligase	ddl	Lactobacillus
A0A0R1GNB3_9LACO	VM004	1.0441	Maltose ABC transporter ATP-binding protein	FC28_GL001611	Lactobacillus
A0A0R1GNE1_9LACO	VM004	1.6068	Elongation factor Tu	tuf	Lactobacillus
A0A0R1GRJ1_9LACO	VM004	1.0441	50S ribosomal protein L1	rplA	Lactobacillus
A0A0R1GWR7_9LACO	VM004	1.0441	Endopeptidase	FC28_GL000524	Lactobacillus
A0A0R1HD68_LACAM	VM004	2.0882	50S ribosomal protein L14	rplN	Lactobacillus
A0A0R2LMC3_9ACTN	VM004	3.1323	30S ribosomal protein S7	rpsG_2	undistinguishable
A0A0T5XFP4_ECOLX	VM004	1.6068	Trigger factor	tig	Escherichia
A0A0U1CDY5_CHLTH	VM004	1.0441	Uncharacterised protein	ERS177788_00268	Chlamydia
B5CN00_9FIRM	VM004	5.7831	Precorrin-8X methylmutase	cobH	Ruminococcus
C2EKK7_9LACO	VM004	1.0441	Peptide chain release factor 1	prfA	Lactobacillus
C2KBW5_9LACO	VM004	1.6068	Glucose-6-phosphate isomerase	pgi	Lactobacillus
C2KDK3_9LACO	VM004	1.6068	Bacterial surface layer protein (Fragment)	HMPREF0506_0928	Lactobacillus
C2MCK1_9PORP	VM004	1.0441	30S ribosomal protein S13	rpsM	Porphyromonas
C8PAS5_9LACO	VM004	1.0441	Trigger factor	tig	Lactobacillus
C8PBN4_9LACO	VM004	1.0441	L-lactate dehydrogenase	ldhA	Lactobacillus
C8PBR2_9LACO	VM004	1.0441	Gram-positive signal peptide protein YSIRK family	FC42_GL000562	Lactobacillus
C8PBW2_9LACO	VM004	1.0441	Triosephosphate isomerase	tpiA	Lactobacillus
C8W7Z1_ATOPD	VM004	2.0882	50S ribosomal protein L29	rpmC_1	undistinguishable
D0YNV6_9ACTO	VM004	2.0882	60 kDa chaperonin	groL	Mobiluncus
D0YTV2_9ACTO	VM004	1.0441	Putative cell wall binding repeat 2	lytC	Mobiluncus
D2R9K3_GARV4	VM004	2.0882	50S ribosomal protein L7/L12	rplL	Gardnerella
D2R9M4_GARV4	VM004	2.0882	50S ribosomal protein L13	rplM	Gardnerella
D2R9N9_GARV4	VM004	6.2645	50S ribosomal protein L18	rplR	Gardnerella
D2R9P4_GARV4	VM004	2.0882	Adenylate kinase	HMPREF0424_0272	Gardnerella
D2R9Q4_GARV4	VM004	2.0882	Transcription termination/antitermination protein NusA	nusA	Gardnerella
D2R9Q5_GARV4	VM004	2.0882	Translation initiation factor IF-2	infB	Gardnerella
D2R9U9_GARV4	VM004	3.1323	Nicotinate phosphoribosyltransferase	pncB	Gardnerella
D2RA22_GARV4	VM004	2.0882	Peptidase dimerization domain protein	HMPREF0424_0408	Gardnerella
D2RA24_GARV4	VM004	3.1323	Uncharacterized protein	HMPREF0424_0410	Gardnerella
D2RA78_GARV4	VM004	6.8272	Glyceraldehyde-3-phosphate dehydrogenase type I	gap	Gardnerella
D2RA80_GARV4	VM004	1.0441	Asparagine synthase (Glutamine-hydrolyzing)	asnB	Gardnerella
D2RAI5_GARV4	VM004	6.2645	L-lactate dehydrogenase	ldh	Gardnerella
D2RAK8_GARV4	VM004	11.485	Pyruvate kinase	pyk	Gardnerella
D2RAQ6_GARV4	VM004	3.2136	Enolase	eno	Gardnerella
D2RAR9_GARV4	VM004	2.0882	Tyrosine--tRNA ligase	tyrS	Gardnerella
D2RAV9_GARV4	VM004	14.617	60 kDa chaperonin	groL	Gardnerella
D2RAW6_GARV4	VM004	2.0882	ATPase family associated with various cellular activities (AAA)	HMPREF0424_0724	Gardnerella
D2RB41_GARV4	VM004	7.3086	Elongation factor Ts	tsf	Gardnerella
D2RB42_GARV4	VM004	5.2204	30S ribosomal protein S2	rpsB	Gardnerella
D2RB92_GARV4	VM004	3.1323	AMP-binding enzyme	HMPREF0424_0860	Gardnerella
D2RBB3_GARV4	VM004	3.1323	Trigger factor	tig	Gardnerella
D2RBB7_GARV4	VM004	8.3527	Formate C-acetyltransferase	pflB	Gardnerella
D2RBC2_GARV4	VM004	2.0882	Phosphomethylpyrimidine synthase	thiC	Gardnerella
D2RBD2_GARV4	VM004	20.4814	Transaldolase	tal	Gardnerella
D2RBU3_GARV4	VM004	3.1323	Peptidase family M13	HMPREF0424_1075	Gardnerella
D2RBW2_GARV4	VM004	11.485	Elongation factor G	fusA	Gardnerella
D2RBY3_GARV4	VM004	3.1323	DivIVA domain protein	HMPREF0424_1117	Gardnerella
D2RC74_GARV4	VM004	1.0441	LPXTG-motif cell wall anchor domain protein	HMPREF0424_1215	Gardnerella
D2RCC3_GARV4	VM004	1.0441	Phosphoenolpyruvate-protein phosphotransferase	ptsP	Gardnerella
D2RCF1_GARV4	VM004	1.0441	Pullulanase type I	pulA	Gardnerella
D2RCF8_GARV4	VM004	3.1323	ABC transporter solute-binding protein	HMPREF0424_1305	Gardnerella
D2RCL7_GARV4	VM004	14.617	Alpha-14 glucan phosphorylase	glgP	Gardnerella
D2RCQ8_GARV4	VM004	2.0882	Uncharacterized protein	HMPREF0424_0067	Gardnerella
D2RCS4_GARV4	VM004	1.0441	Polyphosphate kinase	ppk	Gardnerella
D2RCT2_GARV4	VM004	7.3086	Chaperone protein ClpB	clpB	Gardnerella
D2RCU0_GARV4	VM004	2.0882	ABC transporter ATP-binding protein	HMPREF0424_0100	Gardnerella
D2RD38_GARV4	VM004	3.1323	Glutamate--tRNA ligase	gltX	Gardnerella
D2RD51_GARV4	VM004	3.1323	Peptidase C1-like family	HMPREF0424_0217	Gardnerella
D4YTA9_9LACO	VM004	3.1323	Ribosomal protein L14	rplN	Lactobacillus
D6SVA0_GARVA	VM004	1.0441	Aminopeptidase C	GVAMD_0010	Gardnerella
D6SVC6_GARVA	VM004	2.0882	DNAJ chaperone protein	GVAMD_0036	Gardnerella
D6SVD0_GARVA	VM004	2.0882	Thiazole synthase	thiG	Gardnerella
D6SVH3_GARVA	VM004	2.0882	ABC-type oligopeptide transporter periplasmic component	GVAMD_0754	Gardnerella
D6SVQ5_GARVA	VM004	4.1763	Xaa-Pro aminopeptidase	GVAMD_0778	Gardnerella
D6SW22_GARVA	VM004	12.529	Glucose-6-phosphate isomerase	pgi	Gardnerella
D6SW94_GARVA	VM004	1.0441	50S ribosomal protein L6	rplF	Gardnerella
D6SWE6_GARVA	VM004	5.2204	Uncharacterized protein	GVAMD_1019	Gardnerella
D6SWR0_GARVA	VM004	3.1323	Transcription termination factor Rho	rho	Gardnerella
D6SWT5_GARVA	VM004	2.0882	Uracil phosphoribosyltransferase	GVAMD_1173	Gardnerella
D6SWU5_GARVA	VM004	4.1763	ABC-type sugar transporter ATPase component	GVAMD_1163	Gardnerella
D6SX46_GARVA	VM004	2.0882	Peroxiredoxin	GVAMD_1295	Gardnerella
D6SX56_GARVA	VM004	1.0441	Trypsin-like serine protease	GVAMD_1305	Gardnerella
D6SXJ6_GARVA	VM004	4.7391	Transketolase	GVAMD_0585	Gardnerella
D6SXK9_GARVA	VM004	7.3086	Pyruvate-formate lyase	GVAMD_0572	Gardnerella
D6SXN0_GARVA	VM004	1.0441	50S ribosomal protein L25	rplY	Gardnerella
D6SXP8_GARVA	VM004	2.0882	Threonine--tRNA ligase	thrS	Gardnerella
D6SXW5_GARVA	VM004	1.0441	Thiazole synthase	GVAMD_0440	Gardnerella
D6SXZ8_GARVA	VM004	13.573	60 kDa chaperonin	groL	Gardnerella
D6SYB5_GARVA	VM004	2.0882	14-alpha-glucan branching enzyme GlgB	glgB	Gardnerella
D6SYP8_GARVA	VM004	6.2645	Glutamine synthetase	GVAMD_0475	Gardnerella
D6SYS1_GARVA	VM004	2.0882	Hypothetical membrane protein	GVAMD_0452	Gardnerella
D6SYS8_GARVA	VM004	5.2204	DNA-directed RNA polymerase subunit beta	rpoB	Gardnerella
D6SYY1_GARVA	VM004	9.9595	ABC-type dipeptide transporter periplasmic component	GV51_0519	Gardnerella
D6SZQ5_GARVA	VM004	1.0441	Chromosome segregation ATPase	GV51_0737	Gardnerella
D6T176_GARVA	VM004	5.2204	Thiol-activated cytolysin vaginolysin	GV51_0404	Gardnerella
D6T1K2_GARVA	VM004	2.0882	50S ribosomal protein L10	rplJ	Gardnerella
D6T1K5_GARVA	VM004	2.0882	Uncharacterized protein	GV51_0275	Gardnerella
D6T1R5_GARVA	VM004	1.0441	Ribose-5-phosphate isomerase A	rpiA	Gardnerella
D6T219_GARVA	VM004	1.0441	Chromosome segregation ATPase	GV51_0504	Gardnerella
E1L0P7_9ACTN	VM004	2.0882	Uncharacterized protein	HMPREF9248_0626	Atopobium
E1L0S1_9ACTN	VM004	2.0882	50S ribosomal protein L7/L12	rplL	Atopobium
E3BSP0_9LACO	VM004	4.1763	60 kDa chaperonin	groL	Lactobacillus
E3D7B9_GARV3	VM004	1.0441	Glutamyl-tRNA(Gln) amidotransferase subunit A	gatA	Gardnerella
E3D7I0_GARV3	VM004	1.0441	Membrane alanyl aminopeptidase	pepN	Gardnerella
E3D8K8_GARV3	VM004	2.0882	Ribonuclease Rne/Rng family	HMPREF0421_20320	Gardnerella
E3D8V3_GARV3	VM004	2.0882	Serine--tRNA ligase	serS	Gardnerella
E3D938_GARV3	VM004	1.0441	LPXTG-motif cell wall anchor domain protein	HMPREF0421_20500	Gardnerella
E3D9B3_GARV3	VM004	1.0441	Phosphate acetyltransferase	pta	Gardnerella
E3D9Q6_GARV3	VM004	9.3968	Enolase	eno	Gardnerella
E3DAD1_GARV3	VM004	4.1763	Inosine-5'-monophosphate dehydrogenase	guaB	Gardnerella
F1T3I7_9ACTN	VM004	6.2645	Elongation factor Tu	tuf	Atopobium
F1T3J6_9ACTN	VM004	4.1763	DNA-directed RNA polymerase subunit beta'	rpoC	Atopobium
F1T3L2_9ACTN	VM004	5.2204	50S ribosomal protein L2	rplB	Atopobium
F1T4H0_9ACTN	VM004	2.0882	Aldehyde-alcohol dehydrogenase	HMPREF0091_10561	Atopobium
F1T4Y4_9ACTN	VM004	2.0882	Formate C-acetyltransferase	pflB	Atopobium
F1T563_9ACTN	VM004	2.0882	Tat pathway signal sequence domain protein	HMPREF0091_10031	Atopobium
F1T5F1_9ACTN	VM004	2.0882	Tetratricopeptide repeat protein	HMPREF0091_10829	Atopobium
F1T5V2_9ACTN	VM004	2.0882	Serine--tRNA ligase	serS	Atopobium
F1T5V7_9ACTN	VM004	4.1763	Uncharacterized protein	HMPREF0091_10188	Atopobium
F1T678_9ACTN	VM004	7.3086	Enolase	eno	Atopobium
F1T6Q0_9ACTN	VM004	4.1763	Chaperone protein DnaK	dnaK	Atopobium
F5LV80_GARVA	VM004	3.1323	50S ribosomal protein L1	rplA	Gardnerella
F5LVN2_GARVA	VM004	1.0441	Peptidase family M13	HMPREF9435_0576	Gardnerella
F5LVV1_GARVA	VM004	1.0441	Ribose-phosphate pyrophosphokinase	prs	Gardnerella
F5LWI8_GARVA	VM004	5.2204	ABC transporter substrate-binding protein family 5	HMPREF9435_0072	Gardnerella
F5LWW2_GARVA	VM004	1.0441	Valine--tRNA ligase	valS	Gardnerella
F5ZZW3_GARVH	VM004	3.1323	LPXTG-motif cell wall anchor domain protein	HMPREF9231_1056	Gardnerella
F6A1P5_GARVH	VM004	2.0882	Aldehyde-alcohol dehydrogenase	HMPREF9231_0240	Gardnerella
F6A2C2_GARVH	VM004	1.0441	Cytidylate kinase	der	Gardnerella
I4LBV1_GARVA	VM004	1.0441	Transcription termination factor Rho	rho	Gardnerella
I4LBY5_GARVA	VM004	5.2204	ATP synthase subunit alpha	atpA	Gardnerella
I4LJP6_GARVA	VM004	14.617	Transaldolase	tal	Gardnerella
I4LK49_GARVA	VM004	1.0441	Uncharacterized protein	CGSMWGv6420LIT_04103	Gardnerella
I4LK83_GARVA	VM004	11.485	DNA-directed RNA polymerase subunit beta'	rpoC	Gardnerella
I4LKP9_GARVA	VM004	1.0441	Uncharacterized protein	CGSMWGv6420LIT_05113	Gardnerella
I4LKS8_GARVA	VM004	3.2136	Transaldolase	tal	Gardnerella
I4LLH0_GARVA	VM004	26.7464	Putative sugar-binding secreted protein	CGSMWGv6420LIT_05565	Gardnerella
I4LPB3_GARVA	VM004	2.0882	Uncharacterized protein	CGSMWGv6420B_03634	Gardnerella
I4LPL5_GARVA	VM004	4.1763	Large surface anchored protein	CGSMWGv55152_06298	Gardnerella
I4LQ42_GARVA	VM004	2.0882	Phosphoglucomutase	CGSMWGv6420B_01926	Gardnerella
I4LU63_GARVA	VM004	2.0882	Uncharacterized protein	CGSMWGv55152_02908	Gardnerella
I4LUN3_GARVA	VM004	3.1323	50S ribosomal protein L9	rplI	Gardnerella
I4LYC4_GARVA	VM004	6.2645	Extracellular solute-binding protein family 5	CGSMWGv1500E_05261	Gardnerella
I4LYH4_GARVA	VM004	2.0882	MalE-type ABC sugar transport system periplasmic component	CGSMWGv1500E_05511	Gardnerella
I4LZS5_GARVA	VM004	1.0441	Dihydroorotate dehydrogenase 2	CGSMWGv1500E_04641	Gardnerella
I4LZW3_GARVA	VM004	2.0882	50S ribosomal protein L5	rplE	Gardnerella
I4LZX2_GARVA	VM004	6.2645	50S ribosomal protein L2	rplB	Gardnerella
I4M1A2_GARVA	VM004	7.3086	Formate acetyltransferase	CGSMWGv00703Bmash_06112	Gardnerella
I4M2A4_GARVA	VM004	1.0441	Signal recognition particle protein	ffh	Gardnerella
I4M2X6_GARVA	VM004	3.1323	Phosphoglycerate kinase	pgk	Gardnerella
I4M2Z8_GARVA	VM004	7.3086	Formate acetyltransferase	CGSMWGv1500E_01683	Gardnerella
I4M328_GARVA	VM004	1.0441	Uridylate kinase	pyrH	Gardnerella
I4M4D3_GARVA	VM004	1.0441	ATP synthase subunit beta	atpD	Gardnerella
I4M6I8_GARVA	VM004	6.2645	Elongation factor Tu	tuf	Gardnerella
I4M8G1_GARVA	VM004	9.3968	30S ribosomal protein S1	rpsA	Gardnerella
I4M8X1_GARVA	VM004	12.529	DNA-directed RNA polymerase subunit beta'	rpoC	Gardnerella
I4M8Z8_GARVA	VM004	3.1323	50S ribosomal protein L9	rplI	Gardnerella
I4MA29_GARVA	VM004	1.6068	Sugar-binding domain protein	CGSMWGv00703C2mash_02906	Gardnerella
I4MB60_GARVA	VM004	2.0882	Glutamyl-tRNA(Gln) amidotransferase subunit A	gatA	Gardnerella
I4MBB0_GARVA	VM004	1.0441	Uncharacterized protein	CGSMWGv00703Dmash_01290	Gardnerella
I4N092_9PSED	VM004	9.6407	Transglutaminase-like domain protein	PMM47T1_19226	Pseudomonas
M4RCA0_9BIFI	VM004	2.0882	Transcription elongation factor GreA	greA	Bifidobacterium
R6C8E0_9FIRM	VM004	1.0441	UvrABC system protein A	uvrA	Ruminococcus
R6G9Q3_9BIFI	VM004	2.0882	Ribosomal protein S7	BN549_01185	Bifidobacterium
S4G841_GARVA	VM004	4.1763	ABC transporter solute-binding protein	HMPREF1586_01250	Gardnerella
S4G9B3_GARVA	VM004	23.0516	ABC transporter solute-binding protein	HMPREF1586_01239	Gardnerella
S4GK69_GARVA	VM004	5.2204	ATP synthase subunit alpha	atpA	Gardnerella
S4GKP7_GARVA	VM004	1.0441	ATP-dependent zinc metalloprotease FtsH	ftsH	Gardnerella
S4GM44_GARVA	VM004	1.0441	Formate--tetrahydrofolate ligase	HMPREF1585_00563	Gardnerella
S4GWE2_GARVA	VM004	6.2645	LPXTG-motif protein cell wall anchor domain protein	HMPREF1575_01347	Gardnerella
S4HEE6_GARVA	VM004	4.1763	Glutamine synthetase	HMPREF1572_01086	Gardnerella
S4HHG0_GARVA	VM004	10.441	Pyruvate kinase	HMPREF1580_01282	Gardnerella
S4HHV2_GARVA	VM004	19.838	Probable phosphoketolase	HMPREF1580_01201	Gardnerella
S4I8I0_GARVA	VM004	1.0441	Uncharacterized protein (Fragment)	HMPREF1576_00638	Gardnerella
U2MYD8_9BACT	VM004	1.0441	30S ribosomal protein S4	rpsD	Prevotella
W0U282_9FIRM	VM004	1.0441	Uncharacterized protein	RBI_I00041	Ruminococcus
A0A061CNR4_LACDL	VM005	1.1812	30S ribosomal protein S21	rpsU	Lactobacillus
A0A087QAV3_LACGS	VM005	3.5435	50S ribosomal protein L29	rpmC	Lactobacillus
A0A095YXT5_9BACT	VM005	1.1812	Formate acetyltransferase	HMPREF2132_06135	Prevotella
A0A096APH1_9BACT	VM005	1.1812	2-amino-3-ketobutyrate coenzyme A ligase	kbl	Prevotella
A0A096D640_9BACT	VM005	1.1812	TonB-dependent receptor	HMPREF9302_01300	Prevotella
A0A0A6NWK6_9LACO	VM005	1.2386	NADPH-dependent FMN reductase	PL11_03790	Lactobacillus
A0A0E1XV44_9LACO	VM005	2.3623	50S ribosomal protein L19	rplS	Lactobacillus
A0A0E1XV54_9LACO	VM005	2.3623	ABC transporter ATP-binding protein	appF	Lactobacillus
A0A0E1XV78_9LACO	VM005	3.5435	Enolase	eno	Lactobacillus
A0A0E1XVC0_9LACO	VM005	1.1812	ATP-dependent Clp protease proteolytic subunit	clpP	Lactobacillus
A0A0E1XVG3_9LACO	VM005	1.1812	50S ribosomal protein L31 type B	rpmE	Lactobacillus
A0A0E1XVG7_9LACO	VM005	10.8027	Phosphoglycerate kinase	pgk	Lactobacillus
A0A0E1XVG8_9LACO	VM005	2.3623	DNA-directed RNA polymerase subunit beta	rpoB	Lactobacillus
A0A0E1XVK1_9LACO	VM005	3.5435	Lysine--tRNA ligase	lysS	Lactobacillus
A0A0E1XVK2_9LACO	VM005	5.9058	Glutamine synthetase	glnA	Lactobacillus
A0A0E1XVQ0_9LACO	VM005	2.3623	Flavin reductase	HMPREF9217_0170	Lactobacillus
A0A0E1XVV6_9LACO	VM005	1.1812	Threonine--tRNA ligase	thrS	Lactobacillus
A0A0E1XVY9_9LACO	VM005	2.3623	50S ribosomal protein L4	rplD	Lactobacillus
A0A0E1XW09_9LACO	VM005	1.1812	30S ribosomal protein S5	rpsE	Lactobacillus
A0A0E1XW36_9LACO	VM005	1.1812	50S ribosomal protein L2	rplB	Lactobacillus
A0A0E1XW58_9LACO	VM005	2.3623	30S ribosomal protein S10	rpsJ	Lactobacillus
A0A0E1XW74_9LACO	VM005	1.1812	Adenylate kinase	HMPREF9217_0490	Lactobacillus
A0A0E1XW86_9LACO	VM005	2.3623	30S ribosomal protein S9	rpsI	Lactobacillus
A0A0E1XWA8_9LACO	VM005	1.1812	50S ribosomal protein L6	rplF	Lactobacillus
A0A0E1XWC1_9LACO	VM005	2.3623	ATP-dependent protease ATPase subunit HslU	hslU	Lactobacillus
A0A0E1XWF0_9LACO	VM005	1.1812	ATP-dependent 6-phosphofructokinase	pfkA	Lactobacillus
A0A0E1XWG0_9LACO	VM005	2.3623	DNA-binding protein HU	hup	Lactobacillus
A0A0E1XWH8_9LACO	VM005	2.4771	Bacteriophage peptidoglycan hydrolase	HMPREF9217_0336	Lactobacillus
A0A0E1XWS6_9LACO	VM005	1.1812	ATP synthase subunit alpha	atpA	Lactobacillus
A0A0E1XWT4_9LACO	VM005	20.3668	Glyceraldehyde-3-phosphate dehydrogenase type I	gap	Lactobacillus
A0A0E1XWV5_9LACO	VM005	2.3623	ABC transporter solute-binding protein	HMPREF9217_0402	Lactobacillus
A0A0E1XX73_9LACO	VM005	1.1812	Response regulator receiver domain protein	arlR	Lactobacillus
A0A0E1XXA9_9LACO	VM005	3.5435	ATPase family associated with various cellular activities (AAA)	clpC	Lactobacillus
A0A0E1XXC8_9LACO	VM005	3.5435	50S ribosomal protein L20	rplT	Lactobacillus
A0A0E1XXD8_9LACO	VM005	1.1812	Nucleoside deoxyribosyltransferase	ntd	Lactobacillus
A0A0E1XXF6_9LACO	VM005	1.1812	UDP-N-acetylmuramyl-tripeptide synthetase	murE	Lactobacillus
A0A0E1XXF7_9LACO	VM005	7.087	ABC transporter substrate-binding protein family 5	HMPREF9217_0310	Lactobacillus
A0A0E1XXG8_9LACO	VM005	2.3623	50S ribosomal protein L13	rplM	Lactobacillus
A0A0E1XXH1_9LACO	VM005	14.461	Fructose-16-bisphosphate aldolase class II	fba	Lactobacillus
A0A0E1XXI2_9LACO	VM005	2.3623	DNA-directed RNA polymerase subunit alpha	rpoA	Lactobacillus
A0A0E1XXJ4_9LACO	VM005	1.1812	Uncharacterized protein	HMPREF9217_0550	Lactobacillus
A0A0E1XXK3_9LACO	VM005	1.1812	50S ribosomal protein L17	rplQ	Lactobacillus
A0A0E1XXM9_9LACO	VM005	1.1812	Ribosomal subunit interface protein	raiA	Lactobacillus
A0A0E1XXP3_9LACO	VM005	1.1812	Peptidase family M13	HMPREF9217_0539	Lactobacillus
A0A0E1XXP8_9LACO	VM005	1.1812	Aminopeptidase E	pepE	Lactobacillus
A0A0E1XXP9_9LACO	VM005	2.3623	Glycerol-3-phosphate dehydrogenase [NAD(P)+]	gpsA	Lactobacillus
A0A0E1XXQ3_9LACO	VM005	2.3623	DEAD/DEAH box helicase	cshA	Lactobacillus
A0A0E1XXQ7_9LACO	VM005	2.3623	Serine--tRNA ligase	serS	Lactobacillus
A0A0E1XXR3_9LACO	VM005	1.1812	Ribose-phosphate diphosphokinase	prs	Lactobacillus
A0A0E1XXS1_9LACO	VM005	2.3623	30S ribosomal protein S12	rpsL	Lactobacillus
A0A0E1XXV4_9LACO	VM005	1.1812	Asparagine--tRNA ligase	asnS	Lactobacillus
A0A0E1XXV9_9LACO	VM005	1.1812	Ribosome-binding ATPase YchF	ychF	Lactobacillus
A0A0E1XXX8_9LACO	VM005	2.3623	30S ribosomal protein S7	rpsG	Lactobacillus
A0A0E1XXX9_9LACO	VM005	10.63	Gram-positive signal peptide protein YSIRK family	HMPREF9217_1121	Lactobacillus
A0A0E1XY13_9LACO	VM005	3.5435	50S ribosomal protein L10	rplJ	Lactobacillus
A0A0E1XY21_9LACO	VM005	1.1812	50S ribosomal protein L7/L12	rplL	Lactobacillus
A0A0E1XY28_9LACO	VM005	10.6879	Enolase	eno	Lactobacillus
A0A0E1XY31_9LACO	VM005	2.3623	50S ribosomal protein L1	rplA	Lactobacillus
A0A0E1XY33_9LACO	VM005	5.9058	Aspartyl/glutamyl-tRNA(Asn/Gln) amidotransferase subunit B	gatB	Lactobacillus
A0A0E1XY56_9LACO	VM005	1.1812	Uridylate kinase	pyrH	Lactobacillus
A0A0E1XY68_9LACO	VM005	13.165	Glucose-6-phosphate isomerase	pgi	Lactobacillus
A0A0E1XY69_9LACO	VM005	3.5435	50S ribosomal protein L3	rplC	Lactobacillus
A0A0E1XY78_9LACO	VM005	1.1812	Bifunctional protein GlmU	glmU	Lactobacillus
A0A0E1XY85_9LACO	VM005	1.1812	Uracil phosphoribosyltransferase	upp	Lactobacillus
A0A0E1XY95_9LACO	VM005	1.1812	ATP synthase subunit c	atpE	Lactobacillus
A0A0E1XY99_9LACO	VM005	2.3623	Translation initiation factor IF-2	infB	Lactobacillus
A0A0E1XYD6_9LACO	VM005	1.1812	Cell division protein FtsA	ftsA	Lactobacillus
A0A0E1XYF3_9LACO	VM005	1.1812	30S ribosomal protein S8	rpsH	Lactobacillus
A0A0E1XYG9_9LACO	VM005	2.3623	50S ribosomal protein L14	rplN	Lactobacillus
A0A0E1XYH0_9LACO	VM005	18.578	Putative phage head-tail adaptor (Fragment)	HMPREF9217_1050	Lactobacillus
A0A0E1XYI9_9LACO	VM005	2.3623	50S ribosomal protein L18	rplR	Lactobacillus
A0A0E1XYK7_9LACO	VM005	6.078	10 kDa chaperonin	groS	Lactobacillus
A0A0E1XYL8_9LACO	VM005	1.1812	Probable transcriptional regulatory protein HMPREF9217_0716	HMPREF9217_0716	Lactobacillus
A0A0E1XYM0_9LACO	VM005	1.2386	Ferritin-like protein	HMPREF9217_1060	Lactobacillus
A0A0E1XYP7_9LACO	VM005	21.4327	Chaperone protein DnaK	dnaK	Lactobacillus
A0A0E1XZ26_9LACO	VM005	4.7247	PTS system mannose/fructose/sorbose family IIB component	HMPREF9217_0001	Lactobacillus
A0A0E1XZ35_9LACO	VM005	1.1812	23-bisphosphoglycerate-dependent phosphoglycerate mutase	gpmA	Lactobacillus
A0A0E1XZ75_9LACO	VM005	2.3623	PTS system mannose/fructose/sorbose family IID component	manZ	Lactobacillus
A0A0E1XZK5_9LACO	VM005	1.1812	Glutamyl-tRNA(Gln) amidotransferase subunit A	gatA	Lactobacillus
A0A0E1XZL8_9LACO	VM005	2.3623	Elongation factor Ts	tsf	Lactobacillus
A0A0E1XZP8_9LACO	VM005	1.1812	Basic membrane protein	HMPREF9217_0408	Lactobacillus
A0A0E1Y015_9LACO	VM005	1.1812	Family 4 glycosyl hydrolase	malH	Lactobacillus
A0A0E1Y0D2_9LACO	VM005	4.7247	30S ribosomal protein S2	rpsB	Lactobacillus
A0A0E1Y0E7_9LACO	VM005	1.1812	DNA polymerase III subunit beta	dnaN	Lactobacillus
A0A0E1Y0H6_9LACO	VM005	1.1812	Ribonucleoside-diphosphate reductase beta subunit	HMPREF9217_0438	Lactobacillus
A0A0E1Y5K8_9LACO	VM005	1.1812	Isoleucine--tRNA ligase	ileS	Lactobacillus
A0A0E1Y5L5_9LACO	VM005	1.1812	GTP cyclohydrolase 1	folE	Lactobacillus
A0A0E1Y5R3_9LACO	VM005	1.1812	50S ribosomal protein L27	rpmA	Lactobacillus
A0A0E1Y635_9LACO	VM005	3.5435	DNA-directed RNA polymerase subunit beta'	rpoC	Lactobacillus
A0A0E1Y646_9LACO	VM005	1.2386	Glycosyl hydrolase family 25	HMPREF9217_0976	Lactobacillus
A0A0E1Y650_9LACO	VM005	46.984	Gram-positive signal peptide protein YSIRK family	HMPREF9217_0974	Lactobacillus
A0A0E1Y6B6_9LACO	VM005	3.5435	Formate--tetrahydrofolate ligase	fhs	Lactobacillus
A0A0E1Y6L8_9LACO	VM005	3.5435	Ribose-phosphate pyrophosphokinase	prs	Lactobacillus
A0A0E1Y6R0_9LACO	VM005	2.3623	Methionine--tRNA ligase	metG	Lactobacillus
A0A0E1Y6T3_9LACO	VM005	3.5435	30S ribosomal protein S13	rpsM	Lactobacillus
A0A0E1Y6T9_9LACO	VM005	3.5435	30S ribosomal protein S3	rpsC	Lactobacillus
A0A0E1Y6W7_9LACO	VM005	8.3829	Elongation factor Tu	tuf	Lactobacillus
A0A0E1Y718_9LACO	VM005	33.3022	Pyruvate kinase	pyk	Lactobacillus
A0A0E1Y7Q6_9LACO	VM005	26.2728	60 kDa chaperonin	groL	Lactobacillus
A0A0E1Y7Z3_9LACO	VM005	3.5435	Foldase protein PrsA	prsA	Lactobacillus
A0A0E1Y889_9LACO	VM005	21.3186	ABC transporter solute-binding protein	HMPREF9217_0022	Lactobacillus
A0A0E1Y899_9LACO	VM005	1.1812	Translation elongation factor P	efp	Lactobacillus
A0A0E1Y8D4_9LACO	VM005	2.3623	Elongation factor G	fusA	Lactobacillus
A0A0E1Y8F1_9LACO	VM005	1.1812	ABC transporter ATP-binding protein	HMPREF9217_0021	Lactobacillus
A0A0E1Y8X4_9LACO	VM005	3.5435	Ribonucleoside-diphosphate reductase	HMPREF9217_0436	Lactobacillus
A0A0E1Y915_9LACO	VM005	3.5435	Cell shape determining protein MreB/Mrl family	mreB	Lactobacillus
A0A0E1Y949_9LACO	VM005	3.5435	30S ribosomal protein S4	rpsD	Lactobacillus
A0A0J2AXA6_ECOLX	VM005	64.964	Nuclease	SK68_02281	Escherichia
A0A0J8F9K5_GARVA	VM005	1.1812	Phosphoribosylglycinamide formyltransferase 2	AC069_00370	Gardnerella
A0A0J8FD23_GARVA	VM005	1.1812	DNA-directed RNA polymerase subunit beta'	rpoC	Gardnerella
A0A0J8FEY0_GARVA	VM005	1.1812	Aspartyl-tRNA synthetase	AC069_00155	Gardnerella
A0A0J8I4I9_GARVA	VM005	1.1812	Xaa-Pro aminopeptidase	AC069_03930	Gardnerella
A0A0M2FXU2_LACRH	VM005	1.1812	ATP-dependent zinc metalloprotease FtsH	ftsH	Lactobacillus
A0A0N9ZT44_LACHE	VM005	1.1812	GTP-binding protein TypA	ALV80_06905	Lactobacillus
A0A0P0A3H8_LACHE	VM005	2.3623	Fructose-bisphosphate aldolase	ALV80_02745	Lactobacillus
A0A0R1GHS7_9LACO	VM005	1.1812	Rod shape-determining protein mreb	FC28_GL000981	Lactobacillus
A0A0R1GP39_9LACO	VM005	1.1812	DNA-directed RNA polymerase subunit alpha	rpoA	Lactobacillus
A0A0R1GP61_9LACO	VM005	1.1812	30S ribosomal protein S3	rpsC	Lactobacillus
A0A0R1GPA8_9LACO	VM005	1.1812	Rod shape-determining protein	FC28_GL001581	Lactobacillus
A0A0R1GPI3_9LACO	VM005	1.1812	CTP synthase	pyrG	Lactobacillus
A0A0R1GT20_9LACO	VM005	3.6583	Phosphoglycerate kinase	pgk	Lactobacillus
A0A0R1GV63_9LACO	VM005	4.7247	Chaperone protein DnaK	dnaK	Lactobacillus
A0A0R1GVT3_9LACO	VM005	1.2386	Glyceraldehyde-3-phosphate dehydrogenase	FC28_GL001700	Lactobacillus
A0A0R1GZB5_9LACO	VM005	1.1812	50S ribosomal protein L5	rplE	Lactobacillus
A0A0R1HD68_LACAM	VM005	2.3623	50S ribosomal protein L14	rplN	Lactobacillus
A0A0R1RS56_9LACO	VM005	4.7247	Alanine--tRNA ligase	alaS	Lactobacillus
A0A0R1S029_9LACO	VM005	1.1812	Beta-phosphoglucomutase	FC42_GL000810	Lactobacillus
A0A0R1S261_9LACO	VM005	2.3623	D-alanine--D-alanine ligase	ddl	Lactobacillus
A0A0R1S2G6_9LACO	VM005	8.2682	LPXTG-motif cell wall anchor domain protein	FC42_GL000092	Lactobacillus
A0A0R1UAC3_9LACO	VM005	2.4771	Glyceraldehyde-3-p dehydrogenase	FC46_GL000214	Lactobacillus
B5CN00_9FIRM	VM005	5.9633	Precorrin-8X methylmutase	cobH	Ruminococcus
C2KBY0_9LACO	VM005	1.1812	ATP synthase subunit beta	atpD	Lactobacillus
C2KC30_9LACO	VM005	2.3623	Isoleucine--tRNA ligase	ileS	Lactobacillus
C8PAG8_9LACO	VM005	5.9058	Aspartate--tRNA ligase	aspS	Lactobacillus
C8PAS5_9LACO	VM005	7.087	Trigger factor	tig	Lactobacillus
C8PBD4_9LACO	VM005	1.1812	50S ribosomal protein L23	rplW	Lactobacillus
C8PBH5_9LACO	VM005	1.1812	Aminopeptidase C	pepC2	Lactobacillus
C8PBM0_9LACO	VM005	1.1812	Copper-exporting ATPase	FC42_GL000603	Lactobacillus
C8PBN4_9LACO	VM005	3.5435	L-lactate dehydrogenase	ldhA	Lactobacillus
C8PC68_9LACO	VM005	27.248	Gram-positive signal peptide protein YSIRK family	HMPREF0520_0688	Lactobacillus
C8PCI1_9LACO	VM005	2.3623	Catabolite control protein A	ccpA	Lactobacillus
C8PCM6_9LACO	VM005	3.5435	Adenylosuccinate synthetase	purA	Lactobacillus
C8PCV0_9LACO	VM005	1.1812	Pullulanase type I	pulA	Lactobacillus
C8PCZ9_9LACO	VM005	1.1812	ABC superfamily ATP binding cassette transporter binding protein	FC42_GL001096	Lactobacillus
C8PD14_9LACO	VM005	2.3623	Phosphoglucosamine mutase	glmM	Lactobacillus
C8PDC2_9LACO	VM005	2.3623	Proline--tRNA ligase	proS	Lactobacillus
C8PDG2_9LACO	VM005	2.3623	DNA protection during starvation protein 2	dps	Lactobacillus
C8PDI5_9LACO	VM005	1.1812	Cell division protein FtsZ	ftsZ	Lactobacillus
C8PDL5_9LACO	VM005	1.1812	ATP synthase subunit beta	atpD	Lactobacillus
CH60_LACH4	VM005	1.2386	60 kDa chaperonin	groL	Lactobacillus
D1PC63_9BACT	VM005	2.3623	Uncharacterized protein	PREVCOP_04794	Prevotella
D4YTA9_9LACO	VM005	2.3623	Ribosomal protein L14	rplN	Lactobacillus
D6T176_GARVA	VM005	1.1812	Thiol-activated cytolysin vaginolysin	GV51_0404	Gardnerella
D6T1K5_GARVA	VM005	1.1812	Uncharacterized protein	GV51_0275	Gardnerella
E1NMU4_9LACO	VM005	2.4771	Gram-positive signal peptide protein YSIRK family	HMPREF9212_1463	Lactobacillus
E1NP48_9LACO	VM005	2.3623	Phosphoenolpyruvate-protein phosphotransferase	ptsP	Lactobacillus
E1NPP5_9LACO	VM005	1.1812	DAK2 domain fusion protein YloV	HMPREF9212_1258	Lactobacillus
E1NQM6_9LACO	VM005	2.3623	ABC transporter ATP-binding protein	HMPREF9212_0128	Lactobacillus
E1NQZ2_9LACO	VM005	2.3623	Uncharacterized protein	HMPREF9212_0182	Lactobacillus
E1NSF1_9LACO	VM005	1.1812	NADH oxidase	noxE	Lactobacillus
E1NTA9_9LACO	VM005	1.1812	Tyrosine--tRNA ligase	tyrS	Lactobacillus
E1NTP7_9LACO	VM005	1.1812	Phosphate acetyltransferase	pta	Lactobacillus
E1NUT2_9LACO	VM005	17.34	GA module	HMPREF9211_0601	Lactobacillus
E1NUT4_9LACO	VM005	31.891	Gram-positive signal peptide protein YSIRK family	HMPREF9211_0603	Lactobacillus
E3BRG6_9LACO	VM005	75.79	Putative immunoglobulin G-binding protein G	HMPREF9216_0952	Lactobacillus
E3BRG7_9LACO	VM005	48.107	Gram-positive signal peptide protein YSIRK family	HMPREF9216_0953	Lactobacillus
E3BSP0_9LACO	VM005	18.899	60 kDa chaperonin	groL	Lactobacillus
E3BT78_9LACO	VM005	32.752	Gram-positive signal peptide protein YSIRK family (Fragment)	HMPREF9216_0856	Lactobacillus
F9MQM2_9FIRM	VM005	1.1812	Chaperone protein DnaK	dnaK	Megasphaera
G3YXI6_9LACO	VM005	4.7247	Phosphoketolase 1	HMPREF1027_00232	Lactobacillus
G3YXT0_9LACO	VM005	21.8922	Uncharacterized protein (Fragment)	HMPREF1027_00326	Lactobacillus
G3YXT7_9LACO	VM005	28.487	Uncharacterized protein	HMPREF1027_00333	Lactobacillus
G3YZD3_9LACO	VM005	1.2386	Uncharacterized protein	HMPREF1027_00879	Lactobacillus
I4LLH0_GARVA	VM005	1.1812	Putative sugar-binding secreted protein	CGSMWGv6420LIT_05565	Gardnerella
I4MBX7_GARVA	VM005	1.1812	Uncharacterized protein	CGSMWGv00703Dmash_00319	Gardnerella
R7L1D1_9FIRM	VM005	1.1812	Pyruvate phosphate dikinase	BN622_00458	Ruminococcus
S4HHV2_GARVA	VM005	1.1812	Probable phosphoketolase	HMPREF1580_01201	Gardnerella
W0U282_9FIRM	VM005	3.5435	Uncharacterized protein	RBI_I00041	Ruminococcus
A0A061C717_LACDL	VM006	1.5462	50S ribosomal protein L33	rpmG1	Lactobacillus
A0A061CNR4_LACDL	VM006	0.77309	30S ribosomal protein S21	rpsU	Lactobacillus
A0A087B2R7_9BIFI	VM006	0.77309	DNA polymerase III subunits gamma and tau	BCUN_1083	Bifidobacterium
A0A087Q9V4_LACGS	VM006	0.77309	Protein NrdI	nrdI	Lactobacillus
A0A087QAI3_LACGS	VM006	1.5462	60 kDa chaperonin	groL	Lactobacillus
A0A087QAT5_LACGS	VM006	2.3193	50S ribosomal protein L17	rplQ	Lactobacillus
A0A087QAV3_LACGS	VM006	1.5462	50S ribosomal protein L29	rpmC	Lactobacillus
A0A087QC12_LACGS	VM006	0.77309	Leucine--tRNA ligase	leuS	Lactobacillus
A0A087QCJ3_LACGS	VM006	0.77309	Translation elongation factor P	HMPREF5175_00185	Lactobacillus
A0A089Y2H3_9LACO	VM006	0.77309	Uncharacterized protein	LACWKB8_0151	Lactobacillus
A0A095Y8X6_9BACT	VM006	0.77309	Uncharacterized protein	HMPREF1640_02415	Prevotella
A0A095Z924_9FIRM	VM006	0.77309	Glutamate dehydrogenase	HMPREF2134_13835	Peptoniphilus
A0A0D5MGD6_LACHE	VM006	2.3193	50S ribosomal protein L3	rplC	Lactobacillus
A0A0D5MGE7_LACHE	VM006	3.0924	50S ribosomal protein L6	rplF	Lactobacillus
A0A0D5MGJ1_LACHE	VM006	2.3193	50S ribosomal protein L11	rplK	Lactobacillus
A0A0D5MGZ5_LACHE	VM006	0.77309	Adenylate kinase	ALV80_01605	Lactobacillus
A0A0D5MH26_LACHE	VM006	1.2159	Uncharacterized protein	ALV80_01795	Lactobacillus
A0A0D5MH47_LACHE	VM006	2.3193	50S ribosomal protein L23	rplW	Lactobacillus
A0A0D5MH58_LACHE	VM006	2.3193	30S ribosomal protein S5	rpsE	Lactobacillus
A0A0D5MHG5_LACHE	VM006	1.5462	UDP-N-acetylmuramate--L-alanine ligase	murC	Lactobacillus
A0A0D5MI86_LACHE	VM006	1.5462	DNA-binding protein	HUO_06870	Lactobacillus
A0A0D5MIY3_LACHE	VM006	2.7621	50S ribosomal protein L21	rplU	Lactobacillus
A0A0E1E4H9_9PSED	VM006	0.77309	Polysaccharide deacetylase	EY04_14370	Pseudomonas
A0A0E1XVK1_9LACO	VM006	0.77309	Lysine--tRNA ligase	lysS	Lactobacillus
A0A0E1XVK2_9LACO	VM006	0.77309	Glutamine synthetase	glnA	Lactobacillus
A0A0E1XVY9_9LACO	VM006	0.77309	50S ribosomal protein L4	rplD	Lactobacillus
A0A0E1XW58_9LACO	VM006	0.77309	30S ribosomal protein S10	rpsJ	Lactobacillus
A0A0E1XW86_9LACO	VM006	1.5462	30S ribosomal protein S9	rpsI	Lactobacillus
A0A0E1XWS6_9LACO	VM006	0.77309	ATP synthase subunit alpha	atpA	Lactobacillus
A0A0E1XWT4_9LACO	VM006	1.5462	Glyceraldehyde-3-phosphate dehydrogenase type I	gap	Lactobacillus
A0A0E1XXS1_9LACO	VM006	1.5462	30S ribosomal protein S12	rpsL	Lactobacillus
A0A0E1XY21_9LACO	VM006	0.77309	50S ribosomal protein L7/L12	rplL	Lactobacillus
A0A0E1XYG9_9LACO	VM006	0.77309	50S ribosomal protein L14	rplN	Lactobacillus
A0A0E1XYP7_9LACO	VM006	2.3193	Chaperone protein DnaK	dnaK	Lactobacillus
A0A0E1Y0H6_9LACO	VM006	0.77309	Ribonucleoside-diphosphate reductase beta subunit	HMPREF9217_0438	Lactobacillus
A0A0E9EF95_CHLTH	VM006	0.77309	Uncharacterised protein	ERS133246_05082	Chlamydia
A0A0E9EFG6_CHLTH	VM006	0.77309	Bacterial DNA-binding family protein	hup_2	Chlamydia
A0A0F4LST2_9LACO	VM006	1.5462	50S ribosomal protein L20	rplT	Lactobacillus
A0A0F7D0L2_LACHE	VM006	1.5462	Ribosome-binding ATPase YchF	ychF	Lactobacillus
A0A0F7H378_LACHE	VM006	2.3193	30S ribosomal protein S12	rpsL	Lactobacillus
A0A0J2AXA6_ECOLX	VM006	47.931	Nuclease	SK68_02281	Escherichia
A0A0J8FD23_GARVA	VM006	0.77309	DNA-directed RNA polymerase subunit beta'	rpoC	Gardnerella
A0A0J8FD49_GARVA	VM006	0.77309	30S ribosomal protein S3	rpsC	Gardnerella
A0A0J8FDY0_GARVA	VM006	0.77309	HAD family hydrolase	AC069_02480	Gardnerella
A0A0J8I4Q1_GARVA	VM006	0.77309	50S ribosomal protein L29	rpmC	Gardnerella
A0A0M2FXU2_LACRH	VM006	1.5462	ATP-dependent zinc metalloprotease FtsH	ftsH	Lactobacillus
A0A0N7I4Q0_9LACO	VM006	1.2159	50S ribosomal protein L6	rplF	Lactobacillus
A0A0N9ZT44_LACHE	VM006	1.5462	GTP-binding protein TypA	ALV80_06905	Lactobacillus
A0A0P0A3H8_LACHE	VM006	3.0924	Fructose-bisphosphate aldolase	ALV80_02745	Lactobacillus
A0A0P0A4G1_LACHE	VM006	1.2159	L-lactate dehydrogenase	ldh	Lactobacillus
A0A0P0A543_LACHE	VM006	0.77309	ATP synthase subunit c	ALV80_07260	Lactobacillus
A0A0R1G281_LACAI	VM006	1.5462	Alkylphosphonate ABC transporter	FC29_GL000439	Lactobacillus
A0A0R1G2I8_LACAI	VM006	0.77309	Transcription elongation factor GreA	greA	Lactobacillus
A0A0R1G439_LACAI	VM006	0.77309	50S ribosomal protein L27	rpmA	Lactobacillus
A0A0R1G4T8_LACAI	VM006	1.2159	L-lactate dehydrogenase	ldh	Lactobacillus
A0A0R1G592_LACAI	VM006	1.2159	30S ribosomal protein S2	rpsB	Lactobacillus
A0A0R1G6V1_LACAI	VM006	1.2159	ATP-dependent 6-phosphofructokinase	pfkA	Lactobacillus
A0A0R1G7C1_9LACO	VM006	0.77309	Uncharacterized protein	FC28_GL000336	Lactobacillus
A0A0R1G7P3_9LACO	VM006	1.98899	Flavin-nucleotide-binding protein structurally related to pyridoxine 5-phosphate oxidase	FC28_GL000134	Lactobacillus
A0A0R1G858_LACAI	VM006	3.6476	D-lactate dehydrogenase	FC29_GL000396	Lactobacillus
A0A0R1GBH4_9LACO	VM006	0.77309	Ribose-phosphate pyrophosphokinase	FC28_GL001937	Lactobacillus
A0A0R1GBW0_LACAI	VM006	1.2159	Probable manganese-dependent inorganic pyrophosphatase	ppaC	Lactobacillus
A0A0R1GDS8_9LACO	VM006	1.2159	50S ribosomal protein L7/L12	rplL	Lactobacillus
A0A0R1GDY2_LACAI	VM006	2.4317	Enolase	eno	Lactobacillus
A0A0R1GEE7_9LACO	VM006	1.5462	50S ribosomal protein L10	rplJ	Lactobacillus
A0A0R1GEY7_9LACO	VM006	4.6385	Uncharacterized protein	FC28_GL001764	Lactobacillus
A0A0R1GG98_9LACO	VM006	1.5462	D-alanine--D-alanine ligase	ddl	Lactobacillus
A0A0R1GGD3_9LACO	VM006	2.3193	30S ribosomal protein S4	rpsD	Lactobacillus
A0A0R1GGV7_9LACO	VM006	0.77309	Uncharacterized protein	FC28_GL001280	Lactobacillus
A0A0R1GGW1_9LACO	VM006	0.77309	Universal stress protein	FC28_GL001295	Lactobacillus
A0A0R1GH39_9LACO	VM006	2.3193	Surface layer protein	FC28_GL001208	Lactobacillus
A0A0R1GHG9_9LACO	VM006	0.77309	S-layer protein	FC28_GL001084	Lactobacillus
A0A0R1GHV7_9LACO	VM006	0.77309	L-lactate dehydrogenase	FC28_GL000968	Lactobacillus
A0A0R1GI59_9LACO	VM006	0.77309	M22 family O-sialoglycoprotein endopeptidase	FC28_GL000816	Lactobacillus
A0A0R1GI77_9LACO	VM006	0.77309	Cadmium efflux atpase	FC28_GL000792	Lactobacillus
A0A0R1GIW8_9LACO	VM006	4.42069	Lysin	FC28_GL000804	Lactobacillus
A0A0R1GJA3_9LACO	VM006	1.5462	Uncharacterized protein	FC28_GL000627	Lactobacillus
A0A0R1GK67_9LACO	VM006	7.513	Trigger factor	tig	Lactobacillus
A0A0R1GKR7_9LACO	VM006	1.2159	10 kDa chaperonin	groS	Lactobacillus
A0A0R1GKY3_9LACO	VM006	12.9247	60 kDa chaperonin	groL	Lactobacillus
A0A0R1GKY5_9LACO	VM006	1.5462	Phosphoenolpyruvate carboxylase	ppc	Lactobacillus
A0A0R1GLC5_9LACO	VM006	4.751	Glutamine synthetase	FC28_GL001278	Lactobacillus
A0A0R1GLU9_9LACO	VM006	0.77309	PTS system IIBC component	FC28_GL000158	Lactobacillus
A0A0R1GLX2_9LACO	VM006	0.77309	Chromosome partitioning protein	FC28_GL000276	Lactobacillus
A0A0R1GLZ4_9LACO	VM006	0.77309	Glycerol-3-phosphate ABC transporter	FC28_GL000171	Lactobacillus
A0A0R1GM21_9LACO	VM006	1.5462	DNA-binding protein HU	FC28_GL001215	Lactobacillus
A0A0R1GM86_9LACO	VM006	16.4664	Thermostable pullulanase	FC28_GL001437	Lactobacillus
A0A0R1GMB3_9LACO	VM006	0.77309	Phosphoenolpyruvate-protein phosphotransferase	FC28_GL000110	Lactobacillus
A0A0R1GMC9_9LACO	VM006	10.943	Pyruvate kinase	FC28_GL001978	Lactobacillus
A0A0R1GME0_9LACO	VM006	2.7621	ABC superfamily ATP binding cassette transporter binding protein	FC28_GL001341	Lactobacillus
A0A0R1GMJ1_9LACO	VM006	2.3193	ATP-dependent 6-phosphofructokinase	pfkA	Lactobacillus
A0A0R1GML3_9LACO	VM006	3.0924	30S ribosomal protein S2	rpsB	Lactobacillus
A0A0R1GMU3_9LACO	VM006	0.77309	Aspartyl-tRNA synthetase	FC28_GL001998	Lactobacillus
A0A0R1GMW3_9LACO	VM006	0.77309	Translation initiation factor IF-2	infB	Lactobacillus
A0A0R1GNB3_9LACO	VM006	2.3193	Maltose ABC transporter ATP-binding protein	FC28_GL001611	Lactobacillus
A0A0R1GNG0_9LACO	VM006	10.05	Conserved protein with bacterial ig-like domain	FC28_GL001698	Lactobacillus
A0A0R1GNZ7_9LACO	VM006	1.5462	Pyruvate oxidase	FC28_GL001144	Lactobacillus
A0A0R1GP39_9LACO	VM006	2.3193	DNA-directed RNA polymerase subunit alpha	rpoA	Lactobacillus
A0A0R1GP61_9LACO	VM006	2.3193	30S ribosomal protein S3	rpsC	Lactobacillus
A0A0R1GP62_9LACO	VM006	1.5462	30S ribosomal protein S7	rpsG	Lactobacillus
A0A0R1GP65_9LACO	VM006	4.6385	Elongation factor G	fusA	Lactobacillus
A0A0R1GP99_9LACO	VM006	1.5462	30S ribosomal protein S19	rpsS	Lactobacillus
A0A0R1GPA8_9LACO	VM006	1.5462	Rod shape-determining protein	FC28_GL001581	Lactobacillus
A0A0R1GPD9_9LACO	VM006	1.2159	Peptidoglycan-binding protein	FC28_GL000934	Lactobacillus
A0A0R1GPI3_9LACO	VM006	2.3193	CTP synthase	pyrG	Lactobacillus
A0A0R1GPJ1_9LACO	VM006	1.2159	Aminopeptidase c	FC28_GL000533	Lactobacillus
A0A0R1GPJ6_9LACO	VM006	1.5462	tRNA N6-adenosine threonylcarbamoyltransferase	tsaD	Lactobacillus
A0A0R1GPK2_9LACO	VM006	3.0924	50S ribosomal protein L2	rplB	Lactobacillus
A0A0R1GPL9_9LACO	VM006	2.3193	L-lactate dehydrogenase	ldh	Lactobacillus
A0A0R1GQ34_9LACO	VM006	0.77309	DNA-directed RNA polymerase subunit beta'	rpoC	Lactobacillus
A0A0R1GQ77_9LACO	VM006	4.6385	Glycerol-3-phosphate ABC transporter	FC28_GL001101	Lactobacillus
A0A0R1GQE2_9LACO	VM006	0.77309	Ribonucleoside-triphosphate reductase	FC28_GL001029	Lactobacillus
A0A0R1GR82_9LACO	VM006	1.5462	Mannose-specific PTS system component IID	FC28_GL001250	Lactobacillus
A0A0R1GRJ1_9LACO	VM006	3.8654	50S ribosomal protein L1	rplA	Lactobacillus
A0A0R1GRZ4_9LACO	VM006	3.0924	30S ribosomal protein S1	FC28_GL001968	Lactobacillus
A0A0R1GSA8_9LACO	VM006	0.77309	Protein GrpE	grpE	Lactobacillus
A0A0R1GSX0_9LACO	VM006	0.77309	L-lactate dehydrogenase	ldh	Lactobacillus
A0A0R1GT06_9LACO	VM006	1.2159	Dipeptidase	FC28_GL000366	Lactobacillus
A0A0R1GT20_9LACO	VM006	17.7881	Phosphoglycerate kinase	pgk	Lactobacillus
A0A0R1GV00_9LACO	VM006	0.77309	Ribokinase	FC28_GL000169	Lactobacillus
A0A0R1GV33_9LACO	VM006	2.4317	Triosephosphate isomerase	tpiA	Lactobacillus
A0A0R1GV63_9LACO	VM006	6.6275	Chaperone protein DnaK	dnaK	Lactobacillus
A0A0R1GV98_9LACO	VM006	0.77309	Glycerol-3-phosphate dehydrogenase [NAD(P)+]	gpsA	Lactobacillus
A0A0R1GVP6_9LACO	VM006	3.6476	Cell wall-associated hydrolase	FC28_GL001400	Lactobacillus
A0A0R1GVT3_9LACO	VM006	32.041	Glyceraldehyde-3-phosphate dehydrogenase	FC28_GL001700	Lactobacillus
A0A0R1GWA3_9LACO	VM006	3.0924	30S ribosomal protein S9	rpsI	Lactobacillus
A0A0R1GWA6_9LACO	VM006	0.77309	50S ribosomal protein L15	rplO	Lactobacillus
A0A0R1GWB5_9LACO	VM006	0.77309	50S ribosomal protein L18	rplR	Lactobacillus
A0A0R1GWM5_9LACO	VM006	1.5462	GMP synthase [glutamine-hydrolyzing]	guaA	Lactobacillus
A0A0R1GWP9_9LACO	VM006	1.5462	Uncharacterized protein	FC28_GL000508	Lactobacillus
A0A0R1GWR7_9LACO	VM006	0.77309	Endopeptidase	FC28_GL000524	Lactobacillus
A0A0R1GWV5_9LACO	VM006	0.77309	CDP-diacylglycerol--glycerol-3-phosphate 3-phosphatidyltransferase	FC28_GL000089	Lactobacillus
A0A0R1GX63_9LACO	VM006	0.77309	50S ribosomal protein L9	rplI	Lactobacillus
A0A0R1GX71_9LACO	VM006	3.8654	50S ribosomal protein L4	rplD	Lactobacillus
A0A0R1GXC3_9LACO	VM006	2.3193	Serine hydroxymethyltransferase	glyA	Lactobacillus
A0A0R1GXI8_9LACO	VM006	2.3193	DNA-directed RNA polymerase subunit beta	rpoB	Lactobacillus
A0A0R1GXK3_9LACO	VM006	0.77309	Ribose-phosphate pyrophosphokinase	prs	Lactobacillus
A0A0R1GXY4_9LACO	VM006	24.197	Bacterial surface layer protein	FC28_GL000032	Lactobacillus
A0A0R1GZB5_9LACO	VM006	0.77309	50S ribosomal protein L5	rplE	Lactobacillus
A0A0R1HD68_LACAM	VM006	1.5462	50S ribosomal protein L14	rplN	Lactobacillus
A0A0R1HEU6_LACAM	VM006	0.77309	Protein translocase subunit SecA	secA	Lactobacillus
A0A0R1HFA9_LACAM	VM006	2.3193	30S ribosomal protein S6	rpsF	Lactobacillus
A0A0R1S1R9_9LACO	VM006	1.5462	50S ribosomal protein L22	rplV	Lactobacillus
A0A0R1WQ98_9LACO	VM006	1.5462	Ribonucleoside-diphosphate reductase subunit beta	FC93_GL002007	Lactobacillus
A0A0R1Z5I8_9LACO	VM006	2.3193	Elongation factor G	fusA	Lactobacillus
A0A0R2CD14_9LACO	VM006	1.5462	Chaperone protein DnaK	dnaK	Lactobacillus
A0A0U1CDY5_CHLTH	VM006	0.77309	Uncharacterised protein	ERS177788_00268	Chlamydia
B5CN00_9FIRM	VM006	5.0813	Precorrin-8X methylmutase	cobH	Ruminococcus
C2KB47_9LACO	VM006	2.3193	PTS system mannose/fructose/sorbose family IIB component	manL	Lactobacillus
C2KBW5_9LACO	VM006	5.1938	Glucose-6-phosphate isomerase	pgi	Lactobacillus
C2KBY0_9LACO	VM006	2.3193	ATP synthase subunit beta	atpD	Lactobacillus
C2KC30_9LACO	VM006	0.77309	Isoleucine--tRNA ligase	ileS	Lactobacillus
C2KC60_9LACO	VM006	9.0592	Elongation factor Tu	tuf	Lactobacillus
C2KDK3_9LACO	VM006	5.0813	Bacterial surface layer protein (Fragment)	HMPREF0506_0928	Lactobacillus
C2KDL9_9LACO	VM006	1.5462	23-bisphosphoglycerate-dependent phosphoglycerate mutase	gpmA	Lactobacillus
C2KDV9_9LACO	VM006	11.596	D-lactate dehydrogenase	ldhA	Lactobacillus
C2KE02_9LACO	VM006	8.06829	Uncharacterized protein	HMPREF0506_1077	Lactobacillus
C2KEL5_9LACO	VM006	0.77309	Uncharacterized protein	HMPREF0506_1290	Lactobacillus
C2KF05_9LACO	VM006	1.2159	ABC transporter solute-binding protein	HMPREF0506_1447	Lactobacillus
C2KF28_9LACO	VM006	3.0924	Beta-phosphoglucomutase	pgmB	Lactobacillus
C2KF97_9LACO	VM006	1.5462	Uncharacterized protein	HMPREF0506_1522	Lactobacillus
C2KFC9_9LACO	VM006	2.3193	Probable manganese-dependent inorganic pyrophosphatase	ppaC	Lactobacillus
C2KFF3_9LACO	VM006	1.5462	Asparagine--tRNA ligase	asnS	Lactobacillus
C2KH03_9LACO	VM006	1.5462	30S ribosomal protein S8	rpsH	Lactobacillus
C7XIT8_9LACO	VM006	0.77309	DAK2 domain fusion protein YloV	HMPREF5045_00686	Lactobacillus
C7XJB2_9LACO	VM006	3.9779	Uncharacterized protein	HMPREF5045_01471	Lactobacillus
C7XLK6_9LACO	VM006	1.5462	Alanine--tRNA ligase	alaS	Lactobacillus
D0DI77_9LACO	VM006	1.5462	NADH peroxidase	npr	Lactobacillus
D0DIV9_9LACO	VM006	12.159	Uncharacterized protein	HMPREF0508_01558	Lactobacillus
D0DJ09_9LACO	VM006	33.243	Bacterial surface layer protein (Fragment)	HMPREF0508_01608	Lactobacillus
D0YNV6_9ACTO	VM006	0.77309	60 kDa chaperonin	groL	Mobiluncus
D0YQ83_9ACTO	VM006	1.5462	Uncharacterized protein	HMPREF0578_0911	Mobiluncus
D0YS11_9ACTO	VM006	0.77309	ABC transporter solute-binding protein	HMPREF0578_0471	Mobiluncus
D0YSY5_9ACTO	VM006	0.77309	30S ribosomal protein S1	rpsA	Mobiluncus
D1PC63_9BACT	VM006	0.77309	Uncharacterized protein	PREVCOP_04794	Prevotella
D1VZF5_9BACT	VM006	0.77309	CobN/magnesium chelatase domain protein	HMPREF9019_1803	Prevotella
D4YTA9_9LACO	VM006	1.5462	Ribosomal protein L14	rplN	Lactobacillus
D6T0A4_GARVA	VM006	0.77309	Uncharacterized protein	GV51_0982	Gardnerella
D8FI62_9FIRM	VM006	0.77309	Uncharacterized protein	HMPREF9131_0547	Peptoniphilus
E1MF27_9ACTO	VM006	5.4116	Cell wall protein V (Fragment)	cwpV	Mobiluncus
E3BRG7_9LACO	VM006	0.77309	Gram-positive signal peptide protein YSIRK family	HMPREF9216_0953	Lactobacillus
E3BSP0_9LACO	VM006	1.5462	60 kDa chaperonin	groL	Lactobacillus
E3R2H8_9LACO	VM006	2.4317	Uncharacterized protein	LBKG_00481	Lactobacillus
E3R491_9LACO	VM006	0.77309	Ribosomal subunit interface protein	raiA	Lactobacillus
E3R5C7_9LACO	VM006	2.3193	Phosphate import ATP-binding protein PstB	pstB	Lactobacillus
E3R5C8_9LACO	VM006	3.8654	Phosphate-specific transport system accessory protein PhoU	phoU	Lactobacillus
E3R5T8_9LACO	VM006	2.4317	LPXTG-motif cell wall anchor domain protein	LBKG_01699	Lactobacillus
E3R679_9LACO	VM006	18.238	Bacterial surface layer protein	LBKG_01860	Lactobacillus
E3R6H6_9LACO	VM006	1.5462	Uncharacterized protein	LBKG_01962	Lactobacillus
E3R6R1_9LACO	VM006	2.3193	Threonine--tRNA ligase	thrS	Lactobacillus
F1T6Q0_9ACTN	VM006	0.77309	Chaperone protein DnaK	dnaK	Atopobium
F5LVN2_GARVA	VM006	0.77309	Peptidase family M13	HMPREF9435_0576	Gardnerella
F9MM14_9FIRM	VM006	0.77309	Glutamate dehydrogenase	gdh	Megasphaera
F9MQF1_9FIRM	VM006	0.77309	Formate C-acetyltransferase	pflB	Megasphaera
G3YXT7_9LACO	VM006	1.2159	Uncharacterized protein	HMPREF1027_00333	Lactobacillus
I4LLH5_GARVA	VM006	1.5462	Secreted sugar binding protein	CGSMWGv6420LIT_05590	Gardnerella
I4LUA2_GARVA	VM006	0.77309	Sugar-binding domain protein	CGSMWGv1400E_05100	Gardnerella
I4M6I8_GARVA	VM006	1.5462	Elongation factor Tu	tuf	Gardnerella
I7JV34_9LACO	VM006	0.77309	Aspartyl/glutamyl-tRNA(Asn/Gln) amidotransferase subunit B	gatB	Lactobacillus
I7L9A9_9LACO	VM006	3.0924	30S ribosomal protein S10	rpsJ	Lactobacillus
K1N7M4_9LACO	VM006	4.3083	Phosphate binding protein	HMPREF9249_00500	Lactobacillus
Q5LLQ0_RUEPO	VM006	0.77309	Uncharacterized protein	SPO3872	Ruegeria
R5FC61_9BACT	VM006	1.5462	50S ribosomal protein L1	rplA	Prevotella
S4HHV2_GARVA	VM006	0.77309	Probable phosphoketolase	HMPREF1580_01201	Gardnerella
A0A072MUD4_9BIFI	VM007	2.3158	30S ribosomal protein S10	rpsJ	undistinguishable
A0A072N735_9BIFI	VM007	4.6317	30S ribosomal protein S11	rpsK	undistinguishable
A0A075NEM4_BIFLN	VM007	3.4738	50S ribosomal protein L23	rplW	undistinguishable
A0A076JI37_9BIFI	VM007	1.1579	DNA-binding protein HU	BCOR_0940	undistinguishable
A0A076JLE5_BIFAD	VM007	2.3158	Alpha-14 glucan phosphorylase	BADO_0020	Bifidobacterium
A0A076JP43_BIFAD	VM007	9.2634	Chaperone protein DnaK	dnaK	Bifidobacterium
A0A081QEB5_STRMT	VM007	3.8181	Ribosomal RNA small subunit methyltransferase H	mraW	Streptococcus
A0A086Z257_9BIFI	VM007	1.1579	UPF0109 protein AB656_07310	AB656_07310	undistinguishable
A0A086ZFL5_9BIFI	VM007	2.3158	Guanine permease	BBIA_2466	undistinguishable
A0A086ZLJ3_9BIFI	VM007	2.3158	30S ribosomal protein S18	rpsR	undistinguishable
A0A087ANA0_9BIFI	VM007	1.1579	Uncharacterized protein	BCUN_1414	Bifidobacterium
A0A087B2R7_9BIFI	VM007	3.4738	DNA polymerase III subunits gamma and tau	BCUN_1083	Bifidobacterium
A0A087BMB3_9BIFI	VM007	4.6317	50S ribosomal protein L11	rplK	undistinguishable
A0A087CFW2_9BIFI	VM007	5.7896	30S ribosomal protein S9	rpsI	undistinguishable
A0A096AEF5_9BACT	VM007	1.1579	DNA helicase	HMPREF0647_04520	Prevotella
A0A0E1XY31_9LACO	VM007	3.4738	50S ribosomal protein L1	rplA	Lactobacillus
A0A0E9E0C6_CHLTH	VM007	9.2634	Glucose-6-phosphate isomerase	pgi_3	Chlamydia
A0A0J2AXA6_ECOLX	VM007	33.58	Nuclease	SK68_02281	Escherichia
A0A0J8F702_GARVA	VM007	2.3158	Peptide ABC transporter ATP-binding protein	AC069_06645	Gardnerella
A0A0J8F797_GARVA	VM007	1.1579	Serine/threonine protein kinase	AC069_06095	Gardnerella
A0A0J8F7A5_GARVA	VM007	1.1579	DNA gyrase subunit B	gyrB	Gardnerella
A0A0J8F7F8_GARVA	VM007	9.2634	Polyribonucleotide nucleotidyltransferase	pnp	Gardnerella
A0A0J8F7Q3_GARVA	VM007	1.1579	Transcription termination/antitermination protein NusA	nusA	Gardnerella
A0A0J8F7Q7_GARVA	VM007	8.1055	DNA-directed RNA polymerase subunit beta	rpoB	Gardnerella
A0A0J8F7V9_GARVA	VM007	1.1579	50S ribosomal protein L6	rplF	Gardnerella
A0A0J8F7W1_GARVA	VM007	6.9475	50S ribosomal protein L14	rplN	Gardnerella
A0A0J8F7W4_GARVA	VM007	1.1579	30S ribosomal protein S19	rpsS	Gardnerella
A0A0J8F7Z9_GARVA	VM007	6.9475	30S ribosomal protein S13	rpsM	Gardnerella
A0A0J8F8R4_GARVA	VM007	2.3158	Trigger factor	tig	Gardnerella
A0A0J8F8S4_GARVA	VM007	2.3158	ABC transporter substrate-binding protein	AC069_02340	Gardnerella
A0A0J8F8T8_GARVA	VM007	3.4738	Threonine--tRNA ligase	thrS	Gardnerella
A0A0J8F9J9_GARVA	VM007	6.9475	30S ribosomal protein S2	rpsB	Gardnerella
A0A0J8F9Q8_GARVA	VM007	1.1579	Phosphoribosylformylglycinamidine synthase	AC069_00380	Gardnerella
A0A0J8FAK2_GARVA	VM007	2.3158	14-alpha-glucan branching enzyme GlgB	glgB	Gardnerella
A0A0J8FC29_GARVA	VM007	1.1579	50S ribosomal protein L20	rplT	Gardnerella
A0A0J8FC53_GARVA	VM007	3.4738	Ribonucleoside-triphosphate reductase	AC069_06765	Gardnerella
A0A0J8FC74_GARVA	VM007	8.1055	Oxidoreductase	AC069_06515	Gardnerella
A0A0J8FCG2_GARVA	VM007	2.3158	ABC transporter substrate-binding protein	AC069_05825	Gardnerella
A0A0J8FCH5_GARVA	VM007	2.3158	Phosphoenolpyruvate carboxylase	AC069_06035	Gardnerella
A0A0J8FCH7_GARVA	VM007	22.001	Alpha-14 glucan phosphorylase	AC069_06060	Gardnerella
A0A0J8FCQ9_GARVA	VM007	2.3158	50S ribosomal protein L27	rpmA	Gardnerella
A0A0J8FCS4_GARVA	VM007	1.1579	Cell division protein	AC069_05465	Gardnerella
A0A0J8FCT2_GARVA	VM007	1.1579	Phosphate-binding protein PstS	AC069_05520	Gardnerella
A0A0J8FD23_GARVA	VM007	19.685	DNA-directed RNA polymerase subunit beta'	rpoC	Gardnerella
A0A0J8FD39_GARVA	VM007	6.9475	30S ribosomal protein S5	rpsE	Gardnerella
A0A0J8FD49_GARVA	VM007	4.6317	30S ribosomal protein S3	rpsC	Gardnerella
A0A0J8FD55_GARVA	VM007	2.3158	50S ribosomal protein L4	rplD	Gardnerella
A0A0J8FD80_GARVA	VM007	3.4738	50S ribosomal protein L24	rplX	Gardnerella
A0A0J8FD85_GARVA	VM007	4.6317	50S ribosomal protein L22	rplV	Gardnerella
A0A0J8FD92_GARVA	VM007	2.3158	50S ribosomal protein L3	rplC	Gardnerella
A0A0J8FDG7_GARVA	VM007	4.6317	Aspartyl/glutamyl-tRNA(Asn/Gln) amidotransferase subunit B	gatB	Gardnerella
A0A0J8FDV1_GARVA	VM007	6.9475	Carbamoyl-phosphate synthase large chain	carB	Gardnerella
A0A0J8FDW2_GARVA	VM007	1.1579	Ribosome-binding ATPase YchF	ychF	Gardnerella
A0A0J8FE47_GARVA	VM007	5.7896	Protein translocase subunit SecA	secA	Gardnerella
A0A0J8FED3_GARVA	VM007	9.2634	Isoleucine--tRNA ligase	ileS	Gardnerella
A0A0J8FEI0_GARVA	VM007	24.316	Elongation factor G	fusA	Gardnerella
A0A0J8FET3_GARVA	VM007	6.9475	Elongation factor Ts	tsf	Gardnerella
A0A0J8FEY0_GARVA	VM007	4.6317	Aspartyl-tRNA synthetase	AC069_00155	Gardnerella
A0A0J8FFA7_GARVA	VM007	1.1579	4-hydroxybutyrate dehydrogenase	AC069_01000	Gardnerella
A0A0J8FFJ6_GARVA	VM007	1.1579	Diguanylate cyclase	AC069_01610	Gardnerella
A0A0J8I3V2_GARVA	VM007	1.1579	DNA topoisomerase 1	topA	Gardnerella
A0A0J8I3V7_GARVA	VM007	3.4738	Formate--tetrahydrofolate ligase	AC069_06600	Gardnerella
A0A0J8I4I9_GARVA	VM007	1.1579	Xaa-Pro aminopeptidase	AC069_03930	Gardnerella
A0A0J8I4P6_GARVA	VM007	5.7896	30S ribosomal protein S8	rpsH	Gardnerella
A0A0J8I4Q1_GARVA	VM007	3.4738	50S ribosomal protein L29	rpmC	Gardnerella
A0A0J8I5U6_GARVA	VM007	2.3158	Peptidase	AC069_03060	Gardnerella
A0A0J8I5Y5_GARVA	VM007	3.4738	Glycine--tRNA ligase	glyQS	Gardnerella
A0A0J8I6C0_GARVA	VM007	1.1579	Lysine--tRNA ligase	lysS	Gardnerella
A0A0J8I7D9_GARVA	VM007	8.1055	GTP-binding protein TypA	AC069_01800	Gardnerella
A0A0L7BXV3_9BIFI	VM007	1.1579	RNA polymerase sigma factor SigA	sigA	Bifidobacterium
A0A0M2FXU2_LACRH	VM007	2.3158	ATP-dependent zinc metalloprotease FtsH	ftsH	Lactobacillus
A0A0T5XFP4_ECOLX	VM007	3.8181	Trigger factor	tig	Escherichia
A0A0U1CDY5_CHLTH	VM007	2.3158	Uncharacterised protein	ERS177788_00268	Chlamydia
B5CN00_9FIRM	VM007	13.7698	Precorrin-8X methylmutase	cobH	Ruminococcus
C4GDR0_9FIRM	VM007	1.1579	Formate C-acetyltransferase	pflB	undistinguishable
C5ECJ2_BIFLI	VM007	11.579	Transaldolase	tal	Bifidobacterium
D0YTQ1_9ACTO	VM007	3.4738	DNA-directed RNA polymerase subunit beta'	rpoC	Mobiluncus
D2R9K3_GARV4	VM007	5.7896	50S ribosomal protein L7/L12	rplL	Gardnerella
D2R9M4_GARV4	VM007	2.3158	50S ribosomal protein L13	rplM	Gardnerella
D2R9N9_GARV4	VM007	9.2634	50S ribosomal protein L18	rplR	Gardnerella
D2R9P4_GARV4	VM007	1.1579	Adenylate kinase	HMPREF0424_0272	Gardnerella
D2R9Q4_GARV4	VM007	5.7896	Transcription termination/antitermination protein NusA	nusA	Gardnerella
D2R9Q5_GARV4	VM007	5.7896	Translation initiation factor IF-2	infB	Gardnerella
D2R9S0_GARV4	VM007	2.3158	ErfK/YbiS/YcfS/YnhG	HMPREF0424_0300	Gardnerella
D2R9U5_GARV4	VM007	1.1579	30S ribosomal protein S16	rpsP	Gardnerella
D2R9U9_GARV4	VM007	3.4738	Nicotinate phosphoribosyltransferase	pncB	Gardnerella
D2R9Z0_GARV4	VM007	6.9475	Alanine--tRNA ligase	alaS	Gardnerella
D2RA22_GARV4	VM007	5.7896	Peptidase dimerization domain protein	HMPREF0424_0408	Gardnerella
D2RA23_GARV4	VM007	3.4738	Uncharacterized protein	HMPREF0424_0409	Gardnerella
D2RA24_GARV4	VM007	1.1579	Uncharacterized protein	HMPREF0424_0410	Gardnerella
D2RA25_GARV4	VM007	3.4738	Uncharacterized protein	HMPREF0424_0412	Gardnerella
D2RA58_GARV4	VM007	3.4738	DivIVA domain repeat protein	HMPREF0424_0449	Gardnerella
D2RA78_GARV4	VM007	23.5031	Glyceraldehyde-3-phosphate dehydrogenase type I	gap	Gardnerella
D2RA80_GARV4	VM007	4.6317	Asparagine synthase (Glutamine-hydrolyzing)	asnB	Gardnerella
D2RAI5_GARV4	VM007	9.2634	L-lactate dehydrogenase	ldh	Gardnerella
D2RAJ9_GARV4	VM007	2.3158	CarD-like protein	HMPREF0424_0598	Gardnerella
D2RAK8_GARV4	VM007	22.001	Pyruvate kinase	pyk	Gardnerella
D2RAM3_GARV4	VM007	1.1579	Phosphate acetyltransferase	pta	Gardnerella
D2RAN5_GARV4	VM007	2.3158	O-acetylhomoserine aminocarboxypropyltransferase/cysteine synthase	HMPREF0424_0640	Gardnerella
D2RAR9_GARV4	VM007	6.9475	Tyrosine--tRNA ligase	tyrS	Gardnerella
D2RAW6_GARV4	VM007	3.4738	ATPase family associated with various cellular activities (AAA)	HMPREF0424_0724	Gardnerella
D2RB09_GARV4	VM007	3.4738	Allantoinase	allB	Gardnerella
D2RB17_GARV4	VM007	2.3158	Histidine--tRNA ligase	hisS	Gardnerella
D2RB18_GARV4	VM007	6.9475	Aspartate--tRNA ligase	aspS	Gardnerella
D2RB41_GARV4	VM007	8.1055	Elongation factor Ts	tsf	Gardnerella
D2RB42_GARV4	VM007	15.053	30S ribosomal protein S2	rpsB	Gardnerella
D2RB64_GARV4	VM007	4.6317	Bifunctional purine biosynthesis protein PurH	purH	Gardnerella
D2RB92_GARV4	VM007	5.7896	AMP-binding enzyme	HMPREF0424_0860	Gardnerella
D2RBB3_GARV4	VM007	8.1055	Trigger factor	tig	Gardnerella
D2RBC2_GARV4	VM007	4.6317	Phosphomethylpyrimidine synthase	thiC	Gardnerella
D2RBE9_GARV4	VM007	1.1579	Translation elongation factor P	efp	Gardnerella
D2RBS6_GARV4	VM007	4.6317	ABC transporter substrate-binding protein family 5	HMPREF0424_1058	Gardnerella
D2RBU3_GARV4	VM007	5.7896	Peptidase family M13	HMPREF0424_1075	Gardnerella
D2RBW2_GARV4	VM007	32.422	Elongation factor G	fusA	Gardnerella
D2RBY3_GARV4	VM007	9.2634	DivIVA domain protein	HMPREF0424_1117	Gardnerella
D2RBY5_GARV4	VM007	1.1579	UDP-glucose 4-epimerase	galE	Gardnerella
D2RBZ3_GARV4	VM007	3.4738	ATP-binding cassette protein ChvD family	HMPREF0424_1129	Gardnerella
D2RC41_GARV4	VM007	1.1579	UDP-galactopyranose mutase	glf	Gardnerella
D2RC67_GARV4	VM007	1.1579	Uncharacterized protein	HMPREF0424_1208	Gardnerella
D2RCC3_GARV4	VM007	3.4738	Phosphoenolpyruvate-protein phosphotransferase	ptsP	Gardnerella
D2RCE9_GARV4	VM007	1.1579	ABC transporter permease protein	HMPREF0424_1296	Gardnerella
D2RCF1_GARV4	VM007	1.1579	Pullulanase type I	pulA	Gardnerella
D2RCF8_GARV4	VM007	11.9236	ABC transporter solute-binding protein	HMPREF0424_1305	Gardnerella
D2RCJ4_GARV4	VM007	2.3158	Putative calcium-translocating P-type ATPase PMCA-type	HMPREF0424_1347	Gardnerella
D2RCK1_GARV4	VM007	2.3158	Triacylglycerol lipase	HMPREF0424_0004	Gardnerella
D2RCL2_GARV4	VM007	4.6317	Phosphoenolpyruvate carboxylase	ppc	Gardnerella
D2RCL7_GARV4	VM007	29.2921	Alpha-14 glucan phosphorylase	glgP	Gardnerella
D2RCQ8_GARV4	VM007	1.1579	Uncharacterized protein	HMPREF0424_0067	Gardnerella
D2RCS4_GARV4	VM007	2.3158	Polyphosphate kinase	ppk	Gardnerella
D2RCT2_GARV4	VM007	5.7896	Chaperone protein ClpB	clpB	Gardnerella
D2RCU0_GARV4	VM007	1.1579	ABC transporter ATP-binding protein	HMPREF0424_0100	Gardnerella
D2RCU7_GARV4	VM007	2.3158	Acetyltransferase GNAT family	HMPREF0424_0107	Gardnerella
D2RCU9_GARV4	VM007	2.3158	FAD dependent oxidoreductase	HMPREF0424_0109	Gardnerella
D2RCV5_GARV4	VM007	2.3158	Adenylosuccinate synthetase	purA	Gardnerella
D2RCX6_GARV4	VM007	2.3158	Uncharacterized protein	HMPREF0424_0138	Gardnerella
D2RCX7_GARV4	VM007	3.4738	Uncharacterized protein	HMPREF0424_0139	Gardnerella
D2RD38_GARV4	VM007	3.4738	Glutamate--tRNA ligase	gltX	Gardnerella
D2RD47_GARV4	VM007	11.579	Polyribonucleotide nucleotidyltransferase	gpsI	Gardnerella
D2RD51_GARV4	VM007	9.2634	Peptidase C1-like family	HMPREF0424_0217	Gardnerella
D6SVA0_GARVA	VM007	3.4738	Aminopeptidase C	GVAMD_0010	Gardnerella
D6SVC0_GARVA	VM007	5.7896	DNA topoisomerase 1	topA	Gardnerella
D6SVC6_GARVA	VM007	2.3158	DNAJ chaperone protein	GVAMD_0036	Gardnerella
D6SVD0_GARVA	VM007	3.4738	Thiazole synthase	thiG	Gardnerella
D6SVH3_GARVA	VM007	11.579	ABC-type oligopeptide transporter periplasmic component	GVAMD_0754	Gardnerella
D6SVQ5_GARVA	VM007	2.3158	Xaa-Pro aminopeptidase	GVAMD_0778	Gardnerella
D6SW22_GARVA	VM007	15.053	Glucose-6-phosphate isomerase	pgi	Gardnerella
D6SW34_GARVA	VM007	2.3158	Cysteine--tRNA ligase	cysS	Gardnerella
D6SW58_GARVA	VM007	1.1579	Uncharacterized protein	GVAMD_0931	Gardnerella
D6SW94_GARVA	VM007	4.6317	50S ribosomal protein L6	rplF	Gardnerella
D6SWD3_GARVA	VM007	26.1632	Uncharacterized protein	GVAMD_1006	Gardnerella
D6SWE6_GARVA	VM007	11.579	Uncharacterized protein	GVAMD_1019	Gardnerella
D6SWN3_GARVA	VM007	4.6317	Peptidyl-prolyl cis-trans isomerase	GVAMD_1106	Gardnerella
D6SWR0_GARVA	VM007	3.4738	Transcription termination factor Rho	rho	Gardnerella
D6SWT5_GARVA	VM007	1.1579	Uracil phosphoribosyltransferase	GVAMD_1173	Gardnerella
D6SWU5_GARVA	VM007	9.2634	ABC-type sugar transporter ATPase component	GVAMD_1163	Gardnerella
D6SX15_GARVA	VM007	2.3158	FHA domain protein	GVAMD_1264	Gardnerella
D6SX46_GARVA	VM007	1.1579	Peroxiredoxin	GVAMD_1295	Gardnerella
D6SX56_GARVA	VM007	3.4738	Trypsin-like serine protease	GVAMD_1305	Gardnerella
D6SX80_GARVA	VM007	2.3158	D-alanine--D-alanine ligase	ddl	Gardnerella
D6SX96_GARVA	VM007	4.6317	Type-1 fimbrial major subunit	GVAMD_0097	Gardnerella
D6SXJ6_GARVA	VM007	12.737	Transketolase	GVAMD_0585	Gardnerella
D6SXJ8_GARVA	VM007	2.3158	Chaperone protein DnaJ	dnaJ	Gardnerella
D6SXK9_GARVA	VM007	10.421	Pyruvate-formate lyase	GVAMD_0572	Gardnerella
D6SXN0_GARVA	VM007	3.4738	50S ribosomal protein L25	rplY	Gardnerella
D6SXP8_GARVA	VM007	6.9475	Threonine--tRNA ligase	thrS	Gardnerella
D6SXW5_GARVA	VM007	3.4738	Thiazole synthase	GVAMD_0440	Gardnerella
D6SXZ8_GARVA	VM007	12.737	60 kDa chaperonin	groL	Gardnerella
D6SY30_GARVA	VM007	9.2634	Protein translocase subunit SecA	secA	Gardnerella
D6SY42_GARVA	VM007	4.6317	Phenylalanine--tRNA ligase beta subunit	pheT	Gardnerella
D6SY53_GARVA	VM007	2.3158	Malate/lactate dehydrogenase	GVAMD_0212	Gardnerella
D6SY88_GARVA	VM007	1.1579	Acetate kinase	ackA	Gardnerella
D6SYA1_GARVA	VM007	11.579	14-alpha-glucan branching enzyme	GVAMD_0260	Gardnerella
D6SYB1_GARVA	VM007	18.527	Ribosomal protein S1	GVAMD_0270	Gardnerella
D6SYF0_GARVA	VM007	2.3158	Hypothetical membrane protein	GVAMD_0309	Gardnerella
D6SYP8_GARVA	VM007	12.737	Glutamine synthetase	GVAMD_0475	Gardnerella
D6SYS8_GARVA	VM007	13.895	DNA-directed RNA polymerase subunit beta	rpoB	Gardnerella
D6SYT5_GARVA	VM007	3.4738	Phosphoribosylpyrophosphate synthetase	GVAMD_1140	Gardnerella
D6SYY1_GARVA	VM007	3.8181	ABC-type dipeptide transporter periplasmic component	GV51_0519	Gardnerella
D6T0X6_GARVA	VM007	1.1579	Alkyl hydroperoxide reductase large subunit	GV51_0162	Gardnerella
D6T176_GARVA	VM007	16.8996	Thiol-activated cytolysin vaginolysin	GV51_0404	Gardnerella
D6T1K2_GARVA	VM007	4.6317	50S ribosomal protein L10	rplJ	Gardnerella
D6T1K5_GARVA	VM007	2.3158	Uncharacterized protein	GV51_0275	Gardnerella
D6T1M7_GARVA	VM007	8.1055	Aldehyde-alcohol dehydrogenase	GV51_0253	Gardnerella
D6T1R5_GARVA	VM007	4.976	Ribose-5-phosphate isomerase A	rpiA	Gardnerella
D6T219_GARVA	VM007	9.2634	Chromosome segregation ATPase	GV51_0504	Gardnerella
D6T2C6_GARVA	VM007	9.6077	14-alpha-glucan branching enzyme	GV51_0007	Gardnerella
E3D7B9_GARV3	VM007	3.4738	Glutamyl-tRNA(Gln) amidotransferase subunit A	gatA	Gardnerella
E3D7I0_GARV3	VM007	2.3158	Membrane alanyl aminopeptidase	pepN	Gardnerella
E3D8G4_GARV3	VM007	3.4738	Dipeptidase	pepD	Gardnerella
E3D8K8_GARV3	VM007	1.1579	Ribonuclease Rne/Rng family	HMPREF0421_20320	Gardnerella
E3D8V3_GARV3	VM007	4.6317	Serine--tRNA ligase	serS	Gardnerella
E3D9Q6_GARV3	VM007	23.158	Enolase	eno	Gardnerella
E3DAD1_GARV3	VM007	9.2634	Inosine-5'-monophosphate dehydrogenase	guaB	Gardnerella
F5LUF5_GARVA	VM007	3.4738	Tyrosine--tRNA ligase	tyrS	Gardnerella
F5LV80_GARVA	VM007	8.1055	50S ribosomal protein L1	rplA	Gardnerella
F5LVN2_GARVA	VM007	1.1579	Peptidase family M13	HMPREF9435_0576	Gardnerella
F5LVV1_GARVA	VM007	3.4738	Ribose-phosphate pyrophosphokinase	prs	Gardnerella
F5LWW2_GARVA	VM007	3.4738	Valine--tRNA ligase	valS	Gardnerella
F6A052_GARVH	VM007	1.1579	Pullulanase type I	pulA	Gardnerella
F6A1P5_GARVH	VM007	3.4738	Aldehyde-alcohol dehydrogenase	HMPREF9231_0240	Gardnerella
F6A2C2_GARVH	VM007	1.1579	Cytidylate kinase	der	Gardnerella
F9MR60_9FIRM	VM007	1.1579	Hep/Hag repeat protein	HMPREF1040_0554	Megasphaera
G3YXS8_9LACO	VM007	1.1579	Uncharacterized protein	HMPREF1027_00324	Lactobacillus
I4LBV1_GARVA	VM007	2.3158	Transcription termination factor Rho	rho	Gardnerella
I4LBY5_GARVA	VM007	6.9475	ATP synthase subunit alpha	atpA	Gardnerella
I4LJP6_GARVA	VM007	17.369	Transaldolase	tal	Gardnerella
I4LK43_GARVA	VM007	2.3158	Uncharacterized protein	CGSMWGv6420LIT_04063	Gardnerella
I4LK48_GARVA	VM007	13.895	Uncharacterized protein	CGSMWGv6420LIT_04098	Gardnerella
I4LK49_GARVA	VM007	4.6317	Uncharacterized protein	CGSMWGv6420LIT_04103	Gardnerella
I4LK62_GARVA	VM007	1.1579	14-beta-N-acetylmuramidase	CGSMWGv6420LIT_04168	Gardnerella
I4LK83_GARVA	VM007	24.316	DNA-directed RNA polymerase subunit beta'	rpoC	Gardnerella
I4LK99_GARVA	VM007	5.7896	Phosphoglucosamine mutase	glmM	Gardnerella
I4LKS8_GARVA	VM007	15.272	Transaldolase	tal	Gardnerella
I4LLH0_GARVA	VM007	45.8472	Putative sugar-binding secreted protein	CGSMWGv6420LIT_05565	Gardnerella
I4LLH5_GARVA	VM007	2.3158	Secreted sugar binding protein	CGSMWGv6420LIT_05590	Gardnerella
I4LMH2_GARVA	VM007	10.421	Sodium:dicarboxylate symporter	CGSMWGv6420B_05809	Gardnerella
I4LPB3_GARVA	VM007	13.895	Uncharacterized protein	CGSMWGv6420B_03634	Gardnerella
I4LQ42_GARVA	VM007	6.9475	Phosphoglucomutase	CGSMWGv6420B_01926	Gardnerella
I4LUN3_GARVA	VM007	3.4738	50S ribosomal protein L9	rplI	Gardnerella
I4LYC4_GARVA	VM007	26.632	Extracellular solute-binding protein family 5	CGSMWGv1500E_05261	Gardnerella
I4LYG7_GARVA	VM007	1.1579	Putative sugar ABC transport system membrane protein	CGSMWGv1500E_05476	Gardnerella
I4LYH4_GARVA	VM007	6.9475	MalE-type ABC sugar transport system periplasmic component	CGSMWGv1500E_05511	Gardnerella
I4LZS5_GARVA	VM007	2.3158	Dihydroorotate dehydrogenase 2	CGSMWGv1500E_04641	Gardnerella
I4LZW3_GARVA	VM007	3.4738	50S ribosomal protein L5	rplE	Gardnerella
I4LZX2_GARVA	VM007	12.737	50S ribosomal protein L2	rplB	Gardnerella
I4M0M2_GARVA	VM007	1.1579	Uncharacterized protein	CGSMWGv1500E_03136	Gardnerella
I4M1K4_GARVA	VM007	2.3158	ATP synthase gamma chain	atpG	Gardnerella
I4M2A4_GARVA	VM007	3.4738	Signal recognition particle protein	ffh	Gardnerella
I4M2X6_GARVA	VM007	3.4738	Phosphoglycerate kinase	pgk	Gardnerella
I4M328_GARVA	VM007	2.3158	Uridylate kinase	pyrH	Gardnerella
I4M4D3_GARVA	VM007	1.1579	ATP synthase subunit beta	atpD	Gardnerella
I4M4H7_GARVA	VM007	5.7896	Pneumolysin (Thiol-activated cytolysin)	CGSMWGv1500E_00240	Gardnerella
I4M4Q0_GARVA	VM007	19.685	Alpha-14 glucan phosphorylase	CGSMWGv1500E_00615	Gardnerella
I4M6I8_GARVA	VM007	20.843	Elongation factor Tu	tuf	Gardnerella
I4M8G1_GARVA	VM007	16.211	30S ribosomal protein S1	rpsA	Gardnerella
I4M8Z8_GARVA	VM007	4.6317	50S ribosomal protein L9	rplI	Gardnerella
I4MBS5_GARVA	VM007	3.4738	ATP-dependent zinc metalloprotease FtsH	ftsH	Gardnerella
I4MDB3_GARVA	VM007	4.6317	4-alpha-glucanotransferase	CGSMWGv6119V5_04551	Gardnerella
I4MDB7_GARVA	VM007	5.7896	Putative sugar-binding secreted protein	CGSMWGv6119V5_04571	Gardnerella
I4N092_9PSED	VM007	15.272	Transglutaminase-like domain protein	PMM47T1_19226	Pseudomonas
R6G9Q3_9BIFI	VM007	2.3158	Ribosomal protein S7	BN549_01185	Bifidobacterium
S4G552_GARVA	VM007	1.1579	Uncharacterized protein (Fragment)	HMPREF1585_00849	Gardnerella
S4G841_GARVA	VM007	1.1579	ABC transporter solute-binding protein	HMPREF1586_01250	Gardnerella
S4GG90_GARVA	VM007	3.4738	Uncharacterized protein	HMPREF1585_01369	Gardnerella
S4GHZ8_GARVA	VM007	2.3158	IMP dehydrogenase family protein	HMPREF1586_00096	Gardnerella
S4GK69_GARVA	VM007	9.2634	ATP synthase subunit alpha	atpA	Gardnerella
S4GKP7_GARVA	VM007	2.3158	ATP-dependent zinc metalloprotease FtsH	ftsH	Gardnerella
S4GVY7_GARVA	VM007	1.1579	ABC transporter substrate-binding protein family 5	HMPREF1574_00803	Gardnerella
S4HEE6_GARVA	VM007	6.9475	Glutamine synthetase	HMPREF1572_01086	Gardnerella
S4HHV2_GARVA	VM007	31.264	Probable phosphoketolase	HMPREF1580_01201	Gardnerella
S4I8I0_GARVA	VM007	1.1579	Uncharacterized protein (Fragment)	HMPREF1576_00638	Gardnerella
S4IQT4_GARVA	VM007	2.3158	UPF0182 protein HMPREF1572_00307	HMPREF1572_00307	Gardnerella
W5QSW8_9BACT	VM007	2.3158	Aldo/keto reductase		Prevotella
A0A081QEB5_STRMT	VM008	8.1247	Ribosomal RNA small subunit methyltransferase H	mraW	Streptococcus
A0A0E1Y650_9LACO	VM008	16.628	Gram-positive signal peptide protein YSIRK family	HMPREF9217_0974	Lactobacillus
A0A0E1Y718_9LACO	VM008	8.3141	Pyruvate kinase	pyk	Lactobacillus
A0A0E9DWL0_CHLTH	VM008	4.0623	Maltose-binding periplasmic proteins/domains	ERS133246_02158	undistinguishable
A0A0J2AXA6_ECOLX	VM008	49.884	Nuclease	SK68_02281	Escherichia
A0A0J8F9A7_GARVA	VM008	16.628	Elongation factor Tu	tuf	Gardnerella
A0A0J8FCC0_GARVA	VM008	249.42	ABC transporter substrate-binding protein	AC069_06335	Gardnerella
A0A0J8FD53_GARVA	VM008	8.3141	Uncharacterized protein	AC069_04195	Gardnerella
A0A0J8FDR1_GARVA	VM008	83.141	Transaldolase	tal	Gardnerella
A0A0U1CDY5_CHLTH	VM008	8.1247	Uncharacterised protein	ERS177788_00268	Chlamydia
B5CN00_9FIRM	VM008	4.0623	Precorrin-8X methylmutase	cobH	Ruminococcus
D2R9P0_GARV4	VM008	16.628	30S ribosomal protein S5	rpsE	Gardnerella
D2RA78_GARV4	VM008	8.3141	Glyceraldehyde-3-phosphate dehydrogenase type I	gap	Gardnerella
D2RAI5_GARV4	VM008	8.3141	L-lactate dehydrogenase	ldh	Gardnerella
D2RAK8_GARV4	VM008	24.942	Pyruvate kinase	pyk	Gardnerella
D2RAV9_GARV4	VM008	108.08	60 kDa chaperonin	groL	Gardnerella
D2RB41_GARV4	VM008	4.0623	Elongation factor Ts	tsf	Gardnerella
D2RCL7_GARV4	VM008	49.884	Alpha-14 glucan phosphorylase	glgP	Gardnerella
D4CTJ0_9FUSO	VM008	4.0623	Uncharacterized protein (Fragment)	FUSPEROL_00711	Fusobacterium
D6SYY1_GARVA	VM008	4.0623	ABC-type dipeptide transporter periplasmic component	GV51_0519	Gardnerella
E3D9Q6_GARV3	VM008	299.31	Enolase	eno	Gardnerella
I4LKS8_GARVA	VM008	4.0623	Transaldolase	tal	Gardnerella
I4M9G3_GARVA	VM008	8.3141	Binding-protein-dependent transport systems inner membrane component	CGSMWGv00703Dmash_02095	Gardnerella
I4MFH2_GARVA	VM008	91.455	50S ribosomal protein L18	rplR	Gardnerella
R6G9Q3_9BIFI	VM008	24.942	Ribosomal protein S7	BN549_01185	Bifidobacterium
A0A061CMM3_LACDL	VM009	1.1522	Pyridoxamine 5-phosphate oxidase	pdxH	Lactobacillus
A0A072MUD4_9BIFI	VM009	0.38406	30S ribosomal protein S10	rpsJ	undistinguishable
A0A076JGJ7_BIFAD	VM009	0.38406	Glycogen operon protein GlgX homolog	AAX71_03450	Bifidobacterium
A0A087QBQ3_LACGS	VM009	0.38406	30S ribosomal protein S6	rpsF	Lactobacillus
A0A096C5W7_9BACT	VM009	0.38406	Uncharacterized protein	HMPREF0654_01915	Prevotella
A0A0A7Q2M1_PSEPU	VM009	1.5362	Cellulose synthase	RPPX_24790	Pseudomonas
A0A0E1XXA9_9LACO	VM009	0.38406	ATPase family associated with various cellular activities (AAA)	clpC	Lactobacillus
A0A0J2AXA6_ECOLX	VM009	14.978	Nuclease	SK68_02281	Escherichia
A0A0R1GV63_9LACO	VM009	0.70617	Chaperone protein DnaK	dnaK	Lactobacillus
A0A0R1Z4T7_9LACO	VM009	0.76812	Glyceraldehyde-3-phosphate dehydrogenase type I	FC45_GL000500	Lactobacillus
B5CN00_9FIRM	VM009	2.8247	Precorrin-8X methylmutase	cobH	Ruminococcus
D2R9M6_GARV4	VM009	0.38406	Aldehyde-alcohol dehydrogenase	HMPREF0424_0254	Gardnerella
D2RA95_GARV4	VM009	0.38406	Putative phosphonate C-P lyase system protein PhnK	HMPREF0424_0489	Gardnerella
D2RB64_GARV4	VM009	0.38406	Bifunctional purine biosynthesis protein PurH	purH	Gardnerella
D2RCH0_GARV4	VM009	0.38406	Alpha-amylase	HMPREF0424_1317	Gardnerella
D2RCI4_GARV4	VM009	0.38406	Sugar-binding domain protein	HMPREF0424_1336	Gardnerella
H1Q3Y5_9BACT	VM009	0.76812	Glyceraldehyde-3-phosphate dehydrogenase	HMPREF9140_01623	Prevotella
A0A061BUE3_LACDE	VM010	1.2854	30S ribosomal protein S10	rpsJ	Lactobacillus
A0A061C6P7_LACDL	VM010	1.195	Phosphate import ATP-binding protein PstB	pstB	Lactobacillus
A0A081QEB5_STRMT	VM010	1.9281	Ribosomal RNA small subunit methyltransferase H	mraW	Streptococcus
A0A087QAT5_LACGS	VM010	3.585	50S ribosomal protein L17	rplQ	Lactobacillus
A0A087QB90_LACGS	VM010	3.585	23-bisphosphoglycerate-dependent phosphoglycerate mutase	gpmA	Lactobacillus
A0A0D5MGA9_LACHE	VM010	1.2854	DNA polymerase III subunit beta	HUO_00855	Lactobacillus
A0A0D5MGD6_LACHE	VM010	3.585	50S ribosomal protein L3	rplC	Lactobacillus
A0A0D5MGE7_LACHE	VM010	2.39	50S ribosomal protein L6	rplF	Lactobacillus
A0A0D5MH05_LACHE	VM010	2.39	50S ribosomal protein L13	rplM	Lactobacillus
A0A0D5MH47_LACHE	VM010	2.39	50S ribosomal protein L23	rplW	Lactobacillus
A0A0D5MHC3_LACHE	VM010	0.64269	50S ribosomal protein L27	rpmA	Lactobacillus
A0A0D5MI86_LACHE	VM010	1.195	DNA-binding protein	HUO_06870	Lactobacillus
A0A0D5MIY3_LACHE	VM010	1.2854	50S ribosomal protein L21	rplU	Lactobacillus
A0A0D5MJM4_LACHE	VM010	0.64269	Peptide chain release factor 1	prfA	Lactobacillus
A0A0E1XVG3_9LACO	VM010	1.195	50S ribosomal protein L31 type B	rpmE	Lactobacillus
A0A0E1XVK1_9LACO	VM010	1.195	Lysine--tRNA ligase	lysS	Lactobacillus
A0A0E1XVK2_9LACO	VM010	1.195	Glutamine synthetase	glnA	Lactobacillus
A0A0E1XW58_9LACO	VM010	1.195	30S ribosomal protein S10	rpsJ	Lactobacillus
A0A0E1XWT4_9LACO	VM010	2.39	Glyceraldehyde-3-phosphate dehydrogenase type I	gap	Lactobacillus
A0A0E1XXQ3_9LACO	VM010	1.195	DEAD/DEAH box helicase	cshA	Lactobacillus
A0A0E1XXS1_9LACO	VM010	1.195	30S ribosomal protein S12	rpsL	Lactobacillus
A0A0E1XYP7_9LACO	VM010	1.195	Chaperone protein DnaK	dnaK	Lactobacillus
A0A0E1Y6T3_9LACO	VM010	0.64269	30S ribosomal protein S13	rpsM	Lactobacillus
A0A0E1Y6W7_9LACO	VM010	2.39	Elongation factor Tu	tuf	Lactobacillus
A0A0E1Y7Q6_9LACO	VM010	1.195	60 kDa chaperonin	groL	Lactobacillus
A0A0E3Z9U8_9FUSO	VM010	1.195	Membrane protein	VC03_01770	Sneathia
A0A0F4LPD6_9LACO	VM010	1.195	30S ribosomal protein S7	rpsG	Lactobacillus
A0A0F4LST2_9LACO	VM010	2.39	50S ribosomal protein L20	rplT	Lactobacillus
A0A0F7H2G4_LACHE	VM010	1.195	50S ribosomal protein L7/L12	rplL	Lactobacillus
A0A0J2AXA6_ECOLX	VM010	16.73	Nuclease	SK68_02281	Escherichia
A0A0N7I4Y7_9LACO	VM010	0.64269	Phosphocarrier protein HPr	AO203_05975	Lactobacillus
A0A0N9ZWX5_LACHE	VM010	0.64269	30S ribosomal protein S7	rpsG	Lactobacillus
A0A0P0A362_LACHE	VM010	2.39	50S ribosomal protein L10	rplJ	Lactobacillus
A0A0R1G1R4_LACAI	VM010	1.195	Foldase protein PrsA	prsA	Lactobacillus
A0A0R1G255_LACAI	VM010	1.2854	D-alanine--poly(phosphoribitol) ligase subunit 2	dltC	Lactobacillus
A0A0R1G3E8_LACAI	VM010	1.195	Aldehyde-alcohol dehydrogenase	FC29_GL001353	Lactobacillus
A0A0R1G4X1_LACAI	VM010	1.2854	50S ribosomal protein L29	rpmC	Lactobacillus
A0A0R1G546_LACAI	VM010	1.9281	50S ribosomal protein L14	rplN	Lactobacillus
A0A0R1G7P3_9LACO	VM010	6.7984	Flavin-nucleotide-binding protein structurally related to pyridoxine 5-phosphate oxidase	FC28_GL000134	Lactobacillus
A0A0R1GB02_9LACO	VM010	4.4988	Uncharacterized protein	FC28_GL001949	Lactobacillus
A0A0R1GBH4_9LACO	VM010	3.585	Ribose-phosphate pyrophosphokinase	FC28_GL001937	Lactobacillus
A0A0R1GC00_9LACO	VM010	16.067	Fructose-bisphosphate aldolase	FC28_GL001919	Lactobacillus
A0A0R1GDS8_9LACO	VM010	3.2134	50S ribosomal protein L7/L12	rplL	Lactobacillus
A0A0R1GE42_LACAI	VM010	3.03269	50S ribosomal protein L1	rplA	Lactobacillus
A0A0R1GEE7_9LACO	VM010	1.2854	50S ribosomal protein L10	rplJ	Lactobacillus
A0A0R1GEY7_9LACO	VM010	4.22769	Uncharacterized protein	FC28_GL001764	Lactobacillus
A0A0R1GG98_9LACO	VM010	1.9281	D-alanine--D-alanine ligase	ddl	Lactobacillus
A0A0R1GH13_9LACO	VM010	0.64269	N-acetylglucosamine kinase	FC28_GL001219	Lactobacillus
A0A0R1GH25_9LACO	VM010	0.64269	Dipeptidase	FC28_GL001096	Lactobacillus
A0A0R1GHV7_9LACO	VM010	0.64269	L-lactate dehydrogenase	FC28_GL000968	Lactobacillus
A0A0R1GHX8_9LACO	VM010	1.2854	Transcription elongation factor GreA	greA	Lactobacillus
A0A0R1GI59_9LACO	VM010	1.2854	M22 family O-sialoglycoprotein endopeptidase	FC28_GL000816	Lactobacillus
A0A0R1GIN9_9LACO	VM010	1.2854	Orotate phosphoribosyltransferase	pyrE	Lactobacillus
A0A0R1GIW8_9LACO	VM010	2.4804	Lysin	FC28_GL000804	Lactobacillus
A0A0R1GJ05_9LACO	VM010	0.64269	UPF0342 protein FC28_GL000711	FC28_GL000711	Lactobacillus
A0A0R1GJ26_9LACO	VM010	2.5708	Glutamate--tRNA ligase	gltX	Lactobacillus
A0A0R1GJA3_9LACO	VM010	2.5708	Uncharacterized protein	FC28_GL000627	Lactobacillus
A0A0R1GJA6_9LACO	VM010	0.64269	Phenylalanyl-tRNA synthetase	FC28_GL000726	Lactobacillus
A0A0R1GK60_9LACO	VM010	1.9281	Adenylosuccinate synthetase	purA	Lactobacillus
A0A0R1GK67_9LACO	VM010	4.4988	Trigger factor	tig	Lactobacillus
A0A0R1GKQ4_9LACO	VM010	1.2854	Thioredoxin	FC28_GL000432	Lactobacillus
A0A0R1GKR7_9LACO	VM010	3.2134	10 kDa chaperonin	groS	Lactobacillus
A0A0R1GKY3_9LACO	VM010	24.071	60 kDa chaperonin	groL	Lactobacillus
A0A0R1GLC5_9LACO	VM010	5.6034	Glutamine synthetase	FC28_GL001278	Lactobacillus
A0A0R1GM21_9LACO	VM010	1.2854	DNA-binding protein HU	FC28_GL001215	Lactobacillus
A0A0R1GM86_9LACO	VM010	2.5708	Thermostable pullulanase	FC28_GL001437	Lactobacillus
A0A0R1GMB3_9LACO	VM010	2.4804	Phosphoenolpyruvate-protein phosphotransferase	FC28_GL000110	Lactobacillus
A0A0R1GMC9_9LACO	VM010	30.046	Pyruvate kinase	FC28_GL001978	Lactobacillus
A0A0R1GME0_9LACO	VM010	0.64269	ABC superfamily ATP binding cassette transporter binding protein	FC28_GL001341	Lactobacillus
A0A0R1GMJ1_9LACO	VM010	7.4411	ATP-dependent 6-phosphofructokinase	pfkA	Lactobacillus
A0A0R1GML3_9LACO	VM010	0.64269	30S ribosomal protein S2	rpsB	Lactobacillus
A0A0R1GN54_9LACO	VM010	2.5708	D-alanine--poly(phosphoribitol) ligase subunit 1	dltA	Lactobacillus
A0A0R1GNE1_9LACO	VM010	12.854	Elongation factor Tu	tuf	Lactobacillus
A0A0R1GP39_9LACO	VM010	1.9281	DNA-directed RNA polymerase subunit alpha	rpoA	Lactobacillus
A0A0R1GP46_9LACO	VM010	2.5708	50S ribosomal protein L6	rplF	Lactobacillus
A0A0R1GP61_9LACO	VM010	4.22769	30S ribosomal protein S3	rpsC	Lactobacillus
A0A0R1GP65_9LACO	VM010	7.9031	Elongation factor G	fusA	Lactobacillus
A0A0R1GPC5_9LACO	VM010	1.2854	50S ribosomal protein L31 type B	rpmE2	Lactobacillus
A0A0R1GPD9_9LACO	VM010	1.2854	Peptidoglycan-binding protein	FC28_GL000934	Lactobacillus
A0A0R1GPJ6_9LACO	VM010	5.42269	tRNA N6-adenosine threonylcarbamoyltransferase	tsaD	Lactobacillus
A0A0R1GPK1_9LACO	VM010	5.7842	23-bisphosphoglycerate-dependent phosphoglycerate mutase	gpmA	Lactobacillus
A0A0R1GPK2_9LACO	VM010	1.2854	50S ribosomal protein L2	rplB	Lactobacillus
A0A0R1GPL9_9LACO	VM010	5.1415	L-lactate dehydrogenase	ldh	Lactobacillus
A0A0R1GQ59_9LACO	VM010	0.64269	Foldase protein PrsA	prsA	Lactobacillus
A0A0R1GQ77_9LACO	VM010	5.6034	Glycerol-3-phosphate ABC transporter	FC28_GL001101	Lactobacillus
A0A0R1GQC3_9LACO	VM010	1.9281	Aspartyl/glutamyl-tRNA(Asn/Gln) amidotransferase subunit B	gatB	Lactobacillus
A0A0R1GQM5_9LACO	VM010	1.195	Phosphoenolpyruvate carboxykinase (ATP)	FC28_GL000005	Lactobacillus
A0A0R1GR77_9LACO	VM010	0.64269	PTS system cellobiose-specific iia component	FC28_GL000609	Lactobacillus
A0A0R1GRR0_9LACO	VM010	1.195	Asparagine--tRNA ligase	asnS	Lactobacillus
A0A0R1GRZ4_9LACO	VM010	8.6361	30S ribosomal protein S1	FC28_GL001968	Lactobacillus
A0A0R1GSA8_9LACO	VM010	1.2854	Protein GrpE	grpE	Lactobacillus
A0A0R1GT20_9LACO	VM010	20.6661	Phosphoglycerate kinase	pgk	Lactobacillus
A0A0R1GU47_9LACO	VM010	0.64269	30S ribosomal protein S6	rpsF	Lactobacillus
A0A0R1GUQ8_9LACO	VM010	1.195	Elongation factor Ts	tsf	Lactobacillus
A0A0R1GV33_9LACO	VM010	6.4269	Triosephosphate isomerase	tpiA	Lactobacillus
A0A0R1GVP6_9LACO	VM010	0.64269	Cell wall-associated hydrolase	FC28_GL001400	Lactobacillus
A0A0R1GVT3_9LACO	VM010	31.602	Glyceraldehyde-3-phosphate dehydrogenase	FC28_GL001700	Lactobacillus
A0A0R1GWA3_9LACO	VM010	0.64269	30S ribosomal protein S9	rpsI	Lactobacillus
A0A0R1GWB5_9LACO	VM010	2.39	50S ribosomal protein L18	rplR	Lactobacillus
A0A0R1GWB6_9LACO	VM010	1.9281	50S ribosomal protein L23	rplW	Lactobacillus
A0A0R1GX32_9LACO	VM010	1.195	NADH peroxidase	FC28_GL000034	Lactobacillus
A0A0R1GX71_9LACO	VM010	1.83769	50S ribosomal protein L4	rplD	Lactobacillus
A0A0R1GXC3_9LACO	VM010	4.3181	Serine hydroxymethyltransferase	glyA	Lactobacillus
A0A0R1GXY4_9LACO	VM010	11.1165	Bacterial surface layer protein	FC28_GL000032	Lactobacillus
A0A0R1H055_9LACO	VM010	1.2854	Glutamyl-tRNA(Gln) amidotransferase subunit A	gatA	Lactobacillus
A0A0R1HD68_LACAM	VM010	1.195	50S ribosomal protein L14	rplN	Lactobacillus
A0A0R1HEQ3_LACAM	VM010	3.585	Glucose-6-phosphate isomerase	pgi	Lactobacillus
A0A0R1HF85_LACAM	VM010	0.64269	Thioredoxin reductase	FC63_GL000708	Lactobacillus
A0A0R1S1R9_9LACO	VM010	1.195	50S ribosomal protein L22	rplV	Lactobacillus
A0A0R1S8M7_9LACO	VM010	2.39	30S ribosomal protein S5	rpsE	Lactobacillus
A0A0R1SAJ0_9LACO	VM010	1.195	50S ribosomal protein L29	rpmC	Lactobacillus
A0A0R1VFT8_9LACO	VM010	10.283	Glyceraldehyde-3-phosphate dehydrogenase	FC59_GL001721	Lactobacillus
A0A0R1XQ24_9LACO	VM010	2.39	Phosphoglucosamine mutase	glmM	Lactobacillus
A0A0R1Z4H9_9LACO	VM010	7.0696	Fructose-bisphosphate aldolase 2	FC45_GL000523	Lactobacillus
A0A0R1Z4T7_9LACO	VM010	1.195	Glyceraldehyde-3-phosphate dehydrogenase type I	FC45_GL000500	Lactobacillus
A0A0R1Z8E1_9LACO	VM010	8.355	Elongation factor Tu	tuf	Lactobacillus
A0A0R1ZH72_9LACO	VM010	1.195	Trigger factor	tig	Lactobacillus
A0A0R2ME52_LACHE	VM010	10.755	Fructose-bisphosphate aldolase	IV62_GL001611	Lactobacillus
A0A0U0XWV3_CHLTH	VM010	1.2854	DNA topoisomerase (ATP-hydrolyzing)	gyrA_3	Chlamydia
A8YTZ5_LACH4	VM010	0.64269	Aspartyl/glutamyl-tRNA(Asn/Gln) amidotransferase subunit C	gatC	Lactobacillus
B6S1T8_ESCVU	VM010	1.195	Elongation factor Tu A (Fragment)	tufA	Escherichia
C2E5K8_LACJH	VM010	0.64269	Phosphate ABC superfamily ATP binding cassette transporter binding protein	pstS	Lactobacillus
C2E5L2_LACJH	VM010	1.2854	Phosphate-specific transport system accessory protein PhoU	phoU	Lactobacillus
C2EQV9_9LACO	VM010	1.195	Ribosomal protein L5	rplE	Lactobacillus
C2KBA5_9LACO	VM010	1.9281	Threonine--tRNA ligase	thrS	Lactobacillus
C2KBF7_9LACO	VM010	0.64269	Uncharacterized protein (Fragment)	HMPREF0506_0182	Lactobacillus
C2KBH0_9LACO	VM010	0.64269	D-xylulose 5-phosphate/D-fructose 6-phosphate phosphoketolase	xfp	Lactobacillus
C2KBW5_9LACO	VM010	7.0696	Glucose-6-phosphate isomerase	pgi	Lactobacillus
C2KC60_9LACO	VM010	13.145	Elongation factor Tu	tuf	Lactobacillus
C2KCA0_9LACO	VM010	0.64269	Linear amide C-N hydrolase choloylglycine hydrolase family protein	bshA	Lactobacillus
C2KCI8_9LACO	VM010	1.2854	Ferritin-like protein	HMPREF0506_0563	Lactobacillus
C2KD56_9LACO	VM010	1.2854	Multicopper oxidase	HMPREF0506_0781	Lactobacillus
C2KDG7_9LACO	VM010	1.9281	Uncharacterized protein	HMPREF0506_0892	Lactobacillus
C2KDK3_9LACO	VM010	1.9281	Bacterial surface layer protein (Fragment)	HMPREF0506_0928	Lactobacillus
C2KDQ6_9LACO	VM010	5.7842	Uncharacterized protein	cdpA	Lactobacillus
C2KDV9_9LACO	VM010	13.135	D-lactate dehydrogenase	ldhA	Lactobacillus
C2KE02_9LACO	VM010	1.9281	Uncharacterized protein	HMPREF0506_1077	Lactobacillus
C2KE54_9LACO	VM010	4.4988	Gram-positive signal peptide protein YSIRK family (Fragment)	HMPREF0506_1129	Lactobacillus
C2KEL5_9LACO	VM010	2.5708	Uncharacterized protein	HMPREF0506_1290	Lactobacillus
C2KEM4_9LACO	VM010	7.6219	Pyruvate oxidase	spxB	Lactobacillus
C2KF05_9LACO	VM010	3.6754	ABC transporter solute-binding protein	HMPREF0506_1447	Lactobacillus
C2KF28_9LACO	VM010	3.7658	Beta-phosphoglucomutase	pgmB	Lactobacillus
C2KF41_9LACO	VM010	3.585	Phosphate-specific transport system accessory protein PhoU	phoU	Lactobacillus
C2KFC9_9LACO	VM010	3.2134	Probable manganese-dependent inorganic pyrophosphatase	ppaC	Lactobacillus
C2KFF3_9LACO	VM010	1.2854	Asparagine--tRNA ligase	asnS	Lactobacillus
C2KFY9_9LACO	VM010	3.8561	Peptidase C69 family	HMPREF0506_1764	Lactobacillus
C2KGB7_9LACO	VM010	3.8561	Gram-positive signal peptide protein YSIRK family	HMPREF0506_1892	Lactobacillus
C2KH03_9LACO	VM010	1.2854	30S ribosomal protein S8	rpsH	Lactobacillus
C2KH31_9LACO	VM010	0.64269	Orotidine 5'-phosphate decarboxylase/HUMPS family	pyrF	Lactobacillus
C2KH54_9LACO	VM010	1.9281	Peptidase C1-like family	HMPREF0506_2179	Lactobacillus
C2KH70_9LACO	VM010	0.64269	50S ribosomal protein L11	rplK	Lactobacillus
C7XJ17_9LACO	VM010	8.355	Uncharacterized protein	HMPREF5045_00765	Lactobacillus
C7XKY4_9LACO	VM010	7.0696	Uncharacterized protein	HMPREF5045_01653	Lactobacillus
C8PD14_9LACO	VM010	1.195	Phosphoglucosamine mutase	glmM	Lactobacillus
D0DFN0_9LACO	VM010	4.78	Ribonucleoside-diphosphate reductase	HMPREF0508_00429	Lactobacillus
D0DI77_9LACO	VM010	7.0696	NADH peroxidase	npr	Lactobacillus
D0DJ09_9LACO	VM010	43.833	Bacterial surface layer protein (Fragment)	HMPREF0508_01608	Lactobacillus
D0YPU8_9ACTO	VM010	0.64269	Putative flagellar hook-associated protein FlgK	HMPREF0578_1453	Mobiluncus
D4CTJ0_9FUSO	VM010	1.2854	Uncharacterized protein (Fragment)	FUSPEROL_00711	Fusobacterium
D5GY72_LACCS	VM010	2.5708	Elongation factor Ts	tsf	Lactobacillus
D6SZQ5_GARVA	VM010	1.195	Chromosome segregation ATPase	GV51_0737	Gardnerella
D6T182_GARVA	VM010	1.195	Protoporphyrinogen oxidase	GV51_0398	Gardnerella
E3BR01_9LACO	VM010	1.2854	Gram-positive signal peptide protein YSIRK family (Fragment)	HMPREF9216_0677	Lactobacillus
E3BS59_9LACO	VM010	1.195	Basic membrane protein	HMPREF9216_1206	Lactobacillus
E3R2H8_9LACO	VM010	1.2854	Uncharacterized protein	LBKG_00481	Lactobacillus
E3R5T8_9LACO	VM010	4.4988	LPXTG-motif cell wall anchor domain protein	LBKG_01699	Lactobacillus
E3R6R1_9LACO	VM010	2.39	Threonine--tRNA ligase	thrS	Lactobacillus
F3MKY7_LACHE	VM010	1.2854	DNA-binding protein II HB	AAULH_06011	Lactobacillus
H1Q3Y5_9BACT	VM010	1.195	Glyceraldehyde-3-phosphate dehydrogenase	HMPREF9140_01623	Prevotella
I4N092_9PSED	VM010	1.9281	Transglutaminase-like domain protein	PMM47T1_19226	Pseudomonas
I7JY31_9LACO	VM010	0.64269	Adenylate kinase	BN53_03650	Lactobacillus
I7KGB6_9LACO	VM010	3.585	60 kDa chaperonin	groL	Lactobacillus
J4BT49_LACHE	VM010	3.585	Surface layer protein	R0052_00965	Lactobacillus
K8Q294_LACRH	VM010	1.195	ATP-dependent zinc metalloprotease FtsH	ftsH	Lactobacillus
Q5FIR0_LACAC	VM010	4.4988	Fructose-bisphosphate aldolase	fbaA	Lactobacillus
Q5FMF6_LACAC	VM010	1.195	Cell separation protein	cdpA	Lactobacillus
S4GAJ7_GARVA	VM010	1.195	Rib/alpha/Esp surface antigen repeat-containing domain protein (Fragment)	HMPREF1585_00125	Gardnerella
A0A081QEB5_STRMT	VM011	7.2191	Ribosomal RNA small subunit methyltransferase H	mraW	Streptococcus
A0A096BT40_9BACT	VM011	1.4435	Polyribonucleotide nucleotidyltransferase	pnp	Prevotella
A0A0E1XW58_9LACO	VM011	1.4435	30S ribosomal protein S10	rpsJ	Lactobacillus
A0A0E1XXQ3_9LACO	VM011	1.4435	DEAD/DEAH box helicase	cshA	Lactobacillus
A0A0E1Y7Q6_9LACO	VM011	2.4748	60 kDa chaperonin	groL	Lactobacillus
A0A0E9DQN7_CHLTH	VM011	1.4435	60 kDa chaperonin	groEL_1	undistinguishable
A0A0J2AXA6_ECOLX	VM011	239.63	Nuclease	SK68_02281	Escherichia
A0A0R1GB02_9LACO	VM011	2.8871	Uncharacterized protein	FC28_GL001949	Lactobacillus
A0A0R1GC00_9LACO	VM011	2.0626	Fructose-bisphosphate aldolase	FC28_GL001919	Lactobacillus
A0A0R1GDS8_9LACO	VM011	1.0313	50S ribosomal protein L7/L12	rplL	Lactobacillus
A0A0R1GEY7_9LACO	VM011	18.766	Uncharacterized protein	FC28_GL001764	Lactobacillus
A0A0R1GG98_9LACO	VM011	1.0313	D-alanine--D-alanine ligase	ddl	Lactobacillus
A0A0R1GIW8_9LACO	VM011	6.8055	Lysin	FC28_GL000804	Lactobacillus
A0A0R1GJA3_9LACO	VM011	2.0626	Uncharacterized protein	FC28_GL000627	Lactobacillus
A0A0R1GK67_9LACO	VM011	2.0626	Trigger factor	tig	Lactobacillus
A0A0R1GKR7_9LACO	VM011	1.0313	10 kDa chaperonin	groS	Lactobacillus
A0A0R1GKY3_9LACO	VM011	4.1252	60 kDa chaperonin	groL	Lactobacillus
A0A0R1GM86_9LACO	VM011	8.6613	Thermostable pullulanase	FC28_GL001437	Lactobacillus
A0A0R1GMC9_9LACO	VM011	11.5497	Pyruvate kinase	FC28_GL001978	Lactobacillus
A0A0R1GMJ1_9LACO	VM011	2.0626	ATP-dependent 6-phosphofructokinase	pfkA	Lactobacillus
A0A0R1GNE1_9LACO	VM011	3.0939	Elongation factor Tu	tuf	Lactobacillus
A0A0R1GNG0_9LACO	VM011	2.8871	Conserved protein with bacterial ig-like domain	FC28_GL001698	Lactobacillus
A0A0R1GP46_9LACO	VM011	1.0313	50S ribosomal protein L6	rplF	Lactobacillus
A0A0R1GPD9_9LACO	VM011	4.1252	Peptidoglycan-binding protein	FC28_GL000934	Lactobacillus
A0A0R1GPK1_9LACO	VM011	2.0626	23-bisphosphoglycerate-dependent phosphoglycerate mutase	gpmA	Lactobacillus
A0A0R1GPL9_9LACO	VM011	2.0626	L-lactate dehydrogenase	ldh	Lactobacillus
A0A0R1GRZ4_9LACO	VM011	2.0626	30S ribosomal protein S1	FC28_GL001968	Lactobacillus
A0A0R1GSK0_9LACO	VM011	2.0626	Uncharacterized protein	FC28_GL000575	Lactobacillus
A0A0R1GT20_9LACO	VM011	3.5061	Phosphoglycerate kinase	pgk	Lactobacillus
A0A0R1GU47_9LACO	VM011	1.0313	30S ribosomal protein S6	rpsF	Lactobacillus
A0A0R1GV33_9LACO	VM011	1.0313	Triosephosphate isomerase	tpiA	Lactobacillus
A0A0R1GVP6_9LACO	VM011	1.0313	Cell wall-associated hydrolase	FC28_GL001400	Lactobacillus
A0A0R1GVT3_9LACO	VM011	15.6746	Glyceraldehyde-3-phosphate dehydrogenase	FC28_GL001700	Lactobacillus
A0A0R1GWF6_9LACO	VM011	7.2191	Uncharacterized protein	FC28_GL001758	Lactobacillus
A0A0R1GXY4_9LACO	VM011	22.892	Bacterial surface layer protein	FC28_GL000032	Lactobacillus
A0A0R1Z4H9_9LACO	VM011	1.0313	Fructose-bisphosphate aldolase 2	FC45_GL000523	Lactobacillus
A0A0R1Z4T7_9LACO	VM011	1.4435	Glyceraldehyde-3-phosphate dehydrogenase type I	FC45_GL000500	Lactobacillus
A0A0R2MRZ0_LACHE	VM011	1.4435	Atp-dependent clp protease atp-binding subunit	IV62_GL000955	Lactobacillus
C2KBA5_9LACO	VM011	1.0313	Threonine--tRNA ligase	thrS	Lactobacillus
C2KBW5_9LACO	VM011	2.0626	Glucose-6-phosphate isomerase	pgi	Lactobacillus
C2KCI8_9LACO	VM011	1.0313	Ferritin-like protein	HMPREF0506_0563	Lactobacillus
C2KCP7_9LACO	VM011	1.0313	SCP-like protein	HMPREF0506_0622	Lactobacillus
C2KDK3_9LACO	VM011	4.5374	Bacterial surface layer protein (Fragment)	HMPREF0506_0928	Lactobacillus
C2KDL1_9LACO	VM011	2.0626	Putative bacterial surface layer protein	HMPREF0506_0936	Lactobacillus
C2KDV9_9LACO	VM011	4.1252	D-lactate dehydrogenase	ldhA	Lactobacillus
C2KE02_9LACO	VM011	3.0939	Uncharacterized protein	HMPREF0506_1077	Lactobacillus
C2KEL5_9LACO	VM011	2.0626	Uncharacterized protein	HMPREF0506_1290	Lactobacillus
C2KF05_9LACO	VM011	2.8871	ABC transporter solute-binding protein	HMPREF0506_1447	Lactobacillus
C2KF97_9LACO	VM011	1.0313	Uncharacterized protein	HMPREF0506_1522	Lactobacillus
C2KGB7_9LACO	VM011	2.0626	Gram-positive signal peptide protein YSIRK family	HMPREF0506_1892	Lactobacillus
C2KH31_9LACO	VM011	1.0313	Orotidine 5'-phosphate decarboxylase/HUMPS family	pyrF	Lactobacillus
C2KH70_9LACO	VM011	1.0313	50S ribosomal protein L11	rplK	Lactobacillus
C7XJ17_9LACO	VM011	2.0626	Uncharacterized protein	HMPREF5045_00765	Lactobacillus
D0DJ09_9LACO	VM011	46.402	Bacterial surface layer protein (Fragment)	HMPREF0508_01608	Lactobacillus
D0DQQ4_9LACO	VM011	2.0626	LPXTG-motif cell wall anchor domain protein	HMPREF0527_01623	Lactobacillus
D2RAW6_GARV4	VM011	1.4435	ATPase family associated with various cellular activities (AAA)	HMPREF0424_0724	Gardnerella
D4CTJ0_9FUSO	VM011	1.0313	Uncharacterized protein (Fragment)	FUSPEROL_00711	Fusobacterium
D5GY72_LACCS	VM011	1.0313	Elongation factor Ts	tsf	Lactobacillus
E3R5T8_9LACO	VM011	16.2928	LPXTG-motif cell wall anchor domain protein	LBKG_01699	Lactobacillus
G3YXT7_9LACO	VM011	1.4435	Uncharacterized protein	HMPREF1027_00333	Lactobacillus
H1Q3Y5_9BACT	VM011	7.2177	Glyceraldehyde-3-phosphate dehydrogenase	HMPREF9140_01623	Prevotella
I4N092_9PSED	VM011	2.0626	Transglutaminase-like domain protein	PMM47T1_19226	Pseudomonas
K1N7M4_9LACO	VM011	1.0313	Phosphate binding protein	HMPREF9249_00500	Lactobacillus
K1NK16_9LACO	VM011	12.376	Uncharacterized protein	HMPREF9249_00107	Lactobacillus
U6F9Y8_LACHE	VM011	4.3306	Cell separation protein	LHCIRMBIA104_00709	Lactobacillus
A0A0A6NWK6_9LACO	VM012	2.3429	NADPH-dependent FMN reductase	PL11_03790	Lactobacillus
A0A0E1Y6W7_9LACO	VM012	2.3429	Elongation factor Tu	tuf	Lactobacillus
A0A0J2AXA6_ECOLX	VM012	377.9	Nuclease	SK68_02281	Escherichia
A0A0R1GCX1_LACAI	VM012	2.3429	23-bisphosphoglycerate-dependent phosphoglycerate mutase	gpmA	Lactobacillus
A0A0R1GV63_9LACO	VM012	6.6298	Chaperone protein DnaK	dnaK	Lactobacillus
B5CN00_9FIRM	VM012	33.149	Precorrin-8X methylmutase	cobH	Ruminococcus
E3R679_9LACO	VM012	2.3429	Bacterial surface layer protein	LBKG_01860	Lactobacillus
A0A071ABA6_ECOLX	VM013	1.0331	Uncharacterized protein	AC20_5335	Escherichia
A0A087B2R7_9BIFI	VM013	0.51656	DNA polymerase III subunits gamma and tau	BCUN_1083	Bifidobacterium
A0A087QAT5_LACGS	VM013	0.51656	50S ribosomal protein L17	rplQ	Lactobacillus
A0A087QBQ3_LACGS	VM013	1.0331	30S ribosomal protein S6	rpsF	Lactobacillus
A0A087QCM0_LACGS	VM013	1.5497	Peptide ABC transporter ATP-binding protein	HMPREF5175_00212	Lactobacillus
A0A096AH77_9BACT	VM013	1.0331	ATPase	HMPREF0654_11695	undistinguishable
A0A096C5W7_9BACT	VM013	1.5497	Uncharacterized protein	HMPREF0654_01915	Prevotella
A0A0A1GXI2_9LACO	VM013	0.51656	ABC-type sugar transport system ATPase component	IV59_GL001745	Lactobacillus
A0A0A7Q2M1_PSEPU	VM013	0.51656	Cellulose synthase	RPPX_24790	Pseudomonas
A0A0D5MHE6_LACHE	VM013	1.7169	Elongation factor G	fusA	Lactobacillus
A0A0E1XUY0_9LACO	VM013	2.0662	DAK2 domain fusion protein YloV	HMPREF9217_0318	Lactobacillus
A0A0E1XV44_9LACO	VM013	3.6159	50S ribosomal protein L19	rplS	Lactobacillus
A0A0E1XV62_9LACO	VM013	1.0331	Signal recognition particle protein	ffh	Lactobacillus
A0A0E1XV78_9LACO	VM013	9.7998	Enolase	eno	Lactobacillus
A0A0E1XVC0_9LACO	VM013	1.0331	ATP-dependent Clp protease proteolytic subunit	clpP	Lactobacillus
A0A0E1XVC2_9LACO	VM013	1.0331	Protein translocase subunit SecA	secA	Lactobacillus
A0A0E1XVF3_9LACO	VM013	1.0331	Peptidase ArgE/DapE family	HMPREF9217_0663	Lactobacillus
A0A0E1XVG3_9LACO	VM013	3.0994	50S ribosomal protein L31 type B	rpmE	Lactobacillus
A0A0E1XVG7_9LACO	VM013	8.265	Phosphoglycerate kinase	pgk	Lactobacillus
A0A0E1XVG8_9LACO	VM013	1.5497	DNA-directed RNA polymerase subunit beta	rpoB	Lactobacillus
A0A0E1XVK1_9LACO	VM013	3.6159	Lysine--tRNA ligase	lysS	Lactobacillus
A0A0E1XVK2_9LACO	VM013	3.6159	Glutamine synthetase	glnA	Lactobacillus
A0A0E1XVN7_9LACO	VM013	3.6159	Aspartate--tRNA ligase	aspS	Lactobacillus
A0A0E1XVQ0_9LACO	VM013	1.5497	Flavin reductase	HMPREF9217_0170	Lactobacillus
A0A0E1XVV5_9LACO	VM013	1.0331	Methionine import ATP-binding protein MetN	metN	Lactobacillus
A0A0E1XVV6_9LACO	VM013	1.0331	Threonine--tRNA ligase	thrS	Lactobacillus
A0A0E1XVY9_9LACO	VM013	2.5828	50S ribosomal protein L4	rplD	Lactobacillus
A0A0E1XW36_9LACO	VM013	5.6822	50S ribosomal protein L2	rplB	Lactobacillus
A0A0E1XW58_9LACO	VM013	1.5497	30S ribosomal protein S10	rpsJ	Lactobacillus
A0A0E1XW86_9LACO	VM013	2.0662	30S ribosomal protein S9	rpsI	Lactobacillus
A0A0E1XWA8_9LACO	VM013	1.5497	50S ribosomal protein L6	rplF	Lactobacillus
A0A0E1XWC1_9LACO	VM013	3.0994	ATP-dependent protease ATPase subunit HslU	hslU	Lactobacillus
A0A0E1XWD3_9LACO	VM013	0.51656	GTP-binding protein TypA	typA	Lactobacillus
A0A0E1XWF0_9LACO	VM013	2.0662	ATP-dependent 6-phosphofructokinase	pfkA	Lactobacillus
A0A0E1XWG0_9LACO	VM013	3.0994	DNA-binding protein HU	hup	Lactobacillus
A0A0E1XWT4_9LACO	VM013	22.0156	Glyceraldehyde-3-phosphate dehydrogenase type I	gap	Lactobacillus
A0A0E1XWV5_9LACO	VM013	1.0331	ABC transporter solute-binding protein	HMPREF9217_0402	Lactobacillus
A0A0E1XWW0_9LACO	VM013	1.0331	ATP synthase gamma chain	atpG	Lactobacillus
A0A0E1XX48_9LACO	VM013	2.5828	Acetate kinase	ackA	undistinguishable
A0A0E1XX72_9LACO	VM013	1.5497	Xaa-Pro dipeptidase	pepQ	Lactobacillus
A0A0E1XX73_9LACO	VM013	1.0331	Response regulator receiver domain protein	arlR	Lactobacillus
A0A0E1XXA9_9LACO	VM013	4.1325	ATPase family associated with various cellular activities (AAA)	clpC	Lactobacillus
A0A0E1XXC8_9LACO	VM013	1.5497	50S ribosomal protein L20	rplT	Lactobacillus
A0A0E1XXD0_9LACO	VM013	2.5828	Probable manganese-dependent inorganic pyrophosphatase	ppaC	Lactobacillus
A0A0E1XXD8_9LACO	VM013	0.51656	Nucleoside deoxyribosyltransferase	ntd	Lactobacillus
A0A0E1XXF4_9LACO	VM013	2.0662	FAD dependent oxidoreductase	HMPREF9217_0546	Lactobacillus
A0A0E1XXF6_9LACO	VM013	1.5497	UDP-N-acetylmuramyl-tripeptide synthetase	murE	Lactobacillus
A0A0E1XXF7_9LACO	VM013	8.265	ABC transporter substrate-binding protein family 5	HMPREF9217_0310	Lactobacillus
A0A0E1XXG8_9LACO	VM013	2.0662	50S ribosomal protein L13	rplM	Lactobacillus
A0A0E1XXH1_9LACO	VM013	16.8496	Fructose-16-bisphosphate aldolase class II	fba	Lactobacillus
A0A0E1XXI6_9LACO	VM013	0.51656	50S ribosomal protein L15	rplO	Lactobacillus
A0A0E1XXI8_9LACO	VM013	5.1656	Thiol-activated cytolysin	HMPREF9217_0874	Lactobacillus
A0A0E1XXM9_9LACO	VM013	1.5497	Ribosomal subunit interface protein	raiA	Lactobacillus
A0A0E1XXN0_9LACO	VM013	2.0662	Glycosyl hydrolase family 65 central catalytic domain protein	HMPREF9217_0019	Lactobacillus
A0A0E1XXP3_9LACO	VM013	1.5497	Peptidase family M13	HMPREF9217_0539	Lactobacillus
A0A0E1XXP7_9LACO	VM013	2.0662	Triosephosphate isomerase	tpiA	Lactobacillus
[truncated: 9,583 more rows]
